# Supplementary material for: The study on the adsorption characteristics of anthracite under different temperature and pressure conditions
Source: PLoS One. 2025 Mar 11;20(3):e0310863. doi: 10.1371/journal.pone.0310863 (PMC11896062; doi:10.1371/journal.pone.0310863)
Supplement: S1 Data — (ZIP) [file pone.0310863.s002.zip]

Archive with 11 entries (10 files):
- Minimal data set/
- Minimal data set/Fig.3.xlsx
- Minimal data set/Fig.4a.xlsx
- Minimal data set/Fig.4b.xlsx
- Minimal data set/Fig.4c.xlsx
- Minimal data set/Fig.8a.xlsx
- Minimal data set/Fig.8b.xlsx
- Minimal data set/Fig.8c.xlsx
- Minimal data set/Fig.8d.xlsx
- Minimal data set/Fig.8e.xlsx
- Minimal data set/Fig.8f.xlsx
