# Supplementary material for: The study on the adsorption characteristics of anthracite under different temperature and pressure conditions
Source: PLoS One. 2025 Mar 11;20(3):e0310863. doi: 10.1371/journal.pone.0310863 (PMC11896062; doi:10.1371/journal.pone.0310863)
Supplement: S1 Data — (ZIP) [file pone.0310863.s002.zip › Minimal data set/Fig.3.xlsx]

## Sheet: Sheet1
0	--	0	--	0	--
0.00568	0.39751	0.00542	0.11216	0.00559	0.06426
0.01136	0.78576	0.01083	0.22325	0.01117	0.12806
0.01703	1.16507	0.01625	0.3333	0.01676	0.19142
0.02271	1.53575	0.02167	0.44231	0.02234	0.25432
0.02839	1.89809	0.02708	0.55031	0.02793	0.31679
0.03407	2.25237	0.0325	0.6573	0.03351	0.37881
0.03975	2.59885	0.03791	0.76329	0.0391	0.44041
0.04542	2.9378	0.04333	0.86831	0.04468	0.50157
0.0511	3.26944	0.04875	0.97237	0.05027	0.56231
0.05678	3.59402	0.05416	1.07548	0.05586	0.62264
0.06246	3.91176	0.05958	1.17764	0.06144	0.68254
0.06814	4.22287	0.065	1.27889	0.06703	0.74204
0.07382	4.52756	0.07041	1.37922	0.07261	0.80113
0.07949	4.82603	0.07583	1.47865	0.0782	0.85982
0.08517	5.11845	0.08124	1.57719	0.08378	0.91811
0.09085	5.40503	0.08666	1.67485	0.08937	0.976
0.09653	5.68592	0.09208	1.77165	0.09495	1.03351
0.10221	5.9613	0.09749	1.8676	0.10054	1.09062
0.10788	6.23132	0.10291	1.96271	0.10613	1.14736
0.11356	6.49615	0.10833	2.05698	0.11171	1.20372
0.11924	6.75593	0.11374	2.15043	0.1173	1.2597
0.12492	7.0108	0.11916	2.24308	0.12288	1.31531
0.1306	7.2609	0.12457	2.33493	0.12847	1.37055
0.13627	7.50637	0.12999	2.42598	0.13405	1.42543
0.14195	7.74733	0.13541	2.51626	0.13964	1.47995
0.14763	7.9839	0.14082	2.60577	0.14523	1.53411
0.15331	8.21621	0.14624	2.69452	0.15081	1.58792
0.15899	8.44436	0.15166	2.78252	0.1564	1.64138
0.16467	8.66847	0.15707	2.86978	0.16198	1.69449
0.17034	8.88864	0.16249	2.95631	0.16757	1.74726
0.17602	9.10499	0.16791	3.04212	0.17315	1.79969
0.1817	9.3176	0.17332	3.12722	0.17874	1.85179
0.18738	9.52657	0.17874	3.21162	0.18432	1.90355
0.19306	9.73199	0.18415	3.29531	0.18991	1.95498
0.19873	9.93396	0.18957	3.37833	0.1955	2.00608
0.20441	10.1326	0.19499	3.46066	0.20108	2.05686
0.21009	10.3279	0.2004	3.54233	0.20667	2.10732
0.21577	10.52	0.20582	3.62333	0.21225	2.15746
0.22145	10.709	0.21124	3.70368	0.21784	2.20729
0.22712	10.8949	0.21665	3.78338	0.22342	2.2568
0.2328	11.0779	0.22207	3.86245	0.22901	2.30601
0.23848	11.2579	0.22748	3.94089	0.23459	2.35491
0.24416	11.4351	0.2329	4.0187	0.24018	2.4035
0.24984	11.6096	0.23832	4.0959	0.24577	2.4518
0.25551	11.7813	0.24373	4.17249	0.25135	2.4998
0.26119	11.9504	0.24915	4.24847	0.25694	2.5475
0.26687	12.1169	0.25457	4.32387	0.26252	2.59492
0.27255	12.2809	0.25998	4.39868	0.26811	2.64204
0.27823	12.4424	0.2654	4.4729	0.27369	2.68887
0.28391	12.6015	0.27081	4.54656	0.27928	2.73543
0.28958	12.7582	0.27623	4.61965	0.28486	2.7817
0.29526	12.9127	0.28165	4.69217	0.29045	2.82769
0.30094	13.0648	0.28706	4.76415	0.29604	2.8734
0.30662	13.2148	0.29248	4.83557	0.30162	2.91884
0.3123	13.3626	0.2979	4.90646	0.30721	2.96401
0.31797	13.5083	0.30331	4.97681	0.31279	3.00891
0.32365	13.6519	0.30873	5.04663	0.31838	3.05355
0.32933	13.7935	0.31415	5.11592	0.32396	3.09791
0.33501	13.9332	0.31956	5.1847	0.32955	3.14202
0.34069	14.0709	0.32498	5.25297	0.33514	3.18587
0.34636	14.2066	0.33039	5.32073	0.34072	3.22946
0.35204	14.3406	0.33581	5.38799	0.34631	3.27279
0.35772	14.4726	0.34123	5.45476	0.35189	3.31587
0.3634	14.603	0.34664	5.52104	0.35748	3.3587
0.36908	14.7315	0.35206	5.58683	0.36306	3.40129
0.37476	14.8584	0.35748	5.65215	0.36865	3.44362
0.38043	14.9835	0.36289	5.71699	0.37423	3.48571
0.38611	15.107	0.36831	5.78136	0.37982	3.52756
0.39179	15.2289	0.37372	5.84527	0.38541	3.56917
0.39747	15.3493	0.37914	5.90873	0.39099	3.61054
0.40315	15.468	0.38456	5.97172	0.39658	3.65168
0.40882	15.5853	0.38997	6.03427	0.40216	3.69258
0.4145	15.701	0.39539	6.09638	0.40775	3.73325
0.42018	15.8153	0.40081	6.15805	0.41333	3.77369
0.42586	15.9281	0.40622	6.21928	0.41892	3.8139
0.43154	16.0395	0.41164	6.28008	0.4245	3.85389
0.43721	16.1496	0.41705	6.34046	0.43009	3.89365
0.44289	16.2583	0.42247	6.40041	0.43568	3.93319
0.44857	16.3656	0.42789	6.45995	0.44126	3.9725
0.45425	16.4717	0.4333	6.51908	0.44685	4.0116
0.45993	16.5764	0.43872	6.5778	0.45243	4.05049
0.4656	16.6799	0.44414	6.63612	0.45802	4.08915
0.47128	16.7822	0.44955	6.69403	0.4636	4.12761
0.47696	16.8832	0.45497	6.75155	0.46919	4.16585
0.48264	16.983	0.46039	6.80868	0.47477	4.20389
0.48832	17.0817	0.4658	6.86543	0.48036	4.24171
0.494	17.1792	0.47122	6.92178	0.48595	4.27933
0.49967	17.2755	0.47663	6.97776	0.49153	4.31674
0.50535	17.3708	0.48205	7.03337	0.49712	4.35395
0.51103	17.465	0.48747	7.0886	0.5027	4.39096
0.51671	17.5581	0.49288	7.14346	0.50829	4.42777
0.52239	17.6501	0.4983	7.19796	0.51387	4.46439
0.52806	17.7411	0.50372	7.2521	0.51946	4.5008
0.53374	17.831	0.50913	7.30587	0.52505	4.53702
0.53942	17.92	0.51455	7.3593	0.53063	4.57305
0.5451	18.0079	0.51996	7.41238	0.53622	4.60889
0.55078	18.0949	0.52538	7.4651	0.5418	4.64453
0.55645	18.181	0.5308	7.51749	0.54739	4.67999
0.56213	18.2661	0.53621	7.56953	0.55297	4.71526
0.56781	18.3502	0.54163	7.62124	0.55856	4.75034
0.57349	18.4335	0.54705	7.67261	0.56414	4.78524
0.57917	18.5159	0.55246	7.72366	0.56973	4.81996
0.58485	18.5973	0.55788	7.77437	0.57532	4.85449
0.59052	18.678	0.56329	7.82476	0.5809	4.88885
0.5962	18.7577	0.56871	7.87483	0.58649	4.92302
0.60188	18.8366	0.57413	7.92459	0.59207	4.95702
0.60756	18.9147	0.57954	7.97402	0.59766	4.99084
0.61324	18.992	0.58496	8.02315	0.60324	5.02449
0.61891	19.0685	0.59038	8.07196	0.60883	5.05797
0.62459	19.1442	0.59579	8.12048	0.61441	5.09127
0.63027	19.2191	0.60121	8.16868	0.62	5.1244
0.63595	19.2933	0.60663	8.21659	0.62559	5.15737
0.64163	19.3667	0.61204	8.2642	0.63117	5.19016
0.6473	19.4393	0.61746	8.31151	0.63676	5.22279
0.65298	19.5112	0.62287	8.35853	0.64234	5.25526
0.65866	19.5824	0.62829	8.40527	0.64793	5.28756
0.66434	19.6529	0.63371	8.45171	0.65351	5.31969
0.67002	19.7227	0.63912	8.49787	0.6591	5.35167
0.67569	19.7918	0.64454	8.54375	0.66468	5.38348
0.68137	19.8603	0.64996	8.58935	0.67027	5.41514
0.68705	19.928	0.65537	8.63468	0.67586	5.44664
0.69273	19.9951	0.66079	8.67973	0.68144	5.47798
0.69841	20.0616	0.6662	8.72451	0.68703	5.50916
0.70409	20.1274	0.67162	8.76902	0.69261	5.54019
0.70976	20.1926	0.67704	8.81326	0.6982	5.57107
0.71544	20.2572	0.68245	8.85724	0.70378	5.6018
0.72112	20.3211	0.68787	8.90096	0.70937	5.63237
0.7268	20.3845	0.69329	8.94441	0.71495	5.66279
0.73248	20.4472	0.6987	8.98761	0.72054	5.69307
0.73815	20.5094	0.70412	9.03056	0.72613	5.7232
0.74383	20.571	0.70953	9.07325	0.73171	5.75318
0.74951	20.632	0.71495	9.11569	0.7373	5.78301
0.75519	20.6925	0.72037	9.15789	0.74288	5.8127
0.76087	20.7523	0.72578	9.19984	0.74847	5.84225
0.76654	20.8117	0.7312	9.24154	0.75405	5.87165
0.77222	20.8705	0.73662	9.283	0.75964	5.90091
0.7779	20.9288	0.74203	9.32422	0.76523	5.93004
0.78358	20.9866	0.74745	9.36521	0.77081	5.95902
0.78926	21.0438	0.75287	9.40596	0.7764	5.98786
0.79494	21.1005	0.75828	9.44647	0.78198	6.01657
0.80061	21.1567	0.7637	9.48676	0.78757	6.04514
0.80629	21.2125	0.76911	9.52681	0.79315	6.07358
0.81197	21.2677	0.77453	9.56664	0.79874	6.10188
0.81765	21.3224	0.77995	9.60624	0.80432	6.13004
0.82333	21.3767	0.78536	9.64562	0.80991	6.15808
0.829	21.4305	0.79078	9.68477	0.8155	6.18598
0.83468	21.4839	0.7962	9.72371	0.82108	6.21375
0.84036	21.5367	0.80161	9.76243	0.82667	6.24139
0.84604	21.5891	0.80703	9.80093	0.83225	6.2689
0.85172	21.6411	0.81244	9.83921	0.83784	6.29629
0.85739	21.6926	0.81786	9.87729	0.84342	6.32355
0.86307	21.7437	0.82328	9.91515	0.84901	6.35068
0.86875	21.7944	0.82869	9.9528	0.85459	6.37768
0.87443	21.8446	0.83411	9.99025	0.86018	6.40456
0.88011	21.8944	0.83953	10.0275	0.86577	6.43132
0.88578	21.9438	0.84494	10.0645	0.87135	6.45796
0.89146	21.9928	0.85036	10.1014	0.87694	6.48447
0.89714	22.0414	0.85577	10.138	0.88252	6.51086
0.90282	22.0896	0.86119	10.1744	0.88811	6.53713
0.9085	22.1374	0.86661	10.2107	0.89369	6.56328
0.91418	22.1848	0.87202	10.2467	0.89928	6.58932
0.91985	22.2318	0.87744	10.2825	0.90486	6.61523
0.92553	22.2784	0.88286	10.3182	0.91045	6.64103
0.93121	22.3246	0.88827	10.3537	0.91604	6.66671
0.93689	22.3705	0.89369	10.3889	0.92162	6.69228
0.94257	22.416	0.89911	10.424	0.92721	6.71773
0.94824	22.4612	0.90452	10.4589	0.93279	6.74306
0.95392	22.506	0.90994	10.4936	0.93838	6.76829
0.9596	22.5504	0.91535	10.5282	0.94396	6.7934
0.96528	22.5945	0.92077	10.5625	0.94955	6.8184
0.97096	22.6383	0.92619	10.5967	0.95514	6.84329
0.97663	22.6817	0.9316	10.6306	0.96072	6.86807
0.98231	22.7247	0.93702	10.6645	0.96631	6.89274
0.98799	22.7675	0.94244	10.6981	0.97189	6.9173
0.99367	22.8099	0.94785	10.7315	0.97748	6.94175
0.99935	22.8519	0.95327	10.7648	0.98306	6.9661
1.00503	22.8937	0.95868	10.7979	0.98865	6.99034
1.0107	22.9351	0.9641	10.8309	0.99423	7.01447
1.01638	22.9762	0.96952	10.8636	0.99982	7.0385
1.02206	23.017	0.97493	10.8962	1.00541	7.06242
1.02774	23.0575	0.98035	10.9287	1.01099	7.08624
1.03342	23.0977	0.98577	10.9609	1.01658	7.10995
1.03909	23.1376	0.99118	10.993	1.02216	7.13357
1.04477	23.1772	0.9966	11.025	1.02775	7.15708
1.05045	23.2165	1.00201	11.0568	1.03333	7.18049
1.05613	23.2555	1.00743	11.0884	1.03892	7.2038
1.06181	23.2942	1.01285	11.1198	1.0445	7.22701
1.06748	23.3327	1.01826	11.1511	1.05009	7.25012
1.07316	23.3708	1.02368	11.1823	1.05568	7.27313
1.07884	23.4087	1.0291	11.2133	1.06126	7.29604
1.08452	23.4463	1.03451	11.2441	1.06685	7.31886
1.0902	23.4836	1.03993	11.2747	1.07243	7.34158
1.09587	23.5207	1.04535	11.3053	1.07802	7.3642
1.10155	23.5575	1.05076	11.3356	1.0836	7.38673
1.10723	23.594	1.05618	11.3659	1.08919	7.40917
1.11291	23.6303	1.06159	11.3959	1.09477	7.43151
1.11859	23.6663	1.06701	11.4259	1.10036	7.45375
1.12427	23.702	1.07243	11.4556	1.10595	7.4759
1.12994	23.7375	1.07784	11.4853	1.11153	7.49796
1.13562	23.7728	1.08326	11.5147	1.11712	7.51993
1.1413	23.8078	1.08868	11.5441	1.1227	7.54181
1.14698	23.8425	1.09409	11.5733	1.12829	7.56359
1.15266	23.877	1.09951	11.6023	1.13387	7.58529
1.15833	23.9113	1.10492	11.6313	1.13946	7.60689
1.16401	23.9454	1.11034	11.66	1.14505	7.62841
1.16969	23.9792	1.11576	11.6887	1.15063	7.64983
1.17537	24.0127	1.12117	11.7172	1.15622	7.67117
1.18105	24.0461	1.12659	11.7455	1.1618	7.69243
1.18672	24.0792	1.13201	11.7738	1.16739	7.71359
1.1924	24.1121	1.13742	11.8019	1.17297	7.73467
1.19808	24.1447	1.14284	11.8298	1.17856	7.75566
1.20376	24.1772	1.14825	11.8576	1.18414	7.77657
1.20944	24.2094	1.15367	11.8853	1.18973	7.79739
1.21512	24.2414	1.15909	11.9129	1.19532	7.81813
1.22079	24.2732	1.1645	11.9403	1.2009	7.83878
1.22647	24.3048	1.16992	11.9676	1.20649	7.85935
1.23215	24.3361	1.17534	11.9948	1.21207	7.87984
1.23783	24.3673	1.18075	12.0219	1.21766	7.90025
1.24351	24.3983	1.18617	12.0488	1.22324	7.92057
1.24918	24.429	1.19159	12.0756	1.22883	7.94081
1.25486	24.4596	1.197	12.1023	1.23441	7.96098
1.26054	24.4899	1.20242	12.1288	1.24	7.98106
1.26622	24.5201	1.20783	12.1552	1.24559	8.00106
1.2719	24.55	1.21325	12.1815	1.25117	8.02098
1.27757	24.5798	1.21867	12.2077	1.25676	8.04082
1.28325	24.6094	1.22408	12.2338	1.26234	8.06059
1.28893	24.6388	1.2295	12.2597	1.26793	8.08027
1.29461	24.668	1.23492	12.2855	1.27351	8.09988
1.30029	24.697	1.24033	12.3112	1.2791	8.11941
1.30596	24.7258	1.24575	12.3368	1.28468	8.13887
1.31164	24.7544	1.25116	12.3623	1.29027	8.15825
1.31732	24.7829	1.25658	12.3877	1.29586	8.17755
1.323	24.8112	1.262	12.4129	1.30144	8.19678
1.32868	24.8393	1.26741	12.438	1.30703	8.21593
1.33436	24.8672	1.27283	12.463	1.31261	8.23501
1.34003	24.895	1.27825	12.4879	1.3182	8.25401
1.34571	24.9225	1.28366	12.5127	1.32378	8.27295
1.35139	24.9499	1.28908	12.5374	1.32937	8.2918
1.35707	24.9772	1.2945	12.562	1.33495	8.31059
1.36275	25.0042	1.29991	12.5864	1.34054	8.3293
1.36842	25.0311	1.30533	12.6108	1.34613	8.34794
1.3741	25.0579	1.31074	12.635	1.35171	8.36651
1.37978	25.0845	1.31616	12.6592	1.3573	8.38501
1.38546	25.1109	1.32158	12.6832	1.36288	8.40344
1.39114	25.1371	1.32699	12.7071	1.36847	8.42179
1.39681	25.1632	1.33241	12.7309	1.37405	8.44008
1.40249	25.1891	1.33783	12.7546	1.37964	8.4583
1.40817	25.2149	1.34324	12.7783	1.38523	8.47645
1.41385	25.2405	1.34866	12.8018	1.39081	8.49453
1.41953	25.266	1.35407	12.8252	1.3964	8.51254
1.42521	25.2913	1.35949	12.8485	1.40198	8.53049
1.43088	25.3165	1.36491	12.8717	1.40757	8.54836
1.43656	25.3415	1.37032	12.8948	1.41315	8.56617
1.44224	25.3664	1.37574	12.9178	1.41874	8.58392
1.44792	25.3911	1.38116	12.9407	1.42432	8.60159
1.4536	25.4157	1.38657	12.9635	1.42991	8.6192
1.45927	25.4401	1.39199	12.9862	1.4355	8.63675
1.46495	25.4644	1.3974	13.0088	1.44108	8.65423
1.47063	25.4885	1.40282	13.0313	1.44667	8.67164
1.47631	25.5125	1.40824	13.0537	1.45225	8.68899
1.48199	25.5364	1.41365	13.076	1.45784	8.70628
1.48766	25.5601	1.41907	13.0983	1.46342	8.7235
1.49334	25.5837	1.42449	13.1204	1.46901	8.74066
1.49902	25.6072	1.4299	13.1424	1.47459	8.75775
1.5047	25.6305	1.43532	13.1644	1.48018	8.77479
1.51038	25.6537	1.44074	13.1862	1.48577	8.79176
1.51605	25.6767	1.44615	13.208	1.49135	8.80867
1.52173	25.6997	1.45157	13.2296	1.49694	8.82551
1.52741	25.7225	1.45698	13.2512	1.50252	8.8423
1.53309	25.7451	1.4624	13.2727	1.50811	8.85902
1.53877	25.7677	1.46782	13.2941	1.51369	8.87569
1.54445	25.7901	1.47323	13.3154	1.51928	8.89229
1.55012	25.8124	1.47865	13.3367	1.52486	8.90883
1.5558	25.8346	1.48407	13.3578	1.53045	8.92531
1.56148	25.8566	1.48948	13.3788	1.53604	8.94174
1.56716	25.8785	1.4949	13.3998	1.54162	8.9581
1.57284	25.9003	1.50031	13.4207	1.54721	8.97441
1.57851	25.922	1.50573	13.4414	1.55279	8.99066
1.58419	25.9435	1.51115	13.4621	1.55838	9.00684
1.58987	25.965	1.51656	13.4828	1.56396	9.02298
1.59555	25.9863	1.52198	13.5033	1.56955	9.03905
1.60123	26.0075	1.5274	13.5237	1.57514	9.05507
1.6069	26.0286	1.53281	13.5441	1.58072	9.07102
1.61258	26.0495	1.53823	13.5644	1.58631	9.08693
1.61826	26.0704	1.54364	13.5846	1.59189	9.10277
1.62394	26.0911	1.54906	13.6047	1.59748	9.11856
1.62962	26.1118	1.55448	13.6248	1.60306	9.1343
1.6353	26.1323	1.55989	13.6447	1.60865	9.14998
1.64097	26.1527	1.56531	13.6646	1.61423	9.1656
1.64665	26.173	1.57073	13.6844	1.61982	9.18117
1.65233	26.1932	1.57614	13.7041	1.62541	9.19669
1.65801	26.2133	1.58156	13.7237	1.63099	9.21215
1.66369	26.2333	1.58698	13.7433	1.63658	9.22755
1.66936	26.2532	1.59239	13.7628	1.64216	9.24291
1.67504	26.2729	1.59781	13.7822	1.64775	9.25821
1.68072	26.2926	1.60322	13.8015	1.65333	9.27345
1.6864	26.3122	1.60864	13.8208	1.65892	9.28865
1.69208	26.3316	1.61406	13.84	1.6645	9.30379
1.69775	26.351	1.61947	13.8591	1.67009	9.31887
1.70343	26.3702	1.62489	13.8781	1.67568	9.33391
1.70911	26.3894	1.63031	13.897	1.68126	9.3489
1.71479	26.4085	1.63572	13.9159	1.68685	9.36383
1.72047	26.4274	1.64114	13.9347	1.69243	9.37871
1.72614	26.4463	1.64655	13.9535	1.69802	9.39354
1.73182	26.4651	1.65197	13.9721	1.7036	9.40832
1.7375	26.4837	1.65739	13.9907	1.70919	9.42305
1.74318	26.5023	1.6628	14.0092	1.71477	9.43773
1.74886	26.5208	1.66822	14.0276	1.72036	9.45236
1.75454	26.5392	1.67364	14.046	1.72595	9.46694
1.76021	26.5575	1.67905	14.0643	1.73153	9.48147
1.76589	26.5757	1.68447	14.0825	1.73712	9.49595
1.77157	26.5938	1.68988	14.1007	1.7427	9.51038
1.77725	26.6118	1.6953	14.1188	1.74829	9.52477
1.78293	26.6297	1.70072	14.1368	1.75387	9.5391
1.7886	26.6475	1.70613	14.1548	1.75946	9.55339
1.79428	26.6653	1.71155	14.1727	1.76505	9.56763
1.79996	26.683	1.71697	14.1905	1.77063	9.58182
1.80564	26.7005	1.72238	14.2082	1.77622	9.59596
1.81132	26.718	1.7278	14.2259	1.7818	9.61006
1.81699	26.7354	1.73322	14.2435	1.78739	9.62411
1.82267	26.7527	1.73863	14.261	1.79297	9.63811
1.82835	26.7699	1.74405	14.2785	1.79856	9.65206
1.83403	26.7871	1.74946	14.2959	1.80414	9.66597
1.83971	26.8041	1.75488	14.3133	1.80973	9.67984
1.84539	26.8211	1.7603	14.3306	1.81532	9.69366
1.85106	26.838	1.76571	14.3478	1.8209	9.70743
1.85674	26.8548	1.77113	14.365	1.82649	9.72115
1.86242	26.8715	1.77655	14.382	1.83207	9.73484
1.8681	26.8882	1.78196	14.3991	1.83766	9.74847
1.87378	26.9047	1.78738	14.4161	1.84324	9.76206
1.87945	26.9212	1.79279	14.4329	1.84883	9.77561
1.88513	26.9376	1.79821	14.4498	1.85441	9.78911
1.89081	26.954	1.80363	14.4666	1.86	9.80257
1.89649	26.9702	1.80904	14.4833	1.86559	9.81599
1.90217	26.9864	1.81446	14.4999	1.87117	9.82936
1.90784	27.0025	1.81988	14.5165	1.87676	9.84269
1.91352	27.0185	1.82529	14.5331	1.88234	9.85597
1.9192	27.0344	1.83071	14.5495	1.88793	9.86921
1.92488	27.0503	1.83612	14.566	1.89351	9.88241
1.93056	27.0661	1.84154	14.5823	1.8991	9.89557
1.93623	27.0818	1.84696	14.5986	1.90468	9.90868
1.94191	27.0975	1.85237	14.6148	1.91027	9.92175
1.94759	27.113	1.85779	14.631	1.91586	9.93478
1.95327	27.1285	1.86321	14.6471	1.92144	9.94777
1.95895	27.144	1.86862	14.6632	1.92703	9.96072
1.96463	27.1593	1.87404	14.6792	1.93261	9.97362
1.9703	27.1746	1.87946	14.6951	1.9382	9.98649
1.97598	27.1898	1.88487	14.711	1.94378	9.99931
1.98166	27.2049	1.89029	14.7268	1.94937	10.0121
1.98734	27.22	1.8957	14.7426	1.95495	10.0248
1.99302	27.235	1.90112	14.7583	1.96054	10.0375
1.99869	27.2499	1.90654	14.774	1.96613	10.0502
2.00437	27.2648	1.91195	14.7896	1.97171	10.0628
2.01005	27.2796	1.91737	14.8051	1.9773	10.0754
2.01573	27.2943	1.92279	14.8206	1.98288	10.0879
2.02141	27.309	1.9282	14.8361	1.98847	10.1004
2.02708	27.3236	1.93362	14.8514	1.99405	10.1129
2.03276	27.3381	1.93903	14.8668	1.99964	10.1253
2.03844	27.3526	1.94445	14.882	2.00523	10.1377
2.04412	27.367	1.94987	14.8973	2.01081	10.1501
2.0498	27.3813	1.95528	14.9124	2.0164	10.1624
2.05548	27.3956	1.9607	14.9276	2.02198	10.1746
2.06115	27.4098	1.96612	14.9426	2.02757	10.1869
2.06683	27.4239	1.97153	14.9576	2.03315	10.199
2.07251	27.438	1.97695	14.9726	2.03874	10.2112
2.07819	27.452	1.98236	14.9875	2.04432	10.2233
2.08387	27.466	1.98778	15.0023	2.04991	10.2354
2.08954	27.4799	1.9932	15.0172	2.0555	10.2475
2.09522	27.4937	1.99861	15.0319	2.06108	10.2594
2.1009	27.5075	2.00403	15.0466	2.06667	10.2714
2.10658	27.5212	2.00945	15.0612	2.07225	10.2834
2.11226	27.5348	2.01486	15.0759	2.07784	10.2952
2.11793	27.5484	2.02028	15.0904	2.08342	10.3071
2.12361	27.562	2.0257	15.1049	2.08901	10.3189
2.12929	27.5754	2.03111	15.1193	2.09459	10.3307
2.13497	27.5889	2.03653	15.1337	2.10018	10.3425
2.14065	27.6022	2.04194	15.1481	2.10577	10.3542
2.14632	27.6155	2.04736	15.1624	2.11135	10.3659
2.152	27.6288	2.05278	15.1767	2.11694	10.3775
2.15768	27.6419	2.05819	15.1908	2.12252	10.3891
2.16336	27.6551	2.06361	15.205	2.12811	10.4007
2.16904	27.6681	2.06903	15.2191	2.13369	10.4122
2.17472	27.6811	2.07444	15.2332	2.13928	10.4237
2.18039	27.6941	2.07986	15.2472	2.14486	10.4352
2.18607	27.707	2.08527	15.2612	2.15045	10.4466
2.19175	27.7199	2.09069	15.2751	2.15604	10.458
2.19743	27.7326	2.09611	15.2889	2.16162	10.4694
2.20311	27.7454	2.10152	15.3028	2.16721	10.4807
2.20878	27.7581	2.10694	15.3166	2.17279	10.492
2.21446	27.7707	2.11236	15.3303	2.17838	10.5033
2.22014	27.7833	2.11777	15.344	2.18396	10.5145
2.22582	27.7958	2.12319	15.3576	2.18955	10.5257
2.2315	27.8083	2.1286	15.3712	2.19514	10.5369
2.23717	27.8207	2.13402	15.3848	2.20072	10.548
2.24285	27.8331	2.13944	15.3983	2.20631	10.5591
2.24853	27.8454	2.14485	15.4117	2.21189	10.5702
2.25421	27.8577	2.15027	15.4252	2.21748	10.5812
2.25989	27.8699	2.15569	15.4385	2.22306	10.5922
2.26557	27.882	2.1611	15.4519	2.22865	10.6032
2.27124	27.8941	2.16652	15.4651	2.23423	10.6141
2.27692	27.9062	2.17194	15.4784	2.23982	10.625
2.2826	27.9182	2.17735	15.4916	2.24541	10.6359
2.28828	27.9302	2.18277	15.5047	2.25099	10.6467
2.29396	27.9421	2.18818	15.5179	2.25658	10.6575
2.29963	27.954	2.1936	15.5309	2.26216	10.6683
2.30531	27.9658	2.19902	15.544	2.26775	10.679
2.31099	27.9776	2.20443	15.5569	2.27333	10.6897
2.31667	27.9893	2.20985	15.5699	2.27892	10.7004
2.32235	28.001	2.21527	15.5828	2.2845	10.7111
2.32802	28.0126	2.22068	15.5956	2.29009	10.7217
2.3337	28.0242	2.2261	15.6085	2.29568	10.7323
2.33938	28.0357	2.23151	15.6212	2.30126	10.7428
2.34506	28.0472	2.23693	15.634	2.30685	10.7534
2.35074	28.0587	2.24235	15.6467	2.31243	10.7639
2.35641	28.07	2.24776	15.6593	2.31802	10.7743
2.36209	28.0814	2.25318	15.6719	2.3236	10.7848
2.36777	28.0927	2.2586	15.6845	2.32919	10.7952
2.37345	28.104	2.26401	15.697	2.33477	10.8056
2.37913	28.1152	2.26943	15.7095	2.34036	10.8159
2.38481	28.1263	2.27484	15.722	2.34595	10.8262
2.39048	28.1375	2.28026	15.7344	2.35153	10.8365
2.39616	28.1486	2.28568	15.7468	2.35712	10.8468
2.40184	28.1596	2.29109	15.7591	2.3627	10.857
2.40752	28.1706	2.29651	15.7714	2.36829	10.8672
2.4132	28.1816	2.30193	15.7837	2.37387	10.8774
2.41887	28.1925	2.30734	15.7959	2.37946	10.8875
2.42455	28.2033	2.31276	15.8081	2.38505	10.8976
2.43023	28.2142	2.31818	15.8202	2.39063	10.9077
2.43591	28.2249	2.32359	15.8323	2.39622	10.9178
2.44159	28.2357	2.32901	15.8444	2.4018	10.9278
2.44726	28.2464	2.33442	15.8564	2.40739	10.9378
2.45294	28.257	2.33984	15.8684	2.41297	10.9478
2.45862	28.2676	2.34526	15.8804	2.41856	10.9577
2.4643	28.2782	2.35067	15.8923	2.42414	10.9676
2.46998	28.2888	2.35609	15.9042	2.42973	10.9775
2.47566	28.2993	2.36151	15.916	2.43532	10.9874
2.48133	28.3097	2.36692	15.9278	2.4409	10.9972
2.48701	28.3201	2.37234	15.9396	2.44649	11.007
2.49269	28.3305	2.37775	15.9513	2.45207	11.0168
2.49837	28.3408	2.38317	15.963	2.45766	11.0266
2.50405	28.3511	2.38859	15.9747	2.46324	11.0363
2.50972	28.3614	2.394	15.9863	2.46883	11.046
2.5154	28.3716	2.39942	15.9979	2.47441	11.0556
2.52108	28.3818	2.40484	16.0094	2.48	11.0653
2.52676	28.3919	2.41025	16.021	2.48559	11.0749
2.53244	28.402	2.41567	16.0324	2.49117	11.0845
2.53811	28.4121	2.42108	16.0439	2.49676	11.0941
2.54379	28.4221	2.4265	16.0553	2.50234	11.1036
2.54947	28.4321	2.43192	16.0667	2.50793	11.1131
2.55515	28.442	2.43733	16.078	2.51351	11.1226
2.56083	28.4519	2.44275	16.0893	2.5191	11.1321
2.5665	28.4618	2.44817	16.1006	2.52468	11.1415
2.57218	28.4717	2.45358	16.1119	2.53027	11.1509
2.57786	28.4815	2.459	16.1231	2.53586	11.1603
2.58354	28.4912	2.46442	16.1342	2.54144	11.1696
2.58922	28.5009	2.46983	16.1454	2.54703	11.179
2.5949	28.5106	2.47525	16.1565	2.55261	11.1883
2.60057	28.5203	2.48066	16.1676	2.5582	11.1976
2.60625	28.5299	2.48608	16.1786	2.56378	11.2068
2.61193	28.5395	2.4915	16.1896	2.56937	11.216
2.61761	28.5491	2.49691	16.2006	2.57495	11.2253
2.62329	28.5586	2.50233	16.2115	2.58054	11.2344
2.62896	28.5681	2.50775	16.2224	2.58613	11.2436
2.63464	28.5775	2.51316	16.2333	2.59171	11.2527
2.64032	28.5869	2.51858	16.2442	2.5973	11.2618
2.646	28.5963	2.52399	16.255	2.60288	11.2709
2.65168	28.6057	2.52941	16.2658	2.60847	11.28
2.65735	28.615	2.53483	16.2765	2.61405	11.289
2.66303	28.6242	2.54024	16.2872	2.61964	11.298
2.66871	28.6335	2.54566	16.2979	2.62523	11.307
2.67439	28.6427	2.55108	16.3086	2.63081	11.316
2.68007	28.6519	2.55649	16.3192	2.6364	11.3249
2.68575	28.661	2.56191	16.3298	2.64198	11.3338
2.69142	28.6701	2.56732	16.3403	2.64757	11.3427
2.6971	28.6792	2.57274	16.3509	2.65315	11.3516
2.70278	28.6883	2.57816	16.3614	2.65874	11.3604
2.70846	28.6973	2.58357	16.3718	2.66432	11.3692
2.71414	28.7063	2.58899	16.3823	2.66991	11.378
2.71981	28.7152	2.59441	16.3927	2.6755	11.3868
2.72549	28.7241	2.59982	16.4031	2.68108	11.3956
2.73117	28.733	2.60524	16.4134	2.68667	11.4043
2.73685	28.7419	2.61066	16.4237	2.69225	11.413
2.74253	28.7507	2.61607	16.434	2.69784	11.4217
2.7482	28.7595	2.62149	16.4443	2.70342	11.4303
2.75388	28.7682	2.6269	16.4545	2.70901	11.439
2.75956	28.777	2.63232	16.4647	2.71459	11.4476
2.76524	28.7857	2.63774	16.4749	2.72018	11.4562
2.77092	28.7943	2.64315	16.485	2.72577	11.4648
2.77659	28.803	2.64857	16.4951	2.73135	11.4733
2.78227	28.8116	2.65399	16.5052	2.73694	11.4818
2.78795	28.8202	2.6594	16.5153	2.74252	11.4903
2.79363	28.8287	2.66482	16.5253	2.74811	11.4988
2.79931	28.8372	2.67023	16.5353	2.75369	11.5073
2.80499	28.8457	2.67565	16.5452	2.75928	11.5157
2.81066	28.8542	2.68107	16.5552	2.76486	11.5241
2.81634	28.8626	2.68648	16.5651	2.77045	11.5325
2.82202	28.871	2.6919	16.575	2.77604	11.5409
2.8277	28.8794	2.69732	16.5848	2.78162	11.5492
2.83338	28.8878	2.70273	16.5947	2.78721	11.5576
2.83905	28.8961	2.70815	16.6044	2.79279	11.5659
2.84473	28.9044	2.71356	16.6142	2.79838	11.5742
2.85041	28.9126	2.71898	16.624	2.80396	11.5824
2.85609	28.9209	2.7244	16.6337	2.80955	11.5907
2.86177	28.9291	2.72981	16.6434	2.81514	11.5989
2.86744	28.9372	2.73523	16.653	2.82072	11.6071
2.87312	28.9454	2.74065	16.6627	2.82631	11.6153
2.8788	28.9535	2.74606	16.6723	2.83189	11.6234
2.88448	28.9616	2.75148	16.6819	2.83748	11.6316
2.89016	28.9697	2.7569	16.6914	2.84306	11.6397
2.89584	28.9777	2.76231	16.7009	2.84865	11.6478
2.90151	28.9857	2.76773	16.7105	2.85423	11.6559
2.90719	28.9937	2.77314	16.7199	2.85982	11.6639
2.91287	29.0017	2.77856	16.7294	2.86541	11.672
2.91855	29.0096	2.78398	16.7388	2.87099	11.68
2.92423	29.0175	2.78939	16.7482	2.87658	11.688
2.9299	29.0254	2.79481	16.7576	2.88216	11.696
2.93558	29.0332	2.80023	16.7669	2.88775	11.7039
2.94126	29.0411	2.80564	16.7762	2.89333	11.7119
2.94694	29.0489	2.81106	16.7855	2.89892	11.7198
2.95262	29.0566	2.81647	16.7948	2.9045	11.7277
2.95829	29.0644	2.82189	16.804	2.91009	11.7355
2.96397	29.0721	2.82731	16.8133	2.91568	11.7434
2.96965	29.0798	2.83272	16.8224	2.92126	11.7512
2.97533	29.0875	2.83814	16.8316	2.92685	11.7591
2.98101	29.0951	2.84356	16.8408	2.93243	11.7669
2.98668	29.1028	2.84897	16.8499	2.93802	11.7746
2.99236	29.1104	2.85439	16.859	2.9436	11.7824
2.99804	29.1179	2.8598	16.868	2.94919	11.7901
3.00372	29.1255	2.86522	16.8771	2.95477	11.7979
3.0094	29.133	2.87064	16.8861	2.96036	11.8056
3.01508	29.1405	2.87605	16.8951	2.96595	11.8133
3.02075	29.148	2.88147	16.9041	2.97153	11.8209
3.02643	29.1554	2.88689	16.913	2.97712	11.8286
3.03211	29.1628	2.8923	16.9219	2.9827	11.8362
3.03779	29.1702	2.89772	16.9308	2.98829	11.8438
3.04347	29.1776	2.90314	16.9397	2.99387	11.8514
3.04914	29.185	2.90855	16.9486	2.99946	11.859
3.05482	29.1923	2.91397	16.9574	3.00505	11.8665
3.0605	29.1996	2.91938	16.9662	3.01063	11.8741
3.06618	29.2069	2.9248	16.975	3.01622	11.8816
3.07186	29.2142	2.93022	16.9837	3.0218	11.8891
3.07753	29.2214	2.93563	16.9925	3.02739	11.8965
3.08321	29.2286	2.94105	17.0012	3.03297	11.904
3.08889	29.2358	2.94647	17.0099	3.03856	11.9115
3.09457	29.243	2.95188	17.0185	3.04414	11.9189
3.10025	29.2501	2.9573	17.0272	3.04973	11.9263
3.10593	29.2572	2.96271	17.0358	3.05532	11.9337
3.1116	29.2644	2.96813	17.0444	3.0609	11.941
3.11728	29.2714	2.97355	17.053	3.06649	11.9484
3.12296	29.2785	2.97896	17.0615	3.07207	11.9557
3.12864	29.2855	2.98438	17.07	3.07766	11.9631
3.13432	29.2925	2.9898	17.0785	3.08324	11.9703
3.13999	29.2995	2.99521	17.087	3.08883	11.9776
3.14567	29.3065	3.00063	17.0955	3.09441	11.9849
3.15135	29.3134	3.00604	17.1039	3.1	11.9922
3.15703	29.3204	3.01146	17.1123	3.10559	11.9994
3.16271	29.3273	3.01688	17.1207	3.11117	12.0066
3.16838	29.3342	3.02229	17.1291	3.11676	12.0138
3.17406	29.341	3.02771	17.1375	3.12234	12.021
3.17974	29.3478	3.03313	17.1458	3.12793	12.0281
3.18542	29.3547	3.03854	17.1541	3.13351	12.0353
3.1911	29.3615	3.04396	17.1624	3.1391	12.0424
3.19677	29.3682	3.04938	17.1706	3.14468	12.0495
3.20245	29.375	3.05479	17.1789	3.15027	12.0566
3.20813	29.3817	3.06021	17.1871	3.15586	12.0637
3.21381	29.3884	3.06562	17.1953	3.16144	12.0708
3.21949	29.3951	3.07104	17.2035	3.16703	12.0778
3.22517	29.4018	3.07646	17.2116	3.17261	12.0848
3.23084	29.4084	3.08187	17.2198	3.1782	12.0918
3.23652	29.4151	3.08729	17.2279	3.18378	12.0988
3.2422	29.4217	3.09271	17.236	3.18937	12.1058
3.24788	29.4283	3.09812	17.2441	3.19495	12.1128
3.25356	29.4349	3.10354	17.2521	3.20054	12.1197
3.25923	29.4414	3.10895	17.2602	3.20613	12.1266
3.26491	29.4479	3.11437	17.2682	3.21171	12.1335
3.27059	29.4544	3.11979	17.2762	3.2173	12.1404
3.27627	29.4609	3.1252	17.2841	3.22288	12.1473
3.28195	29.4674	3.13062	17.2921	3.22847	12.1542
3.28762	29.4739	3.13604	17.3	3.23405	12.161
3.2933	29.4803	3.14145	17.3079	3.23964	12.1679
3.29898	29.4867	3.14687	17.3158	3.24523	12.1747
3.30466	29.4931	3.15228	17.3237	3.25081	12.1815
3.31034	29.4995	3.1577	17.3316	3.2564	12.1883
3.31602	29.5058	3.16312	17.3394	3.26198	12.195
3.32169	29.5122	3.16853	17.3472	3.26757	12.2018
3.32737	29.5185	3.17395	17.355	3.27315	12.2085
3.33305	29.5248	3.17937	17.3628	3.27874	12.2153
3.33873	29.5311	3.18478	17.3705	3.28432	12.222
3.34441	29.5373	3.1902	17.3783	3.28991	12.2287
3.35008	29.5436	3.19562	17.386	3.2955	12.2353
3.35576	29.5498	3.20103	17.3937	3.30108	12.242
3.36144	29.556	3.20645	17.4013	3.30667	12.2486
3.36712	29.5622	3.21186	17.409	3.31225	12.2553
3.3728	29.5683	3.21728	17.4166	3.31784	12.2619
3.37847	29.5745	3.2227	17.4243	3.32342	12.2685
3.38415	29.5806	3.22811	17.4319	3.32901	12.2751
3.38983	29.5867	3.23353	17.4394	3.33459	12.2816
3.39551	29.5928	3.23895	17.447	3.34018	12.2882
3.40119	29.5989	3.24436	17.4545	3.34577	12.2947
3.40686	29.605	3.24978	17.4621	3.35135	12.3013
3.41254	29.611	3.25519	17.4696	3.35694	12.3078
3.41822	29.617	3.26061	17.4771	3.36252	12.3143
3.4239	29.6231	3.26603	17.4845	3.36811	12.3208
3.42958	29.629	3.27144	17.492	3.37369	12.3272
3.43526	29.635	3.27686	17.4994	3.37928	12.3337
3.44093	29.641	3.28228	17.5068	3.38486	12.3401
3.44661	29.6469	3.28769	17.5142	3.39045	12.3465
3.45229	29.6529	3.29311	17.5216	3.39604	12.3529
3.45797	29.6588	3.29852	17.529	3.40162	12.3593
3.46365	29.6646	3.30394	17.5363	3.40721	12.3657
3.46932	29.6705	3.30936	17.5436	3.41279	12.3721
3.475	29.6764	3.31477	17.5509	3.41838	12.3784
3.48068	29.6822	3.32019	17.5582	3.42396	12.3848
3.48636	29.688	3.32561	17.5655	3.42955	12.3911
3.49204	29.6938	3.33102	17.5727	3.43514	12.3974
3.49771	29.6996	3.33644	17.58	3.44072	12.4037
3.50339	29.7054	3.34186	17.5872	3.44631	12.41
3.50907	29.7111	3.34727	17.5944	3.45189	12.4162
3.51475	29.7169	3.35269	17.6016	3.45748	12.4225
3.52043	29.7226	3.3581	17.6088	3.46306	12.4287
3.52611	29.7283	3.36352	17.6159	3.46865	12.435
3.53178	29.734	3.36894	17.623	3.47423	12.4412
3.53746	29.7397	3.37435	17.6302	3.47982	12.4474
3.54314	29.7453	3.37977	17.6373	3.48541	12.4535
3.54882	29.751	3.38519	17.6443	3.49099	12.4597
3.5545	29.7566	3.3906	17.6514	3.49658	12.4659
3.56017	29.7622	3.39602	17.6584	3.50216	12.472
3.56585	29.7678	3.40143	17.6655	3.50775	12.4781
3.57153	29.7734	3.40685	17.6725	3.51333	12.4842
3.57721	29.7789	3.41227	17.6795	3.51892	12.4903
3.58289	29.7845	3.41768	17.6865	3.5245	12.4964
3.58856	29.79	3.4231	17.6934	3.53009	12.5025
3.59424	29.7955	3.42852	17.7004	3.53568	12.5086
3.59992	29.801	3.43393	17.7073	3.54126	12.5146
3.6056	29.8065	3.43935	17.7142	3.54685	12.5207
3.61128	29.812	3.44476	17.7211	3.55243	12.5267
3.61695	29.8174	3.45018	17.728	3.55802	12.5327
3.62263	29.8229	3.4556	17.7349	3.5636	12.5387
3.62831	29.8283	3.46101	17.7417	3.56919	12.5447
3.63399	29.8337	3.46643	17.7485	3.57477	12.5506
3.63967	29.8391	3.47185	17.7553	3.58036	12.5566
3.64535	29.8445	3.47726	17.7621	3.58595	12.5625
3.65102	29.8498	3.48268	17.7689	3.59153	12.5685
3.6567	29.8552	3.4881	17.7757	3.59712	12.5744
3.66238	29.8605	3.49351	17.7825	3.6027	12.5803
3.66806	29.8659	3.49893	17.7892	3.60829	12.5862
3.67374	29.8712	3.50434	17.7959	3.61387	12.5921
3.67941	29.8764	3.50976	17.8026	3.61946	12.5979
3.68509	29.8817	3.51518	17.8093	3.62505	12.6038
3.69077	29.887	3.52059	17.816	3.63063	12.6096
3.69645	29.8922	3.52601	17.8226	3.63622	12.6155
3.70213	29.8975	3.53143	17.8293	3.6418	12.6213
3.7078	29.9027	3.53684	17.8359	3.64739	12.6271
3.71348	29.9079	3.54226	17.8425	3.65297	12.6329
3.71916	29.9131	3.54767	17.8491	3.65856	12.6387
3.72484	29.9183	3.55309	17.8557	3.66414	12.6444
3.73052	29.9234	3.55851	17.8623	3.66973	12.6502
3.7362	29.9286	3.56392	17.8688	3.67532	12.6559
3.74187	29.9337	3.56934	17.8754	3.6809	12.6616
3.74755	29.9388	3.57476	17.8819	3.68649	12.6674
3.75323	29.944	3.58017	17.8884	3.69207	12.6731
3.75891	29.949	3.58559	17.8949	3.69766	12.6788
3.76459	29.9541	3.591	17.9014	3.70324	12.6844
3.77026	29.9592	3.59642	17.9078	3.70883	12.6901
3.77594	29.9642	3.60184	17.9143	3.71441	12.6958
3.78162	29.9693	3.60725	17.9207	3.72	12.7014
3.7873	29.9743	3.61267	17.9271	3.72559	12.7071
3.79298	29.9793	3.61809	17.9335	3.73117	12.7127
3.79865	29.9843	3.6235	17.9399	3.73676	12.7183
3.80433	29.9893	3.62892	17.9463	3.74234	12.7239
3.81001	29.9943	3.63434	17.9526	3.74793	12.7295
3.81569	29.9993	3.63975	17.959	3.75351	12.735
3.82137	30.0042	3.64517	17.9653	3.7591	12.7406
3.82704	30.0091	3.65058	17.9716	3.76468	12.7462
3.83272	30.0141	3.656	17.9779	3.77027	12.7517
3.8384	30.019	3.66142	17.9842	3.77586	12.7572
3.84408	30.0239	3.66683	17.9905	3.78144	12.7627
3.84976	30.0287	3.67225	17.9967	3.78703	12.7683
3.85544	30.0336	3.67767	18.003	3.79261	12.7737
3.86111	30.0385	3.68308	18.0092	3.7982	12.7792
3.86679	30.0433	3.6885	18.0154	3.80378	12.7847
3.87247	30.0482	3.69391	18.0216	3.80937	12.7902
3.87815	30.053	3.69933	18.0278	3.81495	12.7956
3.88383	30.0578	3.70475	18.034	3.82054	12.801
3.8895	30.0626	3.71016	18.0402	3.82613	12.8065
3.89518	30.0674	3.71558	18.0463	3.83171	12.8119
3.90086	30.0721	3.721	18.0525	3.8373	12.8173
3.90654	30.0769	3.72641	18.0586	3.84288	12.8227
3.91222	30.0816	3.73183	18.0647	3.84847	12.828
3.91789	30.0864	3.73725	18.0708	3.85405	12.8334
3.92357	30.0911	3.74266	18.0768	3.85964	12.8388
3.92925	30.0958	3.74808	18.0829	3.86523	12.8441
3.93493	30.1005	3.75349	18.089	3.87081	12.8495
3.94061	30.1052	3.75891	18.095	3.8764	12.8548
3.94629	30.1099	3.76433	18.101	3.88198	12.8601
3.95196	30.1145	3.76974	18.107	3.88757	12.8654
3.95764	30.1192	3.77516	18.113	3.89315	12.8707
3.96332	30.1238	3.78058	18.119	3.89874	12.876
3.969	30.1284	3.78599	18.125	3.90432	12.8812
3.97468	30.133	3.79141	18.131	3.90991	12.8865
3.98035	30.1376	3.79682	18.1369	3.9155	12.8918
3.98603	30.1422	3.80224	18.1428	3.92108	12.897
3.99171	30.1468	3.80766	18.1488	3.92667	12.9022
3.99739	30.1514	3.81307	18.1547	3.93225	12.9075
4.00307	30.1559	3.81849	18.1606	3.93784	12.9127
4.00874	30.1605	3.82391	18.1664	3.94342	12.9178
4.01442	30.165	3.82932	18.1723	3.94901	12.923
4.0201	30.1695	3.83474	18.1782	3.95459	12.9282
4.02578	30.174	3.84015	18.184	3.96018	12.9334
4.03146	30.1785	3.84557	18.1898	3.96577	12.9385
4.03713	30.183	3.85099	18.1957	3.97135	12.9437
4.04281	30.1875	3.8564	18.2015	3.97694	12.9488
4.04849	30.1919	3.86182	18.2073	3.98252	12.9539
4.05417	30.1964	3.86724	18.213	3.98811	12.959
4.05985	30.2008	3.87265	18.2188	3.99369	12.9642
4.06553	30.2053	3.87807	18.2246	3.99928	12.9692
4.0712	30.2097	3.88349	18.2303	4.00486	12.9743
4.07688	30.2141	3.8889	18.236	4.01045	12.9794
4.08256	30.2185	3.89432	18.2417	4.01604	12.9845
4.08824	30.2229	3.89973	18.2475	4.02162	12.9895
4.09392	30.2273	3.90515	18.2532	4.02721	12.9946
4.09959	30.2316	3.91057	18.2588	4.03279	12.9996
4.10527	30.236	3.91598	18.2645	4.03838	13.0046
4.11095	30.2403	3.9214	18.2702	4.04396	13.0096
4.11663	30.2446	3.92682	18.2758	4.04955	13.0146
4.12231	30.249	3.93223	18.2814	4.05514	13.0196
4.12798	30.2533	3.93765	18.2871	4.06072	13.0246
4.13366	30.2576	3.94306	18.2927	4.06631	13.0296
4.13934	30.2619	3.94848	18.2983	4.07189	13.0345
4.14502	30.2661	3.9539	18.3038	4.07748	13.0395
4.1507	30.2704	3.95931	18.3094	4.08306	13.0444
4.15638	30.2747	3.96473	18.315	4.08865	13.0494
4.16205	30.2789	3.97015	18.3205	4.09423	13.0543
4.16773	30.2831	3.97556	18.3261	4.09982	13.0592
4.17341	30.2874	3.98098	18.3316	4.10541	13.0641
4.17909	30.2916	3.98639	18.3371	4.11099	13.069
4.18477	30.2958	3.99181	18.3426	4.11658	13.0739
4.19044	30.3	3.99723	18.3481	4.12216	13.0787
4.19612	30.3042	4.00264	18.3536	4.12775	13.0836
4.2018	30.3084	4.00806	18.359	4.13333	13.0885
4.20748	30.3125	4.01348	18.3645	4.13892	13.0933
4.21316	30.3167	4.01889	18.3699	4.1445	13.0982
4.21883	30.3208	4.02431	18.3754	4.15009	13.103
4.22451	30.325	4.02973	18.3808	4.15568	13.1078
4.23019	30.3291	4.03514	18.3862	4.16126	13.1126
4.23587	30.3332	4.04056	18.3916	4.16685	13.1174
4.24155	30.3373	4.04597	18.397	4.17243	13.1222
4.24722	30.3414	4.05139	18.4024	4.17802	13.127
4.2529	30.3455	4.05681	18.4077	4.1836	13.1318
4.25858	30.3496	4.06222	18.4131	4.18919	13.1365
4.26426	30.3536	4.06764	18.4184	4.19477	13.1413
4.26994	30.3577	4.07306	18.4238	4.20036	13.146
4.27562	30.3617	4.07847	18.4291	4.20595	13.1507
4.28129	30.3658	4.08389	18.4344	4.21153	13.1555
4.28697	30.3698	4.0893	18.4397	4.21712	13.1602
4.29265	30.3738	4.09472	18.445	4.2227	13.1649
4.29833	30.3778	4.10014	18.4503	4.22829	13.1696
4.30401	30.3818	4.10555	18.4555	4.23387	13.1743
4.30968	30.3858	4.11097	18.4608	4.23946	13.179
4.31536	30.3898	4.11639	18.466	4.24505	13.1836
4.32104	30.3938	4.1218	18.4713	4.25063	13.1883
4.32672	30.3977	4.12722	18.4765	4.25622	13.1929
4.3324	30.4017	4.13263	18.4817	4.2618	13.1976
4.33807	30.4056	4.13805	18.4869	4.26739	13.2022
4.34375	30.4095	4.14347	18.4921	4.27297	13.2068
4.34943	30.4135	4.14888	18.4973	4.27856	13.2115
4.35511	30.4174	4.1543	18.5024	4.28414	13.2161
4.36079	30.4213	4.15972	18.5076	4.28973	13.2207
4.36647	30.4252	4.16513	18.5127	4.29532	13.2253
4.37214	30.4291	4.17055	18.5179	4.3009	13.2298
4.37782	30.433	4.17597	18.523	4.30649	13.2344
4.3835	30.4368	4.18138	18.5281	4.31207	13.239
4.38918	30.4407	4.1868	18.5332	4.31766	13.2435
4.39486	30.4445	4.19221	18.5383	4.32324	13.2481
4.40053	30.4484	4.19763	18.5434	4.32883	13.2526
4.40621	30.4522	4.20305	18.5485	4.33441	13.2571
4.41189	30.456	4.20846	18.5535	4.34	13.2617
4.41757	30.4598	4.21388	18.5586	4.34559	13.2662
4.42325	30.4637	4.2193	18.5636	4.35117	13.2707
4.42892	30.4674	4.22471	18.5687	4.35676	13.2752
4.4346	30.4712	4.23013	18.5737	4.36234	13.2797
4.44028	30.475	4.23554	18.5787	4.36793	13.2842
4.44596	30.4788	4.24096	18.5837	4.37351	13.2886
4.45164	30.4825	4.24638	18.5887	4.3791	13.2931
4.45731	30.4863	4.25179	18.5937	4.38468	13.2975
4.46299	30.49	4.25721	18.5987	4.39027	13.302
4.46867	30.4938	4.26263	18.6036	4.39586	13.3064
4.47435	30.4975	4.26804	18.6086	4.40144	13.3109
4.48003	30.5012	4.27346	18.6135	4.40703	13.3153
4.48571	30.5049	4.27887	18.6185	4.41261	13.3197
4.49138	30.5086	4.28429	18.6234	4.4182	13.3241
4.49706	30.5123	4.28971	18.6283	4.42378	13.3285
4.50274	30.516	4.29512	18.6332	4.42937	13.3329
4.50842	30.5197	4.30054	18.6381	4.43495	13.3372
4.5141	30.5234	4.30596	18.643	4.44054	13.3416
4.51977	30.527	4.31137	18.6478	4.44613	13.346
4.52545	30.5307	4.31679	18.6527	4.45171	13.3503
4.53113	30.5343	4.32221	18.6576	4.4573	13.3547
4.53681	30.538	4.32762	18.6624	4.46288	13.359
4.54249	30.5416	4.33304	18.6672	4.46847	13.3634
4.54816	30.5452	4.33845	18.6721	4.47405	13.3677
4.55384	30.5488	4.34387	18.6769	4.47964	13.372
4.55952	30.5524	4.34929	18.6817	4.48523	13.3763
4.5652	30.556	4.3547	18.6865	4.49081	13.3806
4.57088	30.5596	4.36012	18.6913	4.4964	13.3849
4.57656	30.5632	4.36554	18.6961	4.50198	13.3892
4.58223	30.5667	4.37095	18.7008	4.50757	13.3934
4.58791	30.5703	4.37637	18.7056	4.51315	13.3977
4.59359	30.5739	4.38178	18.7103	4.51874	13.402
4.59927	30.5774	4.3872	18.7151	4.52432	13.4062
4.60495	30.581	4.39262	18.7198	4.52991	13.4105
4.61062	30.5845	4.39803	18.7246	4.5355	13.4147
4.6163	30.588	4.40345	18.7293	4.54108	13.4189
4.62198	30.5915	4.40887	18.734	4.54667	13.4231
4.62766	30.595	4.41428	18.7387	4.55225	13.4274
4.63334	30.5985	4.4197	18.7433	4.55784	13.4316
4.63901	30.602	4.42511	18.748	4.56342	13.4358
4.64469	30.6055	4.43053	18.7527	4.56901	13.4399
4.65037	30.609	4.43595	18.7573	4.57459	13.4441
4.65605	30.6124	4.44136	18.762	4.58018	13.4483
4.66173	30.6159	4.44678	18.7666	4.58577	13.4525
4.6674	30.6194	4.4522	18.7713	4.59135	13.4566
4.67308	30.6228	4.45761	18.7759	4.59694	13.4608
4.67876	30.6262	4.46303	18.7805	4.60252	13.4649
4.68444	30.6297	4.46845	18.7851	4.60811	13.4691
4.69012	30.6331	4.47386	18.7897	4.61369	13.4732
4.6958	30.6365	4.47928	18.7943	4.61928	13.4773
4.70147	30.6399	4.48469	18.7989	4.62486	13.4814
4.70715	30.6433	4.49011	18.8035	4.63045	13.4855
4.71283	30.6467	4.49553	18.808	4.63604	13.4896
4.71851	30.6501	4.50094	18.8126	4.64162	13.4937
4.72419	30.6535	4.50636	18.8171	4.64721	13.4978
4.72986	30.6569	4.51178	18.8216	4.65279	13.5019
4.73554	30.6602	4.51719	18.8262	4.65838	13.506
4.74122	30.6636	4.52261	18.8307	4.66396	13.51
4.7469	30.6669	4.52802	18.8352	4.66955	13.5141
4.75258	30.6703	4.53344	18.8397	4.67514	13.5181
4.75825	30.6736	4.53886	18.8442	4.68072	13.5222
4.76393	30.6769	4.54427	18.8487	4.68631	13.5262
4.76961	30.6803	4.54969	18.8531	4.69189	13.5302
4.77529	30.6836	4.55511	18.8576	4.69748	13.5343
4.78097	30.6869	4.56052	18.8621	4.70306	13.5383
4.78665	30.6902	4.56594	18.8665	4.70865	13.5423
4.79232	30.6935	4.57135	18.871	4.71423	13.5463
4.798	30.6967	4.57677	18.8754	4.71982	13.5503
4.80368	30.7	4.58219	18.8798	4.72541	13.5542
4.80936	30.7033	4.5876	18.8842	4.73099	13.5582
4.81504	30.7066	4.59302	18.8886	4.73658	13.5622
4.82071	30.7098	4.59844	18.893	4.74216	13.5662
4.82639	30.7131	4.60385	18.8974	4.74775	13.5701
4.83207	30.7163	4.60927	18.9018	4.75333	13.5741
4.83775	30.7195	4.61469	18.9062	4.75892	13.578
4.84343	30.7228	4.6201	18.9105	4.7645	13.5819
4.8491	30.726	4.62552	18.9149	4.77009	13.5859
4.85478	30.7292	4.63093	18.9192	4.77568	13.5898
4.86046	30.7324	4.63635	18.9236	4.78126	13.5937
4.86614	30.7356	4.64177	18.9279	4.78685	13.5976
4.87182	30.7388	4.64718	18.9322	4.79243	13.6015
4.87749	30.742	4.6526	18.9366	4.79802	13.6054
4.88317	30.7452	4.65802	18.9409	4.8036	13.6093
4.88885	30.7483	4.66343	18.9452	4.80919	13.6132
4.89453	30.7515	4.66885	18.9495	4.81477	13.617
4.90021	30.7547	4.67426	18.9537	4.82036	13.6209
4.90589	30.7578	4.67968	18.958	4.82595	13.6248
4.91156	30.761	4.6851	18.9623	4.83153	13.6286
4.91724	30.7641	4.69051	18.9666	4.83712	13.6325
4.92292	30.7673	4.69593	18.9708	4.8427	13.6363
4.9286	30.7704	4.70135	18.975	4.84829	13.6401
4.93428	30.7735	4.70676	18.9793	4.85387	13.644
4.93995	30.7766	4.71218	18.9835	4.85946	13.6478
4.94563	30.7797	4.71759	18.9877	4.86505	13.6516
4.95131	30.7828	4.72301	18.9919	4.87063	13.6554
4.95699	30.7859	4.72843	18.9962	4.87622	13.6592
4.96267	30.789	4.73384	19.0004	4.8818	13.663
4.96834	30.7921	4.73926	19.0045	4.88739	13.6668
4.97402	30.7952	4.74468	19.0087	4.89297	13.6706
4.9797	30.7982	4.75009	19.0129	4.89856	13.6743
4.98538	30.8013	4.75551	19.0171	4.90414	13.6781
4.99106	30.8043	4.76093	19.0212	4.90973	13.6819
4.99674	30.8074	4.76634	19.0254	4.91532	13.6856
5.00241	30.8104	4.77176	19.0295	4.9209	13.6894
5.00809	30.8135	4.77717	19.0337	4.92649	13.6931
5.01377	30.8165	4.78259	19.0378	4.93207	13.6968
5.01945	30.8195	4.78801	19.0419	4.93766	13.7006
5.02513	30.8226	4.79342	19.046	4.94324	13.7043
5.0308	30.8256	4.79884	19.0501	4.94883	13.708
5.03648	30.8286	4.80426	19.0542	4.95441	13.7117
5.04216	30.8316	4.80967	19.0583	4.96	13.7154
5.04784	30.8346	4.81509	19.0624	4.96559	13.7191
5.05352	30.8376	4.8205	19.0665	4.97117	13.7228
5.05919	30.8405	4.82592	19.0705	4.97676	13.7265
5.06487	30.8435	4.83134	19.0746	4.98234	13.7302
5.07055	30.8465	4.83675	19.0786	4.98793	13.7338
5.07623	30.8495	4.84217	19.0827	4.99351	13.7375
5.08191	30.8524	4.84759	19.0867	4.9991	13.7411
5.08758	30.8554	4.853	19.0908	5.00468	13.7448
5.09326	30.8583	4.85842	19.0948	5.01027	13.7484
5.09894	30.8612	4.86383	19.0988	5.01586	13.7521
5.10462	30.8642	4.86925	19.1028	5.02144	13.7557
5.1103	30.8671	4.87467	19.1068	5.02703	13.7593
5.11598	30.87	4.88008	19.1108	5.03261	13.763
5.12165	30.8729	4.8855	19.1148	5.0382	13.7666
5.12733	30.8758	4.89092	19.1188	5.04378	13.7702
5.13301	30.8788	4.89633	19.1228	5.04937	13.7738
5.13869	30.8817	4.90175	19.1267	5.05495	13.7774
5.14437	30.8845	4.90717	19.1307	5.06054	13.781
5.15004	30.8874	4.91258	19.1346	5.06613	13.7846
5.15572	30.8903	4.918	19.1386	5.07171	13.7881
5.1614	30.8932	4.92341	19.1425	5.0773	13.7917
5.16708	30.896	4.92883	19.1465	5.08288	13.7953
5.17276	30.8989	4.93425	19.1504	5.08847	13.7988
5.17843	30.9018	4.93966	19.1543	5.09405	13.8024
5.18411	30.9046	4.94508	19.1582	5.09964	13.8059
5.18979	30.9075	4.9505	19.1621	5.10523	13.8095
5.19547	30.9103	4.95591	19.166	5.11081	13.813
5.20115	30.9131	4.96133	19.1699	5.1164	13.8165
5.20683	30.916	4.96674	19.1738	5.12198	13.8201
5.2125	30.9188	4.97216	19.1777	5.12757	13.8236
5.21818	30.9216	4.97758	19.1815	5.13315	13.8271
5.22386	30.9244	4.98299	19.1854	5.13874	13.8306
5.22954	30.9272	4.98841	19.1893	5.14432	13.8341
5.23522	30.93	4.99383	19.1931	5.14991	13.8376
5.24089	30.9328	4.99924	19.1969	5.1555	13.8411
5.24657	30.9356	5.00466	19.2008	5.16108	13.8446
5.25225	30.9384	5.01007	19.2046	5.16667	13.8481
5.25793	30.9412	5.01549	19.2084	5.17225	13.8515
5.26361	30.944	5.02091	19.2122	5.17784	13.855
5.26928	30.9467	5.02632	19.216	5.18342	13.8585
5.27496	30.9495	5.03174	19.2199	5.18901	13.8619
5.28064	30.9522	5.03716	19.2236	5.19459	13.8654
5.28632	30.955	5.04257	19.2274	5.20018	13.8688
5.292	30.9577	5.04799	19.2312	5.20577	13.8723
5.29767	30.9605	5.05341	19.235	5.21135	13.8757
5.30335	30.9632	5.05882	19.2387	5.21694	13.8791
5.30903	30.9659	5.06424	19.2425	5.22252	13.8825
5.31471	30.9687	5.06965	19.2463	5.22811	13.8859
5.32039	30.9714	5.07507	19.25	5.23369	13.8894
5.32607	30.9741	5.08049	19.2538	5.23928	13.8928
5.33174	30.9768	5.0859	19.2575	5.24486	13.8962
5.33742	30.9795	5.09132	19.2612	5.25045	13.8996
5.3431	30.9822	5.09674	19.2649	5.25604	13.903
5.34878	30.9849	5.10215	19.2687	5.26162	13.9063
5.35446	30.9876	5.10757	19.2724	5.26721	13.9097
5.36013	30.9903	5.11298	19.2761	5.27279	13.9131
5.36581	30.9929	5.1184	19.2798	5.27838	13.9164
5.37149	30.9956	5.12382	19.2835	5.28396	13.9198
5.37717	30.9983	5.12923	19.2872	5.28955	13.9232
5.38285	31.0009	5.13465	19.2908	5.29514	13.9265
5.38852	31.0036	5.14007	19.2945	5.30072	13.9299
5.3942	31.0062	5.14548	19.2982	5.30631	13.9332
5.39988	31.0089	5.1509	19.3018	5.31189	13.9365
5.40556	31.0115	5.15631	19.3055	5.31748	13.9398
5.41124	31.0142	5.16173	19.3091	5.32306	13.9432
5.41692	31.0168	5.16715	19.3128	5.32865	13.9465
5.42259	31.0194	5.17256	19.3164	5.33423	13.9498
5.42827	31.022	5.17798	19.32	5.33982	13.9531
5.43395	31.0247	5.1834	19.3236	5.34541	13.9564
5.43963	31.0273	5.18881	19.3272	5.35099	13.9597
5.44531	31.0299	5.19423	19.3309	5.35658	13.963
5.45098	31.0325	5.19965	19.3345	5.36216	13.9663
5.45666	31.0351	5.20506	19.3381	5.36775	13.9695
5.46234	31.0377	5.21048	19.3417	5.37333	13.9728
5.46802	31.0402	5.21589	19.3452	5.37892	13.9761
5.4737	31.0428	5.22131	19.3488	5.3845	13.9794
5.47937	31.0454	5.22673	19.3524	5.39009	13.9826
5.48505	31.048	5.23214	19.3559	5.39568	13.9859
5.49073	31.0505	5.23756	19.3595	5.40126	13.9891
5.49641	31.0531	5.24298	19.3631	5.40685	13.9924
5.50209	31.0556	5.24839	19.3666	5.41243	13.9956
5.50776	31.0582	5.25381	19.3701	5.41802	13.9988
5.51344	31.0607	5.25922	19.3737	5.4236	14.0021
5.51912	31.0633	5.26464	19.3772	5.42919	14.0053
5.5248	31.0658	5.27006	19.3807	5.43477	14.0085
5.53048	31.0684	5.27547	19.3843	5.44036	14.0117
5.53616	31.0709	5.28089	19.3878	5.44595	14.0149
5.54183	31.0734	5.28631	19.3913	5.45153	14.0181
5.54751	31.0759	5.29172	19.3948	5.45712	14.0213
5.55319	31.0784	5.29714	19.3983	5.4627	14.0245
5.55887	31.081	5.30255	19.4018	5.46829	14.0277
5.56455	31.0834	5.30797	19.4052	5.47387	14.0309
5.57022	31.086	5.31339	19.4087	5.47946	14.034
5.5759	31.0884	5.3188	19.4122	5.48505	14.0372
5.58158	31.0909	5.32422	19.4156	5.49063	14.0404
5.58726	31.0934	5.32964	19.4191	5.49622	14.0435
5.59294	31.0959	5.33505	19.4226	5.5018	14.0467
5.59861	31.0984	5.34047	19.426	5.50739	14.0498
5.60429	31.1008	5.34589	19.4294	5.51297	14.053
5.60997	31.1033	5.3513	19.4329	5.51856	14.0561
5.61565	31.1058	5.35672	19.4363	5.52414	14.0593
5.62133	31.1082	5.36213	19.4397	5.52973	14.0624
5.62701	31.1107	5.36755	19.4432	5.53532	14.0655
5.63268	31.1131	5.37297	19.4466	5.5409	14.0686
5.63836	31.1156	5.37838	19.45	5.54649	14.0718
5.64404	31.118	5.3838	19.4534	5.55207	14.0749
5.64972	31.1204	5.38922	19.4568	5.55766	14.078
5.6554	31.1229	5.39463	19.4602	5.56324	14.0811
5.66107	31.1253	5.40005	19.4636	5.56883	14.0842
5.66675	31.1277	5.40546	19.4669	5.57441	14.0873
5.67243	31.1301	5.41088	19.4703	5.58	14.0904
