# Supplementary material for: The study on the adsorption characteristics of anthracite under different temperature and pressure conditions
Source: PLoS One. 2025 Mar 11;20(3):e0310863. doi: 10.1371/journal.pone.0310863 (PMC11896062; doi:10.1371/journal.pone.0310863)
Supplement: S1 Data — (ZIP) [file pone.0310863.s002.zip › Minimal data set/Fig.4a.xlsx]

## Sheet: Sheet1
0.26098	8.17	13.1867
0.61096	7.67	18.5035
1.47162	6.67	24.9162
2.58324	5.67	27.5982
3.50246	4.67	28.8946
4.61034	3.67	30.892
5.67243	2.67	32.6917
