# Supplementary material for: The study on the adsorption characteristics of anthracite under different temperature and pressure conditions
Source: PLoS One. 2025 Mar 11;20(3):e0310863. doi: 10.1371/journal.pone.0310863 (PMC11896062; doi:10.1371/journal.pone.0310863)
Supplement: S1 Data — (ZIP) [file pone.0310863.s002.zip › Minimal data set/Fig.4b.xlsx]

## Sheet: Sheet1
0.41648	8.17	5.11823
0.82539	7.67	8.28769
1.8185	6.67	10.9634
2.71295	5.67	12.8046
3.81295	4.67	13.7044
4.81285	3.67	14.3417
5.62109	2.67	14.8511
