# Supplementary material for: The study on the adsorption characteristics of anthracite under different temperature and pressure conditions
Source: PLoS One. 2025 Mar 11;20(3):e0310863. doi: 10.1371/journal.pone.0310863 (PMC11896062; doi:10.1371/journal.pone.0310863)
Supplement: S1 Data — (ZIP) [file pone.0310863.s002.zip › Minimal data set/Fig.4c.xlsx]

## Sheet: Sheet1
0.34	8.17	2.45056
0.68	7.67	4.16451
1.45	6.67	6.85961
2.41	5.67	8.70191
3.51	4.67	10.0046
4.63	3.67	10.6458
5.58	2.67	11.0854
