# Supplementary material for: The study on the adsorption characteristics of anthracite under different temperature and pressure conditions
Source: PLoS One. 2025 Mar 11;20(3):e0310863. doi: 10.1371/journal.pone.0310863 (PMC11896062; doi:10.1371/journal.pone.0310863)
Supplement: S1 Data — (ZIP) [file pone.0310863.s002.zip › Minimal data set/Fig.8a.xlsx]

## Sheet: Sheet1
0	--	0	--	0	--	0	--
0.01001	0.76609	0.01001	0.70043	0.01001	0.63605	0.01001	0.57534
0.02002	1.50538	0.02002	1.37639	0.02002	1.25018	0.02002	1.13117
0.03003	2.21925	0.03003	2.02914	0.03003	1.8435	0.03003	1.66848
0.04004	2.909	0.04004	2.65985	0.04004	2.41705	0.04004	2.18817
0.05005	3.57582	0.05005	3.26962	0.05005	2.9718	0.05005	2.69109
0.06006	4.22084	0.06006	3.85947	0.06006	3.50867	0.06006	3.17805
0.07007	4.84511	0.07007	4.43038	0.07007	4.02849	0.07007	3.64979
0.08008	5.44962	0.08008	4.98322	0.08008	4.53209	0.08008	4.10701
0.09009	6.03529	0.09009	5.51886	0.09009	5.02019	0.09009	4.55037
0.1001	6.60299	0.1001	6.03808	0.1001	5.4935	0.1001	4.9805
0.11011	7.15353	0.11011	6.54162	0.11011	5.9527	0.11011	5.39798
0.12012	7.68768	0.12012	7.03018	0.12012	6.39839	0.12012	5.80336
0.13013	8.20616	0.13013	7.50442	0.13013	6.83117	0.13013	6.19715
0.14014	8.70965	0.14014	7.96497	0.14014	7.25159	0.14014	6.57986
0.15015	9.19879	0.15015	8.4124	0.15015	7.66017	0.15015	6.95192
0.16016	9.67419	0.16016	8.84727	0.16016	8.0574	0.16016	7.3138
0.17017	10.1364	0.17017	9.2701	0.17017	8.44376	0.17017	7.6659
0.18018	10.586	0.18018	9.68139	0.18018	8.81968	0.18018	8.0086
0.19019	11.0235	0.19019	10.0816	0.19019	9.18557	0.19019	8.34229
0.2002	11.4493	0.2002	10.4712	0.2002	9.54185	0.2002	8.6673
0.21021	11.8639	0.21021	10.8505	0.21021	9.88887	0.21021	8.98399
0.22022	12.2678	0.22022	11.22	0.22022	10.227	0.22022	9.29266
0.23023	12.6614	0.23023	11.5801	0.23023	10.5566	0.23023	9.59361
0.24024	13.045	0.24024	11.9311	0.24024	10.8779	0.24024	9.88712
0.25025	13.4191	0.25025	12.2734	0.25025	11.1913	0.25025	10.1735
0.26026	13.7839	0.26026	12.6072	0.26026	11.497	0.26026	10.4529
0.27027	14.1399	0.27027	12.9329	0.27027	11.7954	0.27027	10.7257
0.28028	14.4873	0.28028	13.2508	0.28028	12.0867	0.28028	10.9921
0.29029	14.8264	0.29029	13.5611	0.29029	12.3712	0.29029	11.2523
0.3003	15.1576	0.3003	13.8641	0.3003	12.649	0.3003	11.5065
0.31031	15.4811	0.31031	14.1601	0.31031	12.9204	0.31031	11.755
0.32032	15.7972	0.32032	14.4494	0.32032	13.1857	0.32032	11.9978
0.33033	16.1061	0.33033	14.732	0.33033	13.445	0.33033	12.2353
0.34034	16.4081	0.34034	15.0084	0.34034	13.6986	0.34034	12.4675
0.35035	16.7034	0.35035	15.2786	0.35035	13.9466	0.35035	12.6947
0.36036	16.9922	0.36036	15.5429	0.36036	14.1891	0.36036	12.917
0.37037	17.2747	0.37037	15.8015	0.37037	14.4265	0.37037	13.1345
0.38038	17.5512	0.38038	16.0545	0.38038	14.6589	0.38038	13.3475
0.39039	17.8218	0.39039	16.3021	0.39039	14.8863	0.39039	13.5561
0.4004	18.0867	0.4004	16.5446	0.4004	15.109	0.4004	13.7603
0.41041	18.3461	0.41041	16.782	0.41041	15.3271	0.41041	13.9604
0.42042	18.6002	0.42042	17.0145	0.42042	15.5408	0.42042	14.1564
0.43043	18.8491	0.43043	17.2423	0.43043	15.7501	0.43043	14.3486
0.44044	19.0929	0.44044	17.4655	0.44044	15.9553	0.44044	14.5369
0.45045	19.3319	0.45045	17.6843	0.45045	16.1564	0.45045	14.7215
0.46046	19.5662	0.46046	17.8987	0.46046	16.3535	0.46046	14.9025
0.47047	19.7959	0.47047	18.1089	0.47047	16.5469	0.47047	15.0801
0.48048	20.0212	0.48048	18.3151	0.48048	16.7365	0.48048	15.2543
0.49049	20.2421	0.49049	18.5173	0.49049	16.9225	0.49049	15.4251
0.5005	20.4588	0.5005	18.7157	0.5005	17.105	0.5005	15.5928
0.51051	20.6714	0.51051	18.9103	0.51051	17.2841	0.51051	15.7574
0.52052	20.8801	0.52052	19.1013	0.52052	17.4598	0.52052	15.919
0.53053	21.0849	0.53053	19.2888	0.53053	17.6324	0.53053	16.0776
0.54054	21.286	0.54054	19.4728	0.54054	17.8018	0.54054	16.2334
0.55055	21.4834	0.55055	19.6535	0.55055	17.9681	0.55055	16.3864
0.56056	21.6772	0.56056	19.8309	0.56056	18.1315	0.56056	16.5367
0.57057	21.8676	0.57057	20.0052	0.57057	18.292	0.57057	16.6843
0.58058	22.0546	0.58058	20.1764	0.58058	18.4497	0.58058	16.8294
0.59059	22.2384	0.59059	20.3446	0.59059	18.6046	0.59059	16.9719
0.6006	22.419	0.6006	20.5099	0.6006	18.7569	0.6006	17.1121
0.61061	22.5964	0.61061	20.6724	0.61061	18.9065	0.61061	17.2498
0.62062	22.7709	0.62062	20.8321	0.62062	19.0537	0.62062	17.3853
0.63063	22.9423	0.63063	20.989	0.63063	19.1983	0.63063	17.5185
0.64064	23.1109	0.64064	21.1434	0.64064	19.3406	0.64064	17.6495
0.65065	23.2767	0.65065	21.2952	0.65065	19.4805	0.65065	17.7783
0.66066	23.4398	0.66066	21.4444	0.66066	19.6181	0.66066	17.905
0.67067	23.6002	0.67067	21.5913	0.67067	19.7534	0.67067	18.0297
0.68068	23.758	0.68068	21.7357	0.68068	19.8866	0.68068	18.1525
0.69069	23.9132	0.69069	21.8778	0.69069	20.0177	0.69069	18.2732
0.7007	24.066	0.7007	22.0177	0.7007	20.1466	0.7007	18.3921
0.71071	24.2163	0.71071	22.1553	0.71071	20.2736	0.71071	18.5091
0.72072	24.3643	0.72072	22.2908	0.72072	20.3985	0.72072	18.6242
0.73073	24.5099	0.73073	22.4242	0.73073	20.5216	0.73073	18.7377
0.74074	24.6534	0.74074	22.5555	0.74074	20.6427	0.74074	18.8494
0.75075	24.7946	0.75075	22.6847	0.75075	20.762	0.75075	18.9593
0.76076	24.9336	0.76076	22.812	0.76076	20.8794	0.76076	19.0677
0.77077	25.0706	0.77077	22.9374	0.77077	20.9951	0.77077	19.1744
0.78078	25.2055	0.78078	23.0609	0.78078	21.1091	0.78078	19.2795
0.79079	25.3384	0.79079	23.1826	0.79079	21.2214	0.79079	19.3831
0.8008	25.4693	0.8008	23.3025	0.8008	21.332	0.8008	19.4852
0.81081	25.5983	0.81081	23.4206	0.81081	21.4411	0.81081	19.5858
0.82082	25.7254	0.82082	23.537	0.82082	21.5485	0.82082	19.6849
0.83083	25.8507	0.83083	23.6517	0.83083	21.6544	0.83083	19.7827
0.84084	25.9741	0.84084	23.7647	0.84084	21.7588	0.84084	19.879
0.85085	26.0958	0.85085	23.8761	0.85085	21.8617	0.85085	19.974
0.86086	26.2158	0.86086	23.986	0.86086	21.9632	0.86086	20.0677
0.87087	26.3341	0.87087	24.0943	0.87087	22.0632	0.87087	20.16
0.88088	26.4508	0.88088	24.2011	0.88088	22.1619	0.88088	20.2511
0.89089	26.5658	0.89089	24.3065	0.89089	22.2592	0.89089	20.341
0.9009	26.6793	0.9009	24.4103	0.9009	22.3551	0.9009	20.4296
0.91091	26.7911	0.91091	24.5128	0.91091	22.4498	0.91091	20.517
0.92092	26.9015	0.92092	24.6138	0.92092	22.5431	0.92092	20.6033
0.93093	27.0104	0.93093	24.7135	0.93093	22.6353	0.93093	20.6883
0.94094	27.1178	0.94094	24.8119	0.94094	22.7262	0.94094	20.7723
0.95095	27.2238	0.95095	24.909	0.95095	22.8158	0.95095	20.8552
0.96096	27.3284	0.96096	25.0047	0.96096	22.9044	0.96096	20.937
0.97097	27.4316	0.97097	25.0992	0.97097	22.9917	0.97097	21.0177
0.98098	27.5335	0.98098	25.1925	0.98098	23.0779	0.98098	21.0974
0.99099	27.634	0.99099	25.2846	0.99099	23.163	0.99099	21.176
1.001	27.7333	1.001	25.3755	1.001	23.247	1.001	21.2537
1.01101	27.8313	1.01101	25.4652	1.01101	23.33	1.01101	21.3303
1.02102	27.928	1.02102	25.5538	1.02102	23.4119	1.02102	21.4061
1.03103	28.0235	1.03103	25.6412	1.03103	23.4927	1.03103	21.4808
1.04104	28.1178	1.04104	25.7276	1.04104	23.5726	1.04104	21.5546
1.05105	28.211	1.05105	25.8129	1.05105	23.6515	1.05105	21.6276
1.06106	28.3029	1.06106	25.8971	1.06106	23.7293	1.06106	21.6996
1.07107	28.3938	1.07107	25.9803	1.07107	23.8063	1.07107	21.7707
1.08108	28.4835	1.08108	26.0624	1.08108	23.8823	1.08108	21.841
1.09109	28.5721	1.09109	26.1436	1.09109	23.9574	1.09109	21.9105
1.1011	28.6597	1.1011	26.2238	1.1011	24.0315	1.1011	21.9791
1.11111	28.7462	1.11111	26.303	1.11111	24.1048	1.11111	22.0469
1.12112	28.8317	1.12112	26.3813	1.12112	24.1772	1.12112	22.1138
1.13113	28.9161	1.13113	26.4586	1.13113	24.2488	1.13113	22.1801
1.14114	28.9996	1.14114	26.535	1.14114	24.3195	1.14114	22.2455
1.15115	29.0821	1.15115	26.6106	1.15115	24.3894	1.15115	22.3101
1.16116	29.1636	1.16116	26.6852	1.16116	24.4584	1.16116	22.3741
1.17117	29.2442	1.17117	26.759	1.17117	24.5267	1.17117	22.4372
1.18118	29.3238	1.18118	26.8319	1.18118	24.5942	1.18118	22.4997
1.19119	29.4025	1.19119	26.904	1.19119	24.6609	1.19119	22.5614
1.2012	29.4803	1.2012	26.9753	1.2012	24.7269	1.2012	22.6225
1.21121	29.5573	1.21121	27.0457	1.21121	24.7921	1.21121	22.6829
1.22122	29.6333	1.22122	27.1154	1.22122	24.8566	1.22122	22.7426
1.23123	29.7086	1.23123	27.1843	1.23123	24.9203	1.23123	22.8016
1.24124	29.7829	1.24124	27.2524	1.24124	24.9834	1.24124	22.86
1.25125	29.8565	1.25125	27.3198	1.25125	25.0457	1.25125	22.9177
1.26126	29.9292	1.26126	27.3864	1.26126	25.1074	1.26126	22.9748
1.27127	30.0012	1.27127	27.4523	1.27127	25.1684	1.27127	23.0313
1.28128	30.0723	1.28128	27.5174	1.28128	25.2287	1.28128	23.0872
1.29129	30.1427	1.29129	27.5819	1.29129	25.2884	1.29129	23.1424
1.3013	30.2123	1.3013	27.6456	1.3013	25.3474	1.3013	23.1971
1.31131	30.2812	1.31131	27.7087	1.31131	25.4059	1.31131	23.2512
1.32132	30.3494	1.32132	27.7711	1.32132	25.4637	1.32132	23.3047
1.33133	30.4168	1.33133	27.8329	1.33133	25.5208	1.33133	23.3577
1.34134	30.4835	1.34134	27.894	1.34134	25.5774	1.34134	23.4101
1.35135	30.5495	1.35135	27.9544	1.35135	25.6334	1.35135	23.462
1.36136	30.6148	1.36136	28.0142	1.36136	25.6888	1.36136	23.5133
1.37137	30.6794	1.37137	28.0734	1.37137	25.7436	1.37137	23.5641
1.38138	30.7434	1.38138	28.132	1.38138	25.7979	1.38138	23.6144
1.39139	30.8067	1.39139	28.1899	1.39139	25.8516	1.39139	23.6641
1.4014	30.8693	1.4014	28.2473	1.4014	25.9047	1.4014	23.7134
1.41141	30.9313	1.41141	28.3041	1.41141	25.9573	1.41141	23.7621
1.42142	30.9927	1.42142	28.3604	1.42142	26.0094	1.42142	23.8104
1.43143	31.0535	1.43143	28.416	1.43143	26.061	1.43143	23.8582
1.44144	31.1136	1.44144	28.4711	1.44144	26.112	1.44144	23.9055
1.45145	31.1732	1.45145	28.5256	1.45145	26.1626	1.45145	23.9523
1.46146	31.2322	1.46146	28.5797	1.46146	26.2126	1.46146	23.9987
1.47147	31.2905	1.47147	28.6331	1.47147	26.2621	1.47147	24.0447
1.48148	31.3484	1.48148	28.6861	1.48148	26.3112	1.48148	24.0901
1.49149	31.4056	1.49149	28.7385	1.49149	26.3598	1.49149	24.1352
1.5015	31.4623	1.5015	28.7904	1.5015	26.4079	1.5015	24.1798
1.51151	31.5184	1.51151	28.8418	1.51151	26.4555	1.51151	24.2239
1.52152	31.574	1.52152	28.8927	1.52152	26.5027	1.52152	24.2677
1.53153	31.629	1.53153	28.9431	1.53153	26.5495	1.53153	24.311
1.54154	31.6836	1.54154	28.9931	1.54154	26.5957	1.54154	24.3539
1.55155	31.7376	1.55155	29.0425	1.55155	26.6416	1.55155	24.3965
1.56156	31.7911	1.56156	29.0916	1.56156	26.687	1.56156	24.4386
1.57157	31.8441	1.57157	29.1401	1.57157	26.732	1.57157	24.4803
1.58158	31.8966	1.58158	29.1882	1.58158	26.7766	1.58158	24.5216
1.59159	31.9486	1.59159	29.2358	1.59159	26.8207	1.59159	24.5626
1.6016	32.0001	1.6016	29.283	1.6016	26.8645	1.6016	24.6032
1.61161	32.0512	1.61161	29.3298	1.61161	26.9078	1.61161	24.6434
1.62162	32.1017	1.62162	29.3761	1.62162	26.9508	1.62162	24.6832
1.63163	32.1519	1.63163	29.422	1.63163	26.9933	1.63163	24.7227
1.64164	32.2015	1.64164	29.4674	1.64164	27.0355	1.64164	24.7618
1.65165	32.2507	1.65165	29.5125	1.65165	27.0773	1.65165	24.8006
1.66166	32.2995	1.66166	29.5572	1.66166	27.1187	1.66166	24.839
1.67167	32.3478	1.67167	29.6014	1.67167	27.1597	1.67167	24.8771
1.68168	32.3957	1.68168	29.6453	1.68168	27.2004	1.68168	24.9148
1.69169	32.4431	1.69169	29.6888	1.69169	27.2407	1.69169	24.9522
1.7017	32.4902	1.7017	29.7319	1.7017	27.2807	1.7017	24.9893
1.71171	32.5368	1.71171	29.7746	1.71171	27.3203	1.71171	25.026
1.72172	32.583	1.72172	29.8169	1.72172	27.3595	1.72172	25.0624
1.73173	32.6288	1.73173	29.8588	1.73173	27.3984	1.73173	25.0985
1.74174	32.6742	1.74174	29.9004	1.74174	27.437	1.74174	25.1344
1.75175	32.7193	1.75175	29.9417	1.75175	27.4753	1.75175	25.1698
1.76176	32.7639	1.76176	29.9825	1.76176	27.5132	1.76176	25.205
1.77177	32.8081	1.77177	30.0231	1.77177	27.5508	1.77177	25.2399
1.78178	32.852	1.78178	30.0632	1.78178	27.588	1.78178	25.2745
1.79179	32.8955	1.79179	30.1031	1.79179	27.625	1.79179	25.3088
1.8018	32.9386	1.8018	30.1425	1.8018	27.6616	1.8018	25.3428
1.81181	32.9813	1.81181	30.1817	1.81181	27.6979	1.81181	25.3765
1.82182	33.0237	1.82182	30.2205	1.82182	27.7339	1.82182	25.4099
1.83183	33.0658	1.83183	30.259	1.83183	27.7697	1.83183	25.4431
1.84184	33.1074	1.84184	30.2972	1.84184	27.8051	1.84184	25.476
1.85185	33.1488	1.85185	30.3351	1.85185	27.8402	1.85185	25.5086
1.86186	33.1898	1.86186	30.3726	1.86186	27.875	1.86186	25.5409
1.87187	33.2304	1.87187	30.4099	1.87187	27.9096	1.87187	25.573
1.88188	33.2707	1.88188	30.4468	1.88188	27.9439	1.88188	25.6048
1.89189	33.3107	1.89189	30.4834	1.89189	27.9778	1.89189	25.6364
1.9019	33.3504	1.9019	30.5198	1.9019	28.0115	1.9019	25.6677
1.91191	33.3897	1.91191	30.5558	1.91191	28.045	1.91191	25.6987
1.92192	33.4288	1.92192	30.5915	1.92192	28.0782	1.92192	25.7295
1.93193	33.4675	1.93193	30.627	1.93193	28.1111	1.93193	25.7601
1.94194	33.5059	1.94194	30.6622	1.94194	28.1437	1.94194	25.7904
1.95195	33.544	1.95195	30.6971	1.95195	28.1761	1.95195	25.8205
1.96196	33.5817	1.96196	30.7317	1.96196	28.2082	1.96196	25.8503
1.97197	33.6192	1.97197	30.766	1.97197	28.2401	1.97197	25.8799
1.98198	33.6564	1.98198	30.8001	1.98198	28.2717	1.98198	25.9092
1.99199	33.6933	1.99199	30.8339	1.99199	28.303	1.99199	25.9384
2.002	33.7299	2.002	30.8674	2.002	28.3342	2.002	25.9673
2.01201	33.7662	2.01201	30.9007	2.01201	28.3651	2.01201	25.996
2.02202	33.8023	2.02202	30.9337	2.02202	28.3957	2.02202	26.0244
2.03203	33.8381	2.03203	30.9664	2.03203	28.4261	2.03203	26.0527
2.04204	33.8735	2.04204	30.999	2.04204	28.4563	2.04204	26.0807
2.05205	33.9087	2.05205	31.0312	2.05205	28.4862	2.05205	26.1085
2.06206	33.9437	2.06206	31.0632	2.06206	28.5159	2.06206	26.1361
2.07207	33.9784	2.07207	31.095	2.07207	28.5454	2.07207	26.1635
2.08208	34.0128	2.08208	31.1265	2.08208	28.5747	2.08208	26.1907
2.09209	34.0469	2.09209	31.1578	2.09209	28.6037	2.09209	26.2177
2.1021	34.0808	2.1021	31.1888	2.1021	28.6325	2.1021	26.2444
2.11211	34.1145	2.11211	31.2197	2.11211	28.6611	2.11211	26.271
2.12212	34.1479	2.12212	31.2502	2.12212	28.6895	2.12212	26.2974
2.13213	34.181	2.13213	31.2806	2.13213	28.7177	2.13213	26.3236
2.14214	34.2139	2.14214	31.3107	2.14214	28.7457	2.14214	26.3496
2.15215	34.2465	2.15215	31.3406	2.15215	28.7735	2.15215	26.3754
2.16216	34.279	2.16216	31.3703	2.16216	28.801	2.16216	26.401
2.17217	34.3111	2.17217	31.3998	2.17217	28.8284	2.17217	26.4264
2.18218	34.3431	2.18218	31.4291	2.18218	28.8556	2.18218	26.4517
2.19219	34.3748	2.19219	31.4581	2.19219	28.8825	2.19219	26.4767
2.2022	34.4062	2.2022	31.4869	2.2022	28.9093	2.2022	26.5016
2.21221	34.4375	2.21221	31.5155	2.21221	28.9359	2.21221	26.5263
2.22222	34.4685	2.22222	31.544	2.22222	28.9622	2.22222	26.5508
2.23223	34.4993	2.23223	31.5722	2.23223	28.9884	2.23223	26.5752
2.24224	34.5299	2.24224	31.6002	2.24224	29.0144	2.24224	26.5993
2.25225	34.5602	2.25225	31.628	2.25225	29.0403	2.25225	26.6233
2.26226	34.5904	2.26226	31.6556	2.26226	29.0659	2.26226	26.6472
2.27227	34.6203	2.27227	31.683	2.27227	29.0914	2.27227	26.6708
2.28228	34.65	2.28228	31.7102	2.28228	29.1166	2.28228	26.6943
2.29229	34.6795	2.29229	31.7373	2.29229	29.1417	2.29229	26.7177
2.3023	34.7088	2.3023	31.7641	2.3023	29.1667	2.3023	26.7408
2.31231	34.7379	2.31231	31.7907	2.31231	29.1914	2.31231	26.7638
2.32232	34.7668	2.32232	31.8172	2.32232	29.216	2.32232	26.7867
2.33233	34.7955	2.33233	31.8435	2.33233	29.2404	2.33233	26.8094
2.34234	34.824	2.34234	31.8696	2.34234	29.2647	2.34234	26.8319
2.35235	34.8523	2.35235	31.8955	2.35235	29.2887	2.35235	26.8543
2.36236	34.8804	2.36236	31.9213	2.36236	29.3127	2.36236	26.8765
2.37237	34.9083	2.37237	31.9468	2.37237	29.3364	2.37237	26.8986
2.38238	34.936	2.38238	31.9722	2.38238	29.36	2.38238	26.9205
2.39239	34.9636	2.39239	31.9975	2.39239	29.3834	2.39239	26.9423
2.4024	34.9909	2.4024	32.0225	2.4024	29.4067	2.4024	26.964
2.41241	35.0181	2.41241	32.0474	2.41241	29.4298	2.41241	26.9854
2.42242	35.0451	2.42242	32.0721	2.42242	29.4528	2.42242	27.0068
2.43243	35.0718	2.43243	32.0966	2.43243	29.4755	2.43243	27.028
2.44244	35.0985	2.44244	32.121	2.44244	29.4982	2.44244	27.0491
2.45245	35.1249	2.45245	32.1452	2.45245	29.5207	2.45245	27.07
2.46246	35.1512	2.46246	32.1693	2.46246	29.5431	2.46246	27.0907
2.47247	35.1773	2.47247	32.1932	2.47247	29.5653	2.47247	27.1114
2.48248	35.2032	2.48248	32.2169	2.48248	29.5873	2.48248	27.1319
2.49249	35.2289	2.49249	32.2405	2.49249	29.6092	2.49249	27.1523
2.5025	35.2545	2.5025	32.264	2.5025	29.631	2.5025	27.1725
2.51251	35.2799	2.51251	32.2873	2.51251	29.6526	2.51251	27.1927
2.52252	35.3052	2.52252	32.3104	2.52252	29.6741	2.52252	27.2126
2.53253	35.3302	2.53253	32.3334	2.53253	29.6955	2.53253	27.2325
2.54254	35.3552	2.54254	32.3562	2.54254	29.7167	2.54254	27.2522
2.55255	35.3799	2.55255	32.3789	2.55255	29.7377	2.55255	27.2718
2.56256	35.4045	2.56256	32.4014	2.56256	29.7587	2.56256	27.2913
2.57257	35.429	2.57257	32.4238	2.57257	29.7795	2.57257	27.3106
2.58258	35.4533	2.58258	32.446	2.58258	29.8002	2.58258	27.3299
2.59259	35.4774	2.59259	32.4682	2.59259	29.8207	2.59259	27.349
2.6026	35.5014	2.6026	32.4901	2.6026	29.8411	2.6026	27.368
2.61261	35.5252	2.61261	32.5119	2.61261	29.8614	2.61261	27.3868
2.62262	35.5489	2.62262	32.5336	2.62262	29.8816	2.62262	27.4056
2.63263	35.5724	2.63263	32.5552	2.63263	29.9016	2.63263	27.4242
2.64264	35.5958	2.64264	32.5766	2.64264	29.9215	2.64264	27.4427
2.65265	35.619	2.65265	32.5979	2.65265	29.9413	2.65265	27.4611
2.66266	35.6421	2.66266	32.6191	2.66266	29.9609	2.66266	27.4794
2.67267	35.6651	2.67267	32.6401	2.67267	29.9805	2.67267	27.4976
2.68268	35.6879	2.68268	32.661	2.68268	29.9999	2.68268	27.5156
2.69269	35.7105	2.69269	32.6817	2.69269	30.0192	2.69269	27.5336
2.7027	35.7331	2.7027	32.7024	2.7027	30.0384	2.7027	27.5514
2.71271	35.7555	2.71271	32.7229	2.71271	30.0574	2.71271	27.5692
2.72272	35.7777	2.72272	32.7433	2.72272	30.0764	2.72272	27.5868
2.73273	35.7998	2.73273	32.7635	2.73273	30.0952	2.73273	27.6043
2.74274	35.8218	2.74274	32.7837	2.74274	30.1139	2.74274	27.6217
2.75275	35.8436	2.75275	32.8037	2.75275	30.1325	2.75275	27.639
2.76276	35.8654	2.76276	32.8236	2.76276	30.151	2.76276	27.6562
2.77277	35.8869	2.77277	32.8433	2.77277	30.1694	2.77277	27.6733
2.78278	35.9084	2.78278	32.863	2.78278	30.1876	2.78278	27.6903
2.79279	35.9297	2.79279	32.8825	2.79279	30.2058	2.79279	27.7072
2.8028	35.9509	2.8028	32.9019	2.8028	30.2238	2.8028	27.724
2.81281	35.972	2.81281	32.9213	2.81281	30.2418	2.81281	27.7407
2.82282	35.9929	2.82282	32.9404	2.82282	30.2596	2.82282	27.7573
2.83283	36.0138	2.83283	32.9595	2.83283	30.2774	2.83283	27.7738
2.84284	36.0345	2.84284	32.9785	2.84284	30.295	2.84284	27.7902
2.85285	36.0551	2.85285	32.9973	2.85285	30.3125	2.85285	27.8065
2.86286	36.0755	2.86286	33.0161	2.86286	30.3299	2.86286	27.8227
2.87287	36.0958	2.87287	33.0347	2.87287	30.3473	2.87287	27.8389
2.88288	36.1161	2.88288	33.0532	2.88288	30.3645	2.88288	27.8549
2.89289	36.1362	2.89289	33.0717	2.89289	30.3816	2.89289	27.8708
2.9029	36.1562	2.9029	33.09	2.9029	30.3986	2.9029	27.8867
2.91291	36.176	2.91291	33.1082	2.91291	30.4155	2.91291	27.9024
2.92292	36.1958	2.92292	33.1263	2.92292	30.4324	2.92292	27.9181
2.93293	36.2154	2.93293	33.1443	2.93293	30.4491	2.93293	27.9336
2.94294	36.235	2.94294	33.1622	2.94294	30.4657	2.94294	27.9491
2.95295	36.2544	2.95295	33.1799	2.95295	30.4823	2.95295	27.9645
2.96296	36.2737	2.96296	33.1976	2.96296	30.4987	2.96296	27.9798
2.97297	36.2929	2.97297	33.2152	2.97297	30.5151	2.97297	27.995
2.98298	36.312	2.98298	33.2327	2.98298	30.5313	2.98298	28.0102
2.99299	36.331	2.99299	33.2501	2.99299	30.5475	2.99299	28.0252
3.003	36.3498	3.003	33.2674	3.003	30.5636	3.003	28.0402
3.01301	36.3686	3.01301	33.2846	3.01301	30.5796	3.01301	28.0551
3.02302	36.3873	3.02302	33.3017	3.02302	30.5955	3.02302	28.0699
3.03303	36.4058	3.03303	33.3187	3.03303	30.6113	3.03303	28.0846
3.04304	36.4243	3.04304	33.3356	3.04304	30.627	3.04304	28.0992
3.05305	36.4427	3.05305	33.3524	3.05305	30.6426	3.05305	28.1138
3.06306	36.4609	3.06306	33.3691	3.06306	30.6582	3.06306	28.1282
3.07307	36.4791	3.07307	33.3858	3.07307	30.6736	3.07307	28.1426
3.08308	36.4971	3.08308	33.4023	3.08308	30.689	3.08308	28.1569
3.09309	36.5151	3.09309	33.4188	3.09309	30.7043	3.09309	28.1712
3.1031	36.5329	3.1031	33.4351	3.1031	30.7195	3.1031	28.1853
3.11311	36.5507	3.11311	33.4514	3.11311	30.7346	3.11311	28.1994
3.12312	36.5683	3.12312	33.4676	3.12312	30.7497	3.12312	28.2134
3.13313	36.5859	3.13313	33.4837	3.13313	30.7646	3.13313	28.2274
3.14314	36.6034	3.14314	33.4997	3.14314	30.7795	3.14314	28.2412
3.15315	36.6207	3.15315	33.5156	3.15315	30.7943	3.15315	28.255
3.16316	36.638	3.16316	33.5314	3.16316	30.8091	3.16316	28.2687
3.17317	36.6552	3.17317	33.5472	3.17317	30.8237	3.17317	28.2823
3.18318	36.6723	3.18318	33.5628	3.18318	30.8383	3.18318	28.2959
3.19319	36.6893	3.19319	33.5784	3.19319	30.8528	3.19319	28.3094
3.2032	36.7062	3.2032	33.5939	3.2032	30.8672	3.2032	28.3228
3.21321	36.7231	3.21321	33.6093	3.21321	30.8815	3.21321	28.3361
3.22322	36.7398	3.22322	33.6247	3.22322	30.8957	3.22322	28.3494
3.23323	36.7564	3.23323	33.6399	3.23323	30.9099	3.23323	28.3626
3.24324	36.773	3.24324	33.6551	3.24324	30.9241	3.24324	28.3758
3.25325	36.7895	3.25325	33.6702	3.25325	30.9381	3.25325	28.3888
3.26326	36.8058	3.26326	33.6852	3.26326	30.952	3.26326	28.4018
3.27327	36.8222	3.27327	33.7001	3.27327	30.9659	3.27327	28.4148
3.28328	36.8384	3.28328	33.715	3.28328	30.9797	3.28328	28.4276
3.29329	36.8545	3.29329	33.7297	3.29329	30.9935	3.29329	28.4404
3.3033	36.8705	3.3033	33.7444	3.3033	31.0072	3.3033	28.4532
3.31331	36.8865	3.31331	33.7591	3.31331	31.0208	3.31331	28.4658
3.32332	36.9024	3.32332	33.7736	3.32332	31.0343	3.32332	28.4784
3.33333	36.9182	3.33333	33.7881	3.33333	31.0478	3.33333	28.491
3.34334	36.9339	3.34334	33.8025	3.34334	31.0612	3.34334	28.5034
3.35335	36.9495	3.35335	33.8168	3.35335	31.0745	3.35335	28.5158
3.36336	36.9651	3.36336	33.8311	3.36336	31.0877	3.36336	28.5282
3.37337	36.9806	3.37337	33.8453	3.37337	31.1009	3.37337	28.5405
3.38338	36.996	3.38338	33.8594	3.38338	31.114	3.38338	28.5527
3.39339	37.0113	3.39339	33.8734	3.39339	31.1271	3.39339	28.5648
3.4034	37.0265	3.4034	33.8874	3.4034	31.1401	3.4034	28.5769
3.41341	37.0417	3.41341	33.9012	3.41341	31.153	3.41341	28.589
3.42342	37.0568	3.42342	33.9151	3.42342	31.1659	3.42342	28.601
3.43343	37.0718	3.43343	33.9288	3.43343	31.1787	3.43343	28.6129
3.44344	37.0868	3.44344	33.9425	3.44344	31.1914	3.44344	28.6247
3.45345	37.1016	3.45345	33.9561	3.45345	31.2041	3.45345	28.6365
3.46346	37.1164	3.46346	33.9697	3.46346	31.2167	3.46346	28.6483
3.47347	37.1311	3.47347	33.9832	3.47347	31.2292	3.47347	28.6599
3.48348	37.1458	3.48348	33.9966	3.48348	31.2417	3.48348	28.6716
3.49349	37.1603	3.49349	34.0099	3.49349	31.2541	3.49349	28.6831
3.5035	37.1748	3.5035	34.0232	3.5035	31.2665	3.5035	28.6946
3.51351	37.1893	3.51351	34.0364	3.51351	31.2788	3.51351	28.7061
3.52352	37.2036	3.52352	34.0496	3.52352	31.291	3.52352	28.7175
3.53353	37.2179	3.53353	34.0627	3.53353	31.3032	3.53353	28.7288
3.54354	37.2321	3.54354	34.0757	3.54354	31.3153	3.54354	28.7401
3.55355	37.2463	3.55355	34.0887	3.55355	31.3273	3.55355	28.7513
3.56356	37.2604	3.56356	34.1016	3.56356	31.3393	3.56356	28.7625
3.57357	37.2744	3.57357	34.1144	3.57357	31.3513	3.57357	28.7736
3.58358	37.2883	3.58358	34.1272	3.58358	31.3632	3.58358	28.7847
3.59359	37.3022	3.59359	34.1399	3.59359	31.375	3.59359	28.7957
3.6036	37.316	3.6036	34.1525	3.6036	31.3868	3.6036	28.8067
3.61361	37.3297	3.61361	34.1651	3.61361	31.3985	3.61361	28.8176
3.62362	37.3434	3.62362	34.1777	3.62362	31.4101	3.62362	28.8285
3.63363	37.357	3.63363	34.1901	3.63363	31.4217	3.63363	28.8393
3.64364	37.3706	3.64364	34.2026	3.64364	31.4333	3.64364	28.85
3.65365	37.3841	3.65365	34.2149	3.65365	31.4448	3.65365	28.8607
3.66366	37.3975	3.66366	34.2272	3.66366	31.4562	3.66366	28.8714
3.67367	37.4108	3.67367	34.2394	3.67367	31.4676	3.67367	28.882
3.68368	37.4241	3.68368	34.2516	3.68368	31.4789	3.68368	28.8925
3.69369	37.4373	3.69369	34.2637	3.69369	31.4902	3.69369	28.9031
3.7037	37.4505	3.7037	34.2758	3.7037	31.5014	3.7037	28.9135
3.71371	37.4636	3.71371	34.2878	3.71371	31.5126	3.71371	28.9239
3.72372	37.4767	3.72372	34.2997	3.72372	31.5237	3.72372	28.9343
3.73373	37.4896	3.73373	34.3116	3.73373	31.5348	3.73373	28.9446
3.74374	37.5026	3.74374	34.3235	3.74374	31.5458	3.74374	28.9549
3.75375	37.5154	3.75375	34.3353	3.75375	31.5568	3.75375	28.9651
3.76376	37.5282	3.76376	34.347	3.76376	31.5677	3.76376	28.9752
3.77377	37.541	3.77377	34.3587	3.77377	31.5785	3.77377	28.9854
3.78378	37.5536	3.78378	34.3703	3.78378	31.5893	3.78378	28.9954
3.79379	37.5663	3.79379	34.3819	3.79379	31.6001	3.79379	29.0054
3.8038	37.5788	3.8038	34.3934	3.8038	31.6108	3.8038	29.0154
3.81381	37.5913	3.81381	34.4048	3.81381	31.6215	3.81381	29.0254
3.82382	37.6038	3.82382	34.4162	3.82382	31.6321	3.82382	29.0353
3.83383	37.6162	3.83383	34.4276	3.83383	31.6427	3.83383	29.0451
3.84384	37.6285	3.84384	34.4389	3.84384	31.6532	3.84384	29.0549
3.85385	37.6408	3.85385	34.4501	3.85385	31.6637	3.85385	29.0647
3.86386	37.6531	3.86386	34.4614	3.86386	31.6741	3.86386	29.0744
3.87387	37.6652	3.87387	34.4725	3.87387	31.6845	3.87387	29.0841
3.88388	37.6773	3.88388	34.4836	3.88388	31.6948	3.88388	29.0937
3.89389	37.6894	3.89389	34.4947	3.89389	31.7051	3.89389	29.1033
3.9039	37.7014	3.9039	34.5057	3.9039	31.7153	3.9039	29.1128
3.91391	37.7134	3.91391	34.5166	3.91391	31.7255	3.91391	29.1223
3.92392	37.7253	3.92392	34.5275	3.92392	31.7356	3.92392	29.1318
3.93393	37.7371	3.93393	34.5384	3.93393	31.7458	3.93393	29.1412
3.94394	37.7489	3.94394	34.5492	3.94394	31.7558	3.94394	29.1505
3.95395	37.7606	3.95395	34.5599	3.95395	31.7658	3.95395	29.1599
3.96396	37.7723	3.96396	34.5706	3.96396	31.7758	3.96396	29.1691
3.97397	37.784	3.97397	34.5813	3.97397	31.7857	3.97397	29.1784
3.98398	37.7956	3.98398	34.5919	3.98398	31.7956	3.98398	29.1876
3.99399	37.8071	3.99399	34.6025	3.99399	31.8054	3.99399	29.1968
4.004	37.8186	4.004	34.613	4.004	31.8152	4.004	29.2059
4.01401	37.83	4.01401	34.6235	4.01401	31.825	4.01401	29.215
4.02402	37.8414	4.02402	34.6339	4.02402	31.8347	4.02402	29.224
4.03403	37.8528	4.03403	34.6443	4.03403	31.8443	4.03403	29.233
4.04404	37.864	4.04404	34.6546	4.04404	31.854	4.04404	29.242
4.05405	37.8753	4.05405	34.6649	4.05405	31.8636	4.05405	29.2509
4.06406	37.8865	4.06406	34.6752	4.06406	31.8731	4.06406	29.2598
4.07407	37.8976	4.07407	34.6854	4.07407	31.8826	4.07407	29.2687
4.08408	37.9087	4.08408	34.6956	4.08408	31.8921	4.08408	29.2775
4.09409	37.9197	4.09409	34.7057	4.09409	31.9015	4.09409	29.2863
4.1041	37.9307	4.1041	34.7158	4.1041	31.9108	4.1041	29.295
4.11411	37.9417	4.11411	34.7258	4.11411	31.9202	4.11411	29.3037
4.12412	37.9526	4.12412	34.7358	4.12412	31.9295	4.12412	29.3124
4.13413	37.9634	4.13413	34.7457	4.13413	31.9387	4.13413	29.321
4.14414	37.9742	4.14414	34.7556	4.14414	31.948	4.14414	29.3296
4.15415	37.985	4.15415	34.7655	4.15415	31.9571	4.15415	29.3381
4.16416	37.9957	4.16416	34.7753	4.16416	31.9663	4.16416	29.3467
4.17417	38.0064	4.17417	34.7851	4.17417	31.9754	4.17417	29.3551
4.18418	38.017	4.18418	34.7948	4.18418	31.9844	4.18418	29.3636
4.19419	38.0276	4.19419	34.8045	4.19419	31.9935	4.19419	29.372
4.2042	38.0382	4.2042	34.8142	4.2042	32.0025	4.2042	29.3804
4.21421	38.0487	4.21421	34.8238	4.21421	32.0114	4.21421	29.3887
4.22422	38.0591	4.22422	34.8334	4.22422	32.0203	4.22422	29.397
4.23423	38.0695	4.23423	34.8429	4.23423	32.0292	4.23423	29.4053
4.24424	38.0799	4.24424	34.8524	4.24424	32.038	4.24424	29.4135
4.25425	38.0902	4.25425	34.8619	4.25425	32.0468	4.25425	29.4217
4.26426	38.1005	4.26426	34.8713	4.26426	32.0556	4.26426	29.4299
4.27427	38.1107	4.27427	34.8807	4.27427	32.0643	4.27427	29.4381
4.28428	38.1209	4.28428	34.89	4.28428	32.073	4.28428	29.4461
4.29429	38.131	4.29429	34.8993	4.29429	32.0817	4.29429	29.4542
4.3043	38.1412	4.3043	34.9085	4.3043	32.0903	4.3043	29.4623
4.31431	38.1512	4.31431	34.9178	4.31431	32.0989	4.31431	29.4703
4.32432	38.1612	4.32432	34.927	4.32432	32.1074	4.32432	29.4782
4.33433	38.1712	4.33433	34.9361	4.33433	32.1159	4.33433	29.4862
4.34434	38.1812	4.34434	34.9452	4.34434	32.1244	4.34434	29.4941
4.35435	38.1911	4.35435	34.9543	4.35435	32.1329	4.35435	29.5019
4.36436	38.2009	4.36436	34.9633	4.36436	32.1413	4.36436	29.5098
4.37437	38.2108	4.37437	34.9723	4.37437	32.1497	4.37437	29.5176
4.38438	38.2205	4.38438	34.9813	4.38438	32.158	4.38438	29.5254
4.39439	38.2303	4.39439	34.9902	4.39439	32.1663	4.39439	29.5331
4.4044	38.24	4.4044	34.9991	4.4044	32.1746	4.4044	29.5408
4.41441	38.2497	4.41441	35.008	4.41441	32.1828	4.41441	29.5485
4.42442	38.2593	4.42442	35.0168	4.42442	32.191	4.42442	29.5562
4.43443	38.2689	4.43443	35.0256	4.43443	32.1992	4.43443	29.5638
4.44444	38.2784	4.44444	35.0343	4.44444	32.2073	4.44444	29.5714
4.45445	38.2879	4.45445	35.043	4.45445	32.2155	4.45445	29.5789
4.46446	38.2974	4.46446	35.0517	4.46446	32.2235	4.46446	29.5865
4.47447	38.3068	4.47447	35.0603	4.47447	32.2316	4.47447	29.594
4.48448	38.3162	4.48448	35.069	4.48448	32.2396	4.48448	29.6014
4.49449	38.3256	4.49449	35.0775	4.49449	32.2476	4.49449	29.6089
4.5045	38.3349	4.5045	35.0861	4.5045	32.2555	4.5045	29.6163
4.51451	38.3442	4.51451	35.0946	4.51451	32.2635	4.51451	29.6237
4.52452	38.3534	4.52452	35.1031	4.52452	32.2713	4.52452	29.631
4.53453	38.3627	4.53453	35.1115	4.53453	32.2792	4.53453	29.6384
4.54454	38.3718	4.54454	35.1199	4.54454	32.287	4.54454	29.6457
4.55455	38.381	4.55455	35.1283	4.55455	32.2948	4.55455	29.6529
4.56456	38.3901	4.56456	35.1366	4.56456	32.3026	4.56456	29.6602
4.57457	38.3991	4.57457	35.1449	4.57457	32.3103	4.57457	29.6674
4.58458	38.4082	4.58458	35.1532	4.58458	32.318	4.58458	29.6746
4.59459	38.4172	4.59459	35.1615	4.59459	32.3257	4.59459	29.6817
4.6046	38.4261	4.6046	35.1697	4.6046	32.3334	4.6046	29.6889
4.61461	38.4351	4.61461	35.1778	4.61461	32.341	4.61461	29.696
4.62462	38.444	4.62462	35.186	4.62462	32.3486	4.62462	29.703
4.63463	38.4528	4.63463	35.1941	4.63463	32.3561	4.63463	29.7101
4.64464	38.4617	4.64464	35.2022	4.64464	32.3636	4.64464	29.7171
4.65465	38.4704	4.65465	35.2103	4.65465	32.3712	4.65465	29.7241
4.66466	38.4792	4.66466	35.2183	4.66466	32.3786	4.66466	29.7311
4.67467	38.4879	4.67467	35.2263	4.67467	32.3861	4.67467	29.738
4.68468	38.4966	4.68468	35.2342	4.68468	32.3935	4.68468	29.7449
4.69469	38.5053	4.69469	35.2422	4.69469	32.4009	4.69469	29.7518
4.7047	38.5139	4.7047	35.2501	4.7047	32.4082	4.7047	29.7587
4.71471	38.5225	4.71471	35.258	4.71471	32.4156	4.71471	29.7655
4.72472	38.5311	4.72472	35.2658	4.72472	32.4229	4.72472	29.7723
4.73473	38.5396	4.73473	35.2736	4.73473	32.4301	4.73473	29.7791
4.74474	38.5481	4.74474	35.2814	4.74474	32.4374	4.74474	29.7858
4.75475	38.5566	4.75475	35.2891	4.75475	32.4446	4.75475	29.7926
4.76476	38.565	4.76476	35.2969	4.76476	32.4518	4.76476	29.7993
4.77477	38.5734	4.77477	35.3046	4.77477	32.459	4.77477	29.806
4.78478	38.5817	4.78478	35.3122	4.78478	32.4661	4.78478	29.8126
4.79479	38.5901	4.79479	35.3199	4.79479	32.4732	4.79479	29.8193
4.8048	38.5984	4.8048	35.3275	4.8048	32.4803	4.8048	29.8259
4.81481	38.6067	4.81481	35.3351	4.81481	32.4874	4.81481	29.8325
4.82482	38.6149	4.82482	35.3426	4.82482	32.4944	4.82482	29.839
4.83483	38.6231	4.83483	35.3501	4.83483	32.5014	4.83483	29.8455
4.84484	38.6313	4.84484	35.3576	4.84484	32.5084	4.84484	29.8521
4.85485	38.6395	4.85485	35.3651	4.85485	32.5153	4.85485	29.8585
4.86486	38.6476	4.86486	35.3726	4.86486	32.5223	4.86486	29.865
4.87487	38.6557	4.87487	35.38	4.87487	32.5292	4.87487	29.8714
4.88488	38.6637	4.88488	35.3874	4.88488	32.5361	4.88488	29.8779
4.89489	38.6718	4.89489	35.3947	4.89489	32.5429	4.89489	29.8843
4.9049	38.6798	4.9049	35.4021	4.9049	32.5497	4.9049	29.8906
4.91491	38.6878	4.91491	35.4094	4.91491	32.5565	4.91491	29.897
4.92492	38.6957	4.92492	35.4166	4.92492	32.5633	4.92492	29.9033
4.93493	38.7036	4.93493	35.4239	4.93493	32.5701	4.93493	29.9096
4.94494	38.7115	4.94494	35.4311	4.94494	32.5768	4.94494	29.9159
4.95495	38.7194	4.95495	35.4383	4.95495	32.5835	4.95495	29.9221
4.96496	38.7272	4.96496	35.4455	4.96496	32.5902	4.96496	29.9283
4.97497	38.735	4.97497	35.4526	4.97497	32.5968	4.97497	29.9346
4.98498	38.7428	4.98498	35.4598	4.98498	32.6035	4.98498	29.9407
4.99499	38.7505	4.99499	35.4669	4.99499	32.6101	4.99499	29.9469
5.00501	38.7582	5.00501	35.4739	5.00501	32.6167	5.00501	29.953
5.01502	38.7659	5.01502	35.481	5.01502	32.6232	5.01502	29.9592
5.02503	38.7736	5.02503	35.488	5.02503	32.6298	5.02503	29.9653
5.03504	38.7812	5.03504	35.495	5.03504	32.6363	5.03504	29.9713
5.04505	38.7888	5.04505	35.502	5.04505	32.6428	5.04505	29.9774
5.05506	38.7964	5.05506	35.5089	5.05506	32.6492	5.05506	29.9834
5.06507	38.804	5.06507	35.5158	5.06507	32.6557	5.06507	29.9894
5.07508	38.8115	5.07508	35.5227	5.07508	32.6621	5.07508	29.9954
5.08509	38.819	5.08509	35.5296	5.08509	32.6685	5.08509	30.0014
5.0951	38.8265	5.0951	35.5365	5.0951	32.6749	5.0951	30.0073
5.10511	38.8339	5.10511	35.5433	5.10511	32.6812	5.10511	30.0133
5.11512	38.8413	5.11512	35.5501	5.11512	32.6876	5.11512	30.0192
5.12513	38.8487	5.12513	35.5568	5.12513	32.6939	5.12513	30.0251
5.13514	38.8561	5.13514	35.5636	5.13514	32.7002	5.13514	30.0309
5.14515	38.8634	5.14515	35.5703	5.14515	32.7064	5.14515	30.0368
5.15516	38.8708	5.15516	35.577	5.15516	32.7127	5.15516	30.0426
5.16517	38.878	5.16517	35.5837	5.16517	32.7189	5.16517	30.0484
5.17518	38.8853	5.17518	35.5904	5.17518	32.7251	5.17518	30.0542
5.18519	38.8925	5.18519	35.597	5.18519	32.7313	5.18519	30.0599
5.1952	38.8998	5.1952	35.6036	5.1952	32.7374	5.1952	30.0657
5.20521	38.907	5.20521	35.6102	5.20521	32.7436	5.20521	30.0714
5.21522	38.9141	5.21522	35.6168	5.21522	32.7497	5.21522	30.0771
5.22523	38.9213	5.22523	35.6233	5.22523	32.7558	5.22523	30.0828
5.23524	38.9284	5.23524	35.6298	5.23524	32.7618	5.23524	30.0884
5.24525	38.9355	5.24525	35.6363	5.24525	32.7679	5.24525	30.0941
5.25526	38.9425	5.25526	35.6428	5.25526	32.7739	5.25526	30.0997
5.26527	38.9496	5.26527	35.6493	5.26527	32.7799	5.26527	30.1053
5.27528	38.9566	5.27528	35.6557	5.27528	32.7859	5.27528	30.1109
5.28529	38.9636	5.28529	35.6621	5.28529	32.7919	5.28529	30.1165
5.2953	38.9706	5.2953	35.6685	5.2953	32.7978	5.2953	30.122
5.30531	38.9775	5.30531	35.6748	5.30531	32.8038	5.30531	30.1275
5.31532	38.9844	5.31532	35.6812	5.31532	32.8097	5.31532	30.1331
5.32533	38.9913	5.32533	35.6875	5.32533	32.8156	5.32533	30.1385
5.33534	38.9982	5.33534	35.6938	5.33534	32.8214	5.33534	30.144
5.34535	39.005	5.34535	35.7001	5.34535	32.8273	5.34535	30.1495
5.35536	39.0119	5.35536	35.7063	5.35536	32.8331	5.35536	30.1549
5.36537	39.0187	5.36537	35.7126	5.36537	32.8389	5.36537	30.1603
5.37538	39.0255	5.37538	35.7188	5.37538	32.8447	5.37538	30.1657
5.38539	39.0322	5.38539	35.725	5.38539	32.8505	5.38539	30.1711
5.3954	39.039	5.3954	35.7311	5.3954	32.8562	5.3954	30.1765
5.40541	39.0457	5.40541	35.7373	5.40541	32.8619	5.40541	30.1818
5.41542	39.0524	5.41542	35.7434	5.41542	32.8676	5.41542	30.1871
5.42543	39.059	5.42543	35.7495	5.42543	32.8733	5.42543	30.1925
5.43544	39.0657	5.43544	35.7556	5.43544	32.879	5.43544	30.1977
5.44545	39.0723	5.44545	35.7617	5.44545	32.8847	5.44545	30.203
5.45546	39.0789	5.45546	35.7678	5.45546	32.8903	5.45546	30.2083
5.46547	39.0855	5.46547	35.7738	5.46547	32.8959	5.46547	30.2135
5.47548	39.0921	5.47548	35.7798	5.47548	32.9015	5.47548	30.2187
5.48549	39.0986	5.48549	35.7858	5.48549	32.9071	5.48549	30.2239
5.4955	39.1051	5.4955	35.7918	5.4955	32.9127	5.4955	30.2291
5.50551	39.1116	5.50551	35.7977	5.50551	32.9182	5.50551	30.2343
5.51552	39.1181	5.51552	35.8036	5.51552	32.9237	5.51552	30.2395
5.52553	39.1245	5.52553	35.8096	5.52553	32.9292	5.52553	30.2446
5.53554	39.1309	5.53554	35.8154	5.53554	32.9347	5.53554	30.2497
5.54555	39.1374	5.54555	35.8213	5.54555	32.9402	5.54555	30.2548
5.55556	39.1437	5.55556	35.8272	5.55556	32.9456	5.55556	30.2599
5.56557	39.1501	5.56557	35.833	5.56557	32.9511	5.56557	30.265
5.57558	39.1565	5.57558	35.8388	5.57558	32.9565	5.57558	30.27
5.58559	39.1628	5.58559	35.8446	5.58559	32.9619	5.58559	30.2751
5.5956	39.1691	5.5956	35.8504	5.5956	32.9673	5.5956	30.2801
5.60561	39.1754	5.60561	35.8561	5.60561	32.9726	5.60561	30.2851
5.61562	39.1816	5.61562	35.8619	5.61562	32.978	5.61562	30.2901
5.62563	39.1879	5.62563	35.8676	5.62563	32.9833	5.62563	30.295
5.63564	39.1941	5.63564	35.8733	5.63564	32.9886	5.63564	30.3
5.64565	39.2003	5.64565	35.879	5.64565	32.9939	5.64565	30.3049
5.65566	39.2065	5.65566	35.8847	5.65566	32.9992	5.65566	30.3099
5.66567	39.2127	5.66567	35.8903	5.66567	33.0044	5.66567	30.3148
5.67568	39.2188	5.67568	35.8959	5.67568	33.0097	5.67568	30.3196
5.68569	39.2249	5.68569	35.9016	5.68569	33.0149	5.68569	30.3245
5.6957	39.231	5.6957	35.9071	5.6957	33.0201	5.6957	30.3294
5.70571	39.2371	5.70571	35.9127	5.70571	33.0253	5.70571	30.3342
5.71572	39.2432	5.71572	35.9183	5.71572	33.0305	5.71572	30.3391
5.72573	39.2492	5.72573	35.9238	5.72573	33.0357	5.72573	30.3439
5.73574	39.2553	5.73574	35.9293	5.73574	33.0408	5.73574	30.3487
5.74575	39.2613	5.74575	35.9348	5.74575	33.0459	5.74575	30.3535
5.75576	39.2672	5.75576	35.9403	5.75576	33.051	5.75576	30.3582
5.76577	39.2732	5.76577	35.9458	5.76577	33.0561	5.76577	30.363
5.77578	39.2792	5.77578	35.9513	5.77578	33.0612	5.77578	30.3677
5.78579	39.2851	5.78579	35.9567	5.78579	33.0663	5.78579	30.3725
5.7958	39.291	5.7958	35.9621	5.7958	33.0713	5.7958	30.3772
5.80581	39.2969	5.80581	35.9675	5.80581	33.0764	5.80581	30.3819
5.81582	39.3028	5.81582	35.9729	5.81582	33.0814	5.81582	30.3865
5.82583	39.3087	5.82583	35.9783	5.82583	33.0864	5.82583	30.3912
5.83584	39.3145	5.83584	35.9836	5.83584	33.0914	5.83584	30.3958
5.84585	39.3203	5.84585	35.989	5.84585	33.0963	5.84585	30.4005
5.85586	39.3261	5.85586	35.9943	5.85586	33.1013	5.85586	30.4051
5.86587	39.3319	5.86587	35.9996	5.86587	33.1062	5.86587	30.4097
5.87588	39.3377	5.87588	36.0048	5.87588	33.1111	5.87588	30.4143
5.88589	39.3434	5.88589	36.0101	5.88589	33.1161	5.88589	30.4189
5.8959	39.3491	5.8959	36.0154	5.8959	33.1209	5.8959	30.4234
5.90591	39.3549	5.90591	36.0206	5.90591	33.1258	5.90591	30.428
5.91592	39.3606	5.91592	36.0258	5.91592	33.1307	5.91592	30.4325
5.92593	39.3662	5.92593	36.031	5.92593	33.1355	5.92593	30.4371
5.93594	39.3719	5.93594	36.0362	5.93594	33.1404	5.93594	30.4416
5.94595	39.3775	5.94595	36.0414	5.94595	33.1452	5.94595	30.4461
5.95596	39.3832	5.95596	36.0465	5.95596	33.15	5.95596	30.4505
5.96597	39.3888	5.96597	36.0517	5.96597	33.1548	5.96597	30.455
5.97598	39.3944	5.97598	36.0568	5.97598	33.1595	5.97598	30.4595
5.98599	39.3999	5.98599	36.0619	5.98599	33.1643	5.98599	30.4639
5.996	39.4055	5.996	36.067	5.996	33.169	5.996	30.4683
6.00601	39.411	6.00601	36.0721	6.00601	33.1738	6.00601	30.4727
6.01602	39.4166	6.01602	36.0771	6.01602	33.1785	6.01602	30.4771
6.02603	39.4221	6.02603	36.0822	6.02603	33.1832	6.02603	30.4815
6.03604	39.4275	6.03604	36.0872	6.03604	33.1879	6.03604	30.4859
6.04605	39.433	6.04605	36.0922	6.04605	33.1925	6.04605	30.4903
6.05606	39.4385	6.05606	36.0972	6.05606	33.1972	6.05606	30.4946
6.06607	39.4439	6.06607	36.1022	6.06607	33.2018	6.06607	30.4989
6.07608	39.4493	6.07608	36.1072	6.07608	33.2065	6.07608	30.5033
6.08609	39.4547	6.08609	36.1121	6.08609	33.2111	6.08609	30.5076
6.0961	39.4601	6.0961	36.1171	6.0961	33.2157	6.0961	30.5119
6.10611	39.4655	6.10611	36.122	6.10611	33.2203	6.10611	30.5161
6.11612	39.4709	6.11612	36.1269	6.11612	33.2249	6.11612	30.5204
6.12613	39.4762	6.12613	36.1318	6.12613	33.2294	6.12613	30.5247
6.13614	39.4815	6.13614	36.1367	6.13614	33.234	6.13614	30.5289
6.14615	39.4868	6.14615	36.1416	6.14615	33.2385	6.14615	30.5331
6.15616	39.4922	6.15616	36.1464	6.15616	33.243	6.15616	30.5373
6.16617	39.4974	6.16617	36.1512	6.16617	33.2475	6.16617	30.5416
6.17618	39.5027	6.17618	36.1561	6.17618	33.252	6.17618	30.5458
6.18619	39.5079	6.18619	36.1609	6.18619	33.2565	6.18619	30.5499
6.1962	39.5132	6.1962	36.1657	6.1962	33.261	6.1962	30.5541
6.20621	39.5184	6.20621	36.1704	6.20621	33.2654	6.20621	30.5583
6.21622	39.5236	6.21622	36.1752	6.21622	33.2698	6.21622	30.5624
6.22623	39.5288	6.22623	36.18	6.22623	33.2743	6.22623	30.5665
6.23624	39.5339	6.23624	36.1847	6.23624	33.2787	6.23624	30.5707
6.24625	39.5391	6.24625	36.1894	6.24625	33.2831	6.24625	30.5748
6.25626	39.5442	6.25626	36.1941	6.25626	33.2875	6.25626	30.5788
6.26627	39.5494	6.26627	36.1988	6.26627	33.2919	6.26627	30.5829
6.27628	39.5545	6.27628	36.2035	6.27628	33.2962	6.27628	30.587
6.28629	39.5596	6.28629	36.2082	6.28629	33.3006	6.28629	30.5911
6.2963	39.5647	6.2963	36.2128	6.2963	33.3049	6.2963	30.5951
6.30631	39.5697	6.30631	36.2175	6.30631	33.3092	6.30631	30.5992
6.31632	39.5748	6.31632	36.2221	6.31632	33.3135	6.31632	30.6032
6.32633	39.5798	6.32633	36.2267	6.32633	33.3178	6.32633	30.6072
6.33634	39.5848	6.33634	36.2313	6.33634	33.3221	6.33634	30.6112
6.34635	39.5898	6.34635	36.2359	6.34635	33.3264	6.34635	30.6152
6.35636	39.5948	6.35636	36.2405	6.35636	33.3307	6.35636	30.6192
6.36637	39.5998	6.36637	36.245	6.36637	33.3349	6.36637	30.6231
6.37638	39.6048	6.37638	36.2496	6.37638	33.3391	6.37638	30.6271
6.38639	39.6097	6.38639	36.2541	6.38639	33.3434	6.38639	30.631
6.3964	39.6146	6.3964	36.2586	6.3964	33.3476	6.3964	30.6349
6.40641	39.6196	6.40641	36.2632	6.40641	33.3518	6.40641	30.6389
6.41642	39.6245	6.41642	36.2676	6.41642	33.356	6.41642	30.6428
6.42643	39.6294	6.42643	36.2721	6.42643	33.3601	6.42643	30.6467
6.43644	39.6342	6.43644	36.2766	6.43644	33.3643	6.43644	30.6506
6.44645	39.6391	6.44645	36.2811	6.44645	33.3685	6.44645	30.6544
6.45646	39.644	6.45646	36.2855	6.45646	33.3726	6.45646	30.6583
6.46647	39.6488	6.46647	36.2899	6.46647	33.3767	6.46647	30.6622
6.47648	39.6536	6.47648	36.2944	6.47648	33.3809	6.47648	30.666
6.48649	39.6584	6.48649	36.2988	6.48649	33.385	6.48649	30.6698
6.4965	39.6632	6.4965	36.3032	6.4965	33.3891	6.4965	30.6736
6.50651	39.668	6.50651	36.3075	6.50651	33.3931	6.50651	30.6775
6.51652	39.6728	6.51652	36.3119	6.51652	33.3972	6.51652	30.6813
6.52653	39.6775	6.52653	36.3163	6.52653	33.4013	6.52653	30.6851
6.53654	39.6823	6.53654	36.3206	6.53654	33.4053	6.53654	30.6888
6.54655	39.687	6.54655	36.3249	6.54655	33.4094	6.54655	30.6926
6.55656	39.6917	6.55656	36.3293	6.55656	33.4134	6.55656	30.6963
6.56657	39.6964	6.56657	36.3336	6.56657	33.4174	6.56657	30.7001
6.57658	39.7011	6.57658	36.3379	6.57658	33.4214	6.57658	30.7038
6.58659	39.7058	6.58659	36.3421	6.58659	33.4254	6.58659	30.7076
6.5966	39.7104	6.5966	36.3464	6.5966	33.4294	6.5966	30.7113
6.60661	39.7151	6.60661	36.3507	6.60661	33.4333	6.60661	30.715
6.61662	39.7197	6.61662	36.3549	6.61662	33.4373	6.61662	30.7187
6.62663	39.7243	6.62663	36.3592	6.62663	33.4412	6.62663	30.7224
6.63664	39.7289	6.63664	36.3634	6.63664	33.4452	6.63664	30.726
6.64665	39.7336	6.64665	36.3676	6.64665	33.4491	6.64665	30.7297
6.65666	39.7381	6.65666	36.3718	6.65666	33.453	6.65666	30.7334
6.66667	39.7427	6.66667	36.376	6.66667	33.4569	6.66667	30.737
6.67668	39.7473	6.67668	36.3802	6.67668	33.4608	6.67668	30.7406
6.68669	39.7518	6.68669	36.3843	6.68669	33.4647	6.68669	30.7443
6.6967	39.7563	6.6967	36.3885	6.6967	33.4686	6.6967	30.7479
6.70671	39.7609	6.70671	36.3926	6.70671	33.4724	6.70671	30.7515
6.71672	39.7654	6.71672	36.3968	6.71672	33.4763	6.71672	30.7551
6.72673	39.7699	6.72673	36.4009	6.72673	33.4801	6.72673	30.7586
6.73674	39.7744	6.73674	36.405	6.73674	33.484	6.73674	30.7622
6.74675	39.7788	6.74675	36.4091	6.74675	33.4878	6.74675	30.7658
6.75676	39.7833	6.75676	36.4132	6.75676	33.4916	6.75676	30.7693
6.76677	39.7877	6.76677	36.4172	6.76677	33.4954	6.76677	30.7729
6.77678	39.7922	6.77678	36.4213	6.77678	33.4992	6.77678	30.7764
6.78679	39.7966	6.78679	36.4254	6.78679	33.5029	6.78679	30.7799
6.7968	39.801	6.7968	36.4294	6.7968	33.5067	6.7968	30.7834
6.80681	39.8054	6.80681	36.4334	6.80681	33.5105	6.80681	30.787
6.81682	39.8098	6.81682	36.4375	6.81682	33.5142	6.81682	30.7904
6.82683	39.8142	6.82683	36.4415	6.82683	33.5179	6.82683	30.7939
6.83684	39.8185	6.83684	36.4455	6.83684	33.5217	6.83684	30.7974
6.84685	39.8229	6.84685	36.4494	6.84685	33.5254	6.84685	30.8009
6.85686	39.8272	6.85686	36.4534	6.85686	33.5291	6.85686	30.8043
6.86687	39.8316	6.86687	36.4574	6.86687	33.5328	6.86687	30.8078
6.87688	39.8359	6.87688	36.4614	6.87688	33.5365	6.87688	30.8112
6.88689	39.8402	6.88689	36.4653	6.88689	33.5401	6.88689	30.8147
6.8969	39.8445	6.8969	36.4692	6.8969	33.5438	6.8969	30.8181
6.90691	39.8488	6.90691	36.4731	6.90691	33.5475	6.90691	30.8215
6.91692	39.853	6.91692	36.4771	6.91692	33.5511	6.91692	30.8249
6.92693	39.8573	6.92693	36.481	6.92693	33.5547	6.92693	30.8283
6.93694	39.8615	6.93694	36.4849	6.93694	33.5584	6.93694	30.8317
6.94695	39.8658	6.94695	36.4887	6.94695	33.562	6.94695	30.8351
6.95696	39.87	6.95696	36.4926	6.95696	33.5656	6.95696	30.8384
6.96697	39.8742	6.96697	36.4965	6.96697	33.5692	6.96697	30.8418
6.97698	39.8784	6.97698	36.5003	6.97698	33.5728	6.97698	30.8451
6.98699	39.8826	6.98699	36.5042	6.98699	33.5764	6.98699	30.8485
6.997	39.8868	6.997	36.508	6.997	33.5799	6.997	30.8518
7.00701	39.8909	7.00701	36.5118	7.00701	33.5835	7.00701	30.8551
7.01702	39.8951	7.01702	36.5156	7.01702	33.587	7.01702	30.8585
7.02703	39.8993	7.02703	36.5194	7.02703	33.5906	7.02703	30.8618
7.03704	39.9034	7.03704	36.5232	7.03704	33.5941	7.03704	30.8651
7.04705	39.9075	7.04705	36.527	7.04705	33.5976	7.04705	30.8683
7.05706	39.9116	7.05706	36.5308	7.05706	33.6012	7.05706	30.8716
7.06707	39.9157	7.06707	36.5345	7.06707	33.6047	7.06707	30.8749
7.07708	39.9198	7.07708	36.5383	7.07708	33.6082	7.07708	30.8782
7.08709	39.9239	7.08709	36.542	7.08709	33.6116	7.08709	30.8814
7.0971	39.928	7.0971	36.5457	7.0971	33.6151	7.0971	30.8847
7.10711	39.932	7.10711	36.5495	7.10711	33.6186	7.10711	30.8879
7.11712	39.9361	7.11712	36.5532	7.11712	33.6221	7.11712	30.8911
7.12713	39.9401	7.12713	36.5569	7.12713	33.6255	7.12713	30.8943
7.13714	39.9442	7.13714	36.5606	7.13714	33.6289	7.13714	30.8975
7.14715	39.9482	7.14715	36.5643	7.14715	33.6324	7.14715	30.9007
7.15716	39.9522	7.15716	36.5679	7.15716	33.6358	7.15716	30.9039
7.16717	39.9562	7.16717	36.5716	7.16717	33.6392	7.16717	30.9071
7.17718	39.9602	7.17718	36.5752	7.17718	33.6426	7.17718	30.9103
7.18719	39.9641	7.18719	36.5789	7.18719	33.646	7.18719	30.9135
7.1972	39.9681	7.1972	36.5825	7.1972	33.6494	7.1972	30.9167
7.20721	39.9721	7.20721	36.5862	7.20721	33.6528	7.20721	30.9198
7.21722	39.976	7.21722	36.5898	7.21722	33.6561	7.21722	30.923
7.22723	39.98	7.22723	36.5934	7.22723	33.6595	7.22723	30.9261
7.23724	39.9839	7.23724	36.597	7.23724	33.6629	7.23724	30.9292
7.24725	39.9878	7.24725	36.6006	7.24725	33.6662	7.24725	30.9323
7.25726	39.9917	7.25726	36.6041	7.25726	33.6695	7.25726	30.9354
7.26727	39.9956	7.26727	36.6077	7.26727	33.6729	7.26727	30.9386
7.27728	39.9995	7.27728	36.6113	7.27728	33.6762	7.27728	30.9417
7.28729	40.0034	7.28729	36.6148	7.28729	33.6795	7.28729	30.9447
7.2973	40.0072	7.2973	36.6184	7.2973	33.6828	7.2973	30.9478
7.30731	40.0111	7.30731	36.6219	7.30731	33.6861	7.30731	30.9509
7.31732	40.0149	7.31732	36.6254	7.31732	33.6894	7.31732	30.954
7.32733	40.0188	7.32733	36.6289	7.32733	33.6927	7.32733	30.957
7.33734	40.0226	7.33734	36.6324	7.33734	33.6959	7.33734	30.9601
7.34735	40.0264	7.34735	36.6359	7.34735	33.6992	7.34735	30.9631
7.35736	40.0302	7.35736	36.6394	7.35736	33.7024	7.35736	30.9662
7.36737	40.034	7.36737	36.6429	7.36737	33.7057	7.36737	30.9692
7.37738	40.0378	7.37738	36.6464	7.37738	33.7089	7.37738	30.9722
7.38739	40.0416	7.38739	36.6499	7.38739	33.7121	7.38739	30.9752
7.3974	40.0453	7.3974	36.6533	7.3974	33.7154	7.3974	30.9782
7.40741	40.0491	7.40741	36.6567	7.40741	33.7186	7.40741	30.9812
7.41742	40.0529	7.41742	36.6602	7.41742	33.7218	7.41742	30.9842
7.42743	40.0566	7.42743	36.6636	7.42743	33.725	7.42743	30.9872
7.43744	40.0603	7.43744	36.667	7.43744	33.7281	7.43744	30.9902
7.44745	40.0641	7.44745	36.6704	7.44745	33.7313	7.44745	30.9931
7.45746	40.0678	7.45746	36.6738	7.45746	33.7345	7.45746	30.9961
7.46747	40.0715	7.46747	36.6772	7.46747	33.7377	7.46747	30.9991
7.47748	40.0752	7.47748	36.6806	7.47748	33.7408	7.47748	31.002
7.48749	40.0789	7.48749	36.684	7.48749	33.744	7.48749	31.0049
7.4975	40.0825	7.4975	36.6874	7.4975	33.7471	7.4975	31.0079
7.50751	40.0862	7.50751	36.6907	7.50751	33.7502	7.50751	31.0108
7.51752	40.0899	7.51752	36.6941	7.51752	33.7534	7.51752	31.0137
7.52753	40.0935	7.52753	36.6974	7.52753	33.7565	7.52753	31.0166
7.53754	40.0971	7.53754	36.7008	7.53754	33.7596	7.53754	31.0195
7.54755	40.1008	7.54755	36.7041	7.54755	33.7627	7.54755	31.0224
7.55756	40.1044	7.55756	36.7074	7.55756	33.7658	7.55756	31.0253
7.56757	40.108	7.56757	36.7107	7.56757	33.7689	7.56757	31.0282
7.57758	40.1116	7.57758	36.714	7.57758	33.7719	7.57758	31.0311
7.58759	40.1152	7.58759	36.7173	7.58759	33.775	7.58759	31.0339
7.5976	40.1188	7.5976	36.7206	7.5976	33.7781	7.5976	31.0368
7.60761	40.1224	7.60761	36.7239	7.60761	33.7811	7.60761	31.0396
7.61762	40.1259	7.61762	36.7272	7.61762	33.7842	7.61762	31.0425
7.62763	40.1295	7.62763	36.7304	7.62763	33.7872	7.62763	31.0453
7.63764	40.1331	7.63764	36.7337	7.63764	33.7903	7.63764	31.0482
7.64765	40.1366	7.64765	36.7369	7.64765	33.7933	7.64765	31.051
7.65766	40.1401	7.65766	36.7401	7.65766	33.7963	7.65766	31.0538
7.66767	40.1437	7.66767	36.7434	7.66767	33.7993	7.66767	31.0566
7.67768	40.1472	7.67768	36.7466	7.67768	33.8023	7.67768	31.0594
7.68769	40.1507	7.68769	36.7498	7.68769	33.8053	7.68769	31.0622
7.6977	40.1542	7.6977	36.753	7.6977	33.8083	7.6977	31.065
7.70771	40.1577	7.70771	36.7562	7.70771	33.8113	7.70771	31.0678
7.71772	40.1612	7.71772	36.7594	7.71772	33.8143	7.71772	31.0706
7.72773	40.1646	7.72773	36.7626	7.72773	33.8172	7.72773	31.0733
7.73774	40.1681	7.73774	36.7658	7.73774	33.8202	7.73774	31.0761
7.74775	40.1716	7.74775	36.7689	7.74775	33.8231	7.74775	31.0789
7.75776	40.175	7.75776	36.7721	7.75776	33.8261	7.75776	31.0816
7.76777	40.1784	7.76777	36.7753	7.76777	33.829	7.76777	31.0844
7.77778	40.1819	7.77778	36.7784	7.77778	33.8319	7.77778	31.0871
7.78779	40.1853	7.78779	36.7815	7.78779	33.8349	7.78779	31.0898
7.7978	40.1887	7.7978	36.7847	7.7978	33.8378	7.7978	31.0925
7.80781	40.1921	7.80781	36.7878	7.80781	33.8407	7.80781	31.0953
7.81782	40.1955	7.81782	36.7909	7.81782	33.8436	7.81782	31.098
7.82783	40.1989	7.82783	36.794	7.82783	33.8465	7.82783	31.1007
7.83784	40.2023	7.83784	36.7971	7.83784	33.8494	7.83784	31.1034
7.84785	40.2057	7.84785	36.8002	7.84785	33.8523	7.84785	31.1061
7.85786	40.209	7.85786	36.8033	7.85786	33.8552	7.85786	31.1088
7.86787	40.2124	7.86787	36.8064	7.86787	33.858	7.86787	31.1114
7.87788	40.2158	7.87788	36.8094	7.87788	33.8609	7.87788	31.1141
7.88789	40.2191	7.88789	36.8125	7.88789	33.8638	7.88789	31.1168
7.8979	40.2224	7.8979	36.8156	7.8979	33.8666	7.8979	31.1194
7.90791	40.2258	7.90791	36.8186	7.90791	33.8694	7.90791	31.1221
7.91792	40.2291	7.91792	36.8217	7.91792	33.8723	7.91792	31.1247
7.92793	40.2324	7.92793	36.8247	7.92793	33.8751	7.92793	31.1274
7.93794	40.2357	7.93794	36.8277	7.93794	33.8779	7.93794	31.13
7.94795	40.239	7.94795	36.8307	7.94795	33.8807	7.94795	31.1326
7.95796	40.2423	7.95796	36.8338	7.95796	33.8835	7.95796	31.1353
7.96797	40.2456	7.96797	36.8368	7.96797	33.8864	7.96797	31.1379
7.97798	40.2488	7.97798	36.8398	7.97798	33.8892	7.97798	31.1405
7.98799	40.2521	7.98799	36.8428	7.98799	33.8919	7.98799	31.1431
7.998	40.2554	7.998	36.8457	7.998	33.8947	7.998	31.1457
8.00801	40.2586	8.00801	36.8487	8.00801	33.8975	8.00801	31.1483
8.01802	40.2619	8.01802	36.8517	8.01802	33.9003	8.01802	31.1509
8.02803	40.2651	8.02803	36.8547	8.02803	33.903	8.02803	31.1535
8.03804	40.2683	8.03804	36.8576	8.03804	33.9058	8.03804	31.156
8.04805	40.2715	8.04805	36.8606	8.04805	33.9085	8.04805	31.1586
8.05806	40.2748	8.05806	36.8635	8.05806	33.9113	8.05806	31.1612
8.06807	40.278	8.06807	36.8665	8.06807	33.914	8.06807	31.1637
8.07808	40.2812	8.07808	36.8694	8.07808	33.9168	8.07808	31.1663
8.08809	40.2844	8.08809	36.8723	8.08809	33.9195	8.08809	31.1688
8.0981	40.2875	8.0981	36.8752	8.0981	33.9222	8.0981	31.1714
8.10811	40.2907	8.10811	36.8781	8.10811	33.9249	8.10811	31.1739
8.11812	40.2939	8.11812	36.881	8.11812	33.9276	8.11812	31.1764
8.12813	40.297	8.12813	36.8839	8.12813	33.9303	8.12813	31.1789
8.13814	40.3002	8.13814	36.8868	8.13814	33.933	8.13814	31.1815
8.14815	40.3033	8.14815	36.8897	8.14815	33.9357	8.14815	31.184
8.15816	40.3065	8.15816	36.8926	8.15816	33.9384	8.15816	31.1865
8.16817	40.3096	8.16817	36.8954	8.16817	33.9411	8.16817	31.189
8.17818	40.3127	8.17818	36.8983	8.17818	33.9437	8.17818	31.1914
8.18819	40.3159	8.18819	36.9012	8.18819	33.9464	8.18819	31.1939
8.1982	40.319	8.1982	36.904	8.1982	33.949	8.1982	31.1964
8.20821	40.3221	8.20821	36.9069	8.20821	33.9517	8.20821	31.1989
8.21822	40.3252	8.21822	36.9097	8.21822	33.9543	8.21822	31.2014
8.22823	40.3283	8.22823	36.9125	8.22823	33.957	8.22823	31.2038
8.23824	40.3313	8.23824	36.9154	8.23824	33.9596	8.23824	31.2063
8.24825	40.3344	8.24825	36.9182	8.24825	33.9622	8.24825	31.2087
8.25826	40.3375	8.25826	36.921	8.25826	33.9649	8.25826	31.2112
8.26827	40.3406	8.26827	36.9238	8.26827	33.9675	8.26827	31.2136
8.27828	40.3436	8.27828	36.9266	8.27828	33.9701	8.27828	31.2161
8.28829	40.3466	8.28829	36.9294	8.28829	33.9727	8.28829	31.2185
8.2983	40.3497	8.2983	36.9322	8.2983	33.9753	8.2983	31.2209
8.30831	40.3527	8.30831	36.935	8.30831	33.9779	8.30831	31.2233
8.31832	40.3558	8.31832	36.9377	8.31832	33.9805	8.31832	31.2258
8.32833	40.3588	8.32833	36.9405	8.32833	33.983	8.32833	31.2282
8.33834	40.3618	8.33834	36.9432	8.33834	33.9856	8.33834	31.2306
8.34835	40.3648	8.34835	36.946	8.34835	33.9882	8.34835	31.233
8.35836	40.3678	8.35836	36.9488	8.35836	33.9907	8.35836	31.2354
8.36837	40.3708	8.36837	36.9515	8.36837	33.9933	8.36837	31.2377
8.37838	40.3738	8.37838	36.9542	8.37838	33.9959	8.37838	31.2401
8.38839	40.3768	8.38839	36.957	8.38839	33.9984	8.38839	31.2425
8.3984	40.3797	8.3984	36.9597	8.3984	34.0009	8.3984	31.2449
8.40841	40.3827	8.40841	36.9624	8.40841	34.0035	8.40841	31.2473
8.41842	40.3856	8.41842	36.9651	8.41842	34.006	8.41842	31.2496
8.42843	40.3886	8.42843	36.9678	8.42843	34.0085	8.42843	31.252
8.43844	40.3916	8.43844	36.9705	8.43844	34.011	8.43844	31.2543
8.44845	40.3945	8.44845	36.9732	8.44845	34.0136	8.44845	31.2567
8.45846	40.3974	8.45846	36.9759	8.45846	34.0161	8.45846	31.259
8.46847	40.4004	8.46847	36.9786	8.46847	34.0186	8.46847	31.2613
8.47848	40.4033	8.47848	36.9813	8.47848	34.0211	8.47848	31.2637
8.48849	40.4062	8.48849	36.9839	8.48849	34.0235	8.48849	31.266
8.4985	40.4091	8.4985	36.9866	8.4985	34.026	8.4985	31.2683
8.50851	40.412	8.50851	36.9893	8.50851	34.0285	8.50851	31.2706
8.51852	40.4149	8.51852	36.9919	8.51852	34.031	8.51852	31.2729
8.52853	40.4178	8.52853	36.9946	8.52853	34.0335	8.52853	31.2752
8.53854	40.4207	8.53854	36.9972	8.53854	34.0359	8.53854	31.2775
8.54855	40.4235	8.54855	36.9998	8.54855	34.0384	8.54855	31.2798
8.55856	40.4264	8.55856	37.0025	8.55856	34.0408	8.55856	31.2821
8.56857	40.4293	8.56857	37.0051	8.56857	34.0433	8.56857	31.2844
8.57858	40.4321	8.57858	37.0077	8.57858	34.0457	8.57858	31.2867
8.58859	40.435	8.58859	37.0103	8.58859	34.0481	8.58859	31.289
8.5986	40.4378	8.5986	37.0129	8.5986	34.0506	8.5986	31.2912
8.60861	40.4407	8.60861	37.0155	8.60861	34.053	8.60861	31.2935
8.61862	40.4435	8.61862	37.0181	8.61862	34.0554	8.61862	31.2958
8.62863	40.4463	8.62863	37.0207	8.62863	34.0578	8.62863	31.298
8.63864	40.4491	8.63864	37.0233	8.63864	34.0602	8.63864	31.3002
8.64865	40.4519	8.64865	37.0259	8.64865	34.0626	8.64865	31.3025
8.65866	40.4548	8.65866	37.0284	8.65866	34.065	8.65866	31.3047
8.66867	40.4576	8.66867	37.031	8.66867	34.0674	8.66867	31.307
8.67868	40.4603	8.67868	37.0336	8.67868	34.0698	8.67868	31.3092
8.68869	40.4631	8.68869	37.0361	8.68869	34.0722	8.68869	31.3114
8.6987	40.4659	8.6987	37.0387	8.6987	34.0746	8.6987	31.3136
8.70871	40.4687	8.70871	37.0412	8.70871	34.0769	8.70871	31.3159
8.71872	40.4715	8.71872	37.0438	8.71872	34.0793	8.71872	31.3181
8.72873	40.4742	8.72873	37.0463	8.72873	34.0817	8.72873	31.3203
8.73874	40.477	8.73874	37.0488	8.73874	34.084	8.73874	31.3225
8.74875	40.4798	8.74875	37.0513	8.74875	34.0864	8.74875	31.3247
8.75876	40.4825	8.75876	37.0539	8.75876	34.0887	8.75876	31.3269
8.76877	40.4852	8.76877	37.0564	8.76877	34.0911	8.76877	31.3291
8.77878	40.488	8.77878	37.0589	8.77878	34.0934	8.77878	31.3312
8.78879	40.4907	8.78879	37.0614	8.78879	34.0957	8.78879	31.3334
8.7988	40.4934	8.7988	37.0639	8.7988	34.0981	8.7988	31.3356
8.80881	40.4962	8.80881	37.0664	8.80881	34.1004	8.80881	31.3378
8.81882	40.4989	8.81882	37.0689	8.81882	34.1027	8.81882	31.3399
8.82883	40.5016	8.82883	37.0713	8.82883	34.105	8.82883	31.3421
8.83884	40.5043	8.83884	37.0738	8.83884	34.1073	8.83884	31.3442
8.84885	40.507	8.84885	37.0763	8.84885	34.1096	8.84885	31.3464
8.85886	40.5097	8.85886	37.0787	8.85886	34.1119	8.85886	31.3485
8.86887	40.5123	8.86887	37.0812	8.86887	34.1142	8.86887	31.3507
8.87888	40.515	8.87888	37.0837	8.87888	34.1165	8.87888	31.3528
8.88889	40.5177	8.88889	37.0861	8.88889	34.1188	8.88889	31.3549
8.8989	40.5204	8.8989	37.0885	8.8989	34.1211	8.8989	31.3571
8.90891	40.523	8.90891	37.091	8.90891	34.1233	8.90891	31.3592
8.91892	40.5257	8.91892	37.0934	8.91892	34.1256	8.91892	31.3613
8.92893	40.5283	8.92893	37.0958	8.92893	34.1279	8.92893	31.3634
8.93894	40.531	8.93894	37.0983	8.93894	34.1301	8.93894	31.3655
8.94895	40.5336	8.94895	37.1007	8.94895	34.1324	8.94895	31.3676
8.95896	40.5362	8.95896	37.1031	8.95896	34.1346	8.95896	31.3697
8.96897	40.5389	8.96897	37.1055	8.96897	34.1369	8.96897	31.3718
8.97898	40.5415	8.97898	37.1079	8.97898	34.1391	8.97898	31.3739
8.98899	40.5441	8.98899	37.1103	8.98899	34.1414	8.98899	31.376
8.999	40.5467	8.999	37.1127	8.999	34.1436	8.999	31.3781
9.00901	40.5493	9.00901	37.1151	9.00901	34.1458	9.00901	31.3802
9.01902	40.5519	9.01902	37.1175	9.01902	34.148	9.01902	31.3822
9.02903	40.5545	9.02903	37.1198	9.02903	34.1502	9.02903	31.3843
9.03904	40.5571	9.03904	37.1222	9.03904	34.1525	9.03904	31.3864
9.04905	40.5597	9.04905	37.1246	9.04905	34.1547	9.04905	31.3884
9.05906	40.5623	9.05906	37.127	9.05906	34.1569	9.05906	31.3905
9.06907	40.5648	9.06907	37.1293	9.06907	34.1591	9.06907	31.3926
9.07908	40.5674	9.07908	37.1317	9.07908	34.1613	9.07908	31.3946
9.08909	40.57	9.08909	37.134	9.08909	34.1634	9.08909	31.3967
9.0991	40.5725	9.0991	37.1364	9.0991	34.1656	9.0991	31.3987
9.10911	40.5751	9.10911	37.1387	9.10911	34.1678	9.10911	31.4007
9.11912	40.5776	9.11912	37.141	9.11912	34.17	9.11912	31.4028
9.12913	40.5802	9.12913	37.1433	9.12913	34.1722	9.12913	31.4048
9.13914	40.5827	9.13914	37.1457	9.13914	34.1743	9.13914	31.4068
9.14915	40.5852	9.14915	37.148	9.14915	34.1765	9.14915	31.4088
9.15916	40.5877	9.15916	37.1503	9.15916	34.1786	9.15916	31.4108
9.16917	40.5903	9.16917	37.1526	9.16917	34.1808	9.16917	31.4129
9.17918	40.5928	9.17918	37.1549	9.17918	34.1829	9.17918	31.4149
9.18919	40.5953	9.18919	37.1572	9.18919	34.1851	9.18919	31.4169
9.1992	40.5978	9.1992	37.1595	9.1992	34.1872	9.1992	31.4189
9.20921	40.6003	9.20921	37.1618	9.20921	34.1894	9.20921	31.4209
9.21922	40.6028	9.21922	37.1641	9.21922	34.1915	9.21922	31.4229
9.22923	40.6053	9.22923	37.1664	9.22923	34.1936	9.22923	31.4248
9.23924	40.6078	9.23924	37.1686	9.23924	34.1957	9.23924	31.4268
9.24925	40.6102	9.24925	37.1709	9.24925	34.1979	9.24925	31.4288
9.25926	40.6127	9.25926	37.1732	9.25926	34.2	9.25926	31.4308
9.26927	40.6152	9.26927	37.1754	9.26927	34.2021	9.26927	31.4327
9.27928	40.6176	9.27928	37.1777	9.27928	34.2042	9.27928	31.4347
9.28929	40.6201	9.28929	37.18	9.28929	34.2063	9.28929	31.4367
9.2993	40.6226	9.2993	37.1822	9.2993	34.2084	9.2993	31.4386
9.30931	40.625	9.30931	37.1845	9.30931	34.2105	9.30931	31.4406
9.31932	40.6275	9.31932	37.1867	9.31932	34.2126	9.31932	31.4425
9.32933	40.6299	9.32933	37.1889	9.32933	34.2146	9.32933	31.4445
9.33934	40.6323	9.33934	37.1912	9.33934	34.2167	9.33934	31.4464
9.34935	40.6348	9.34935	37.1934	9.34935	34.2188	9.34935	31.4484
9.35936	40.6372	9.35936	37.1956	9.35936	34.2209	9.35936	31.4503
9.36937	40.6396	9.36937	37.1978	9.36937	34.2229	9.36937	31.4522
9.37938	40.642	9.37938	37.2	9.37938	34.225	9.37938	31.4541
9.38939	40.6444	9.38939	37.2022	9.38939	34.2271	9.38939	31.4561
9.3994	40.6468	9.3994	37.2045	9.3994	34.2291	9.3994	31.458
9.40941	40.6492	9.40941	37.2067	9.40941	34.2312	9.40941	31.4599
9.41942	40.6516	9.41942	37.2088	9.41942	34.2332	9.41942	31.4618
9.42943	40.654	9.42943	37.211	9.42943	34.2353	9.42943	31.4637
9.43944	40.6564	9.43944	37.2132	9.43944	34.2373	9.43944	31.4656
9.44945	40.6588	9.44945	37.2154	9.44945	34.2393	9.44945	31.4675
9.45946	40.6612	9.45946	37.2176	9.45946	34.2414	9.45946	31.4694
9.46947	40.6635	9.46947	37.2197	9.46947	34.2434	9.46947	31.4713
9.47948	40.6659	9.47948	37.2219	9.47948	34.2454	9.47948	31.4732
9.48949	40.6683	9.48949	37.2241	9.48949	34.2474	9.48949	31.4751
9.4995	40.6706	9.4995	37.2263	9.4995	34.2494	9.4995	31.477
9.50951	40.673	9.50951	37.2284	9.50951	34.2514	9.50951	31.4789
9.51952	40.6753	9.51952	37.2306	9.51952	34.2535	9.51952	31.4807
9.52953	40.6777	9.52953	37.2327	9.52953	34.2555	9.52953	31.4826
9.53954	40.68	9.53954	37.2348	9.53954	34.2575	9.53954	31.4845
9.54955	40.6823	9.54955	37.237	9.54955	34.2595	9.54955	31.4863
9.55956	40.6847	9.55956	37.2391	9.55956	34.2614	9.55956	31.4882
9.56957	40.687	9.56957	37.2413	9.56957	34.2634	9.56957	31.49
9.57958	40.6893	9.57958	37.2434	9.57958	34.2654	9.57958	31.4919
9.58959	40.6916	9.58959	37.2455	9.58959	34.2674	9.58959	31.4937
9.5996	40.6939	9.5996	37.2476	9.5996	34.2694	9.5996	31.4956
9.60961	40.6962	9.60961	37.2497	9.60961	34.2713	9.60961	31.4974
9.61962	40.6985	9.61962	37.2518	9.61962	34.2733	9.61962	31.4993
9.62963	40.7008	9.62963	37.2539	9.62963	34.2753	9.62963	31.5011
9.63964	40.7031	9.63964	37.256	9.63964	34.2772	9.63964	31.5029
9.64965	40.7054	9.64965	37.2581	9.64965	34.2792	9.64965	31.5048
9.65966	40.7077	9.65966	37.2602	9.65966	34.2811	9.65966	31.5066
9.66967	40.71	9.66967	37.2623	9.66967	34.2831	9.66967	31.5084
9.67968	40.7122	9.67968	37.2644	9.67968	34.285	9.67968	31.5102
9.68969	40.7145	9.68969	37.2665	9.68969	34.287	9.68969	31.512
9.6997	40.7168	9.6997	37.2686	9.6997	34.2889	9.6997	31.5138
9.70971	40.7191	9.70971	37.2706	9.70971	34.2908	9.70971	31.5156
9.71972	40.7213	9.71972	37.2727	9.71972	34.2928	9.71972	31.5174
9.72973	40.7236	9.72973	37.2748	9.72973	34.2947	9.72973	31.5192
9.73974	40.7258	9.73974	37.2768	9.73974	34.2966	9.73974	31.521
9.74975	40.7281	9.74975	37.2789	9.74975	34.2985	9.74975	31.5228
9.75976	40.7303	9.75976	37.2809	9.75976	34.3004	9.75976	31.5246
9.76977	40.7325	9.76977	37.283	9.76977	34.3023	9.76977	31.5264
9.77978	40.7348	9.77978	37.285	9.77978	34.3043	9.77978	31.5282
9.78979	40.737	9.78979	37.2871	9.78979	34.3062	9.78979	31.5299
9.7998	40.7392	9.7998	37.2891	9.7998	34.3081	9.7998	31.5317
9.80981	40.7414	9.80981	37.2911	9.80981	34.31	9.80981	31.5335
9.81982	40.7436	9.81982	37.2932	9.81982	34.3118	9.81982	31.5353
9.82983	40.7458	9.82983	37.2952	9.82983	34.3137	9.82983	31.537
9.83984	40.7481	9.83984	37.2972	9.83984	34.3156	9.83984	31.5388
9.84985	40.7503	9.84985	37.2992	9.84985	34.3175	9.84985	31.5405
9.85986	40.7525	9.85986	37.3012	9.85986	34.3194	9.85986	31.5423
9.86987	40.7546	9.86987	37.3032	9.86987	34.3212	9.86987	31.544
9.87988	40.7568	9.87988	37.3053	9.87988	34.3231	9.87988	31.5458
9.88989	40.759	9.88989	37.3073	9.88989	34.325	9.88989	31.5475
9.8999	40.7612	9.8999	37.3092	9.8999	34.3268	9.8999	31.5493
9.90991	40.7634	9.90991	37.3112	9.90991	34.3287	9.90991	31.551
9.91992	40.7655	9.91992	37.3132	9.91992	34.3306	9.91992	31.5527
9.92993	40.7677	9.92993	37.3152	9.92993	34.3324	9.92993	31.5545
9.93994	40.7699	9.93994	37.3172	9.93994	34.3342	9.93994	31.5562
9.94995	40.772	9.94995	37.3192	9.94995	34.3361	9.94995	31.5579
9.95996	40.7742	9.95996	37.3212	9.95996	34.3379	9.95996	31.5596
9.96997	40.7763	9.96997	37.3231	9.96997	34.3398	9.96997	31.5614
9.97998	40.7785	9.97998	37.3251	9.97998	34.3416	9.97998	31.5631
9.98999	40.7806	9.98999	37.3271	9.98999	34.3434	9.98999	31.5648
10	40.7828	10	37.329	10	34.3453	10	31.5665
