# Supplementary material for: The study on the adsorption characteristics of anthracite under different temperature and pressure conditions
Source: PLoS One. 2025 Mar 11;20(3):e0310863. doi: 10.1371/journal.pone.0310863 (PMC11896062; doi:10.1371/journal.pone.0310863)
Supplement: S1 Data — (ZIP) [file pone.0310863.s002.zip › Minimal data set/Fig.8b.xlsx]

## Sheet: Sheet1
0	--	0	--	0	--	0	--
0.01001	0.26408	0.01001	0.22499	0.01001	0.18934	0.01001	0.15683
0.02002	0.52334	0.02002	0.44624	0.02002	0.37581	0.02002	0.31147
0.03003	0.7779	0.03003	0.66384	0.03003	0.55948	0.03003	0.46397
0.04004	1.0279	0.04004	0.87787	0.04004	0.74041	0.04004	0.61437
0.05005	1.27345	0.05005	1.08844	0.05005	0.91867	0.05005	0.76271
0.06006	1.51467	0.06006	1.29561	0.06006	1.0943	0.06006	0.90903
0.07007	1.75167	0.07007	1.49947	0.07007	1.26737	0.07007	1.05338
0.08008	1.98457	0.08008	1.7001	0.08008	1.43794	0.08008	1.19579
0.09009	2.21347	0.09009	1.89758	0.09009	1.60606	0.09009	1.3363
0.1001	2.43847	0.1001	2.09198	0.1001	1.77177	0.1001	1.47496
0.11011	2.65967	0.11011	2.28337	0.11011	1.93514	0.11011	1.61179
0.12012	2.87717	0.12012	2.47182	0.12012	2.09621	0.12012	1.74684
0.13013	3.09106	0.13013	2.65739	0.13013	2.25503	0.13013	1.88014
0.14014	3.30142	0.14014	2.84016	0.14014	2.41164	0.14014	2.01171
0.15015	3.50835	0.15015	3.02019	0.15015	2.5661	0.15015	2.14161
0.16016	3.71193	0.16016	3.19753	0.16016	2.71844	0.16016	2.26985
0.17017	3.91223	0.17017	3.37225	0.17017	2.86871	0.17017	2.39646
0.18018	4.10934	0.18018	3.5444	0.18018	3.01695	0.18018	2.52149
0.19019	4.30334	0.19019	3.71405	0.19019	3.16321	0.19019	2.64496
0.2002	4.49428	0.2002	3.88124	0.2002	3.30751	0.2002	2.76689
0.21021	4.68226	0.21021	4.04603	0.21021	3.44991	0.21021	2.88732
0.22022	4.86733	0.22022	4.20846	0.22022	3.59043	0.22022	3.00628
0.23023	5.04957	0.23023	4.3686	0.23023	3.72912	0.23023	3.12378
0.24024	5.22903	0.24024	4.52648	0.24024	3.86601	0.24024	3.23986
0.25025	5.40578	0.25025	4.68216	0.25025	4.00114	0.25025	3.35455
0.26026	5.57989	0.26026	4.83568	0.26026	4.13453	0.26026	3.46786
0.27027	5.7514	0.27027	4.98709	0.27027	4.26622	0.27027	3.57983
0.28028	5.92038	0.28028	5.13643	0.28028	4.39625	0.28028	3.69047
0.29029	6.08688	0.29029	5.28373	0.29029	4.52465	0.29029	3.79981
0.3003	6.25097	0.3003	5.42905	0.3003	4.65144	0.3003	3.90787
0.31031	6.41268	0.31031	5.57242	0.31031	4.77666	0.31031	4.01468
0.32032	6.57207	0.32032	5.71388	0.32032	4.90033	0.32032	4.12026
0.33033	6.72919	0.33033	5.85347	0.33033	5.02249	0.33033	4.22462
0.34034	6.88409	0.34034	5.99123	0.34034	5.14316	0.34034	4.32779
0.35035	7.03682	0.35035	6.12719	0.35035	5.26236	0.35035	4.42979
0.36036	7.18742	0.36036	6.26138	0.36036	5.38014	0.36036	4.53064
0.37037	7.33593	0.37037	6.39385	0.37037	5.4965	0.37037	4.63036
0.38038	7.4824	0.38038	6.52462	0.38038	5.61148	0.38038	4.72896
0.39039	7.62687	0.39039	6.65372	0.39039	5.7251	0.39039	4.82647
0.4004	7.76937	0.4004	6.7812	0.4004	5.83738	0.4004	4.9229
0.41041	7.90996	0.41041	6.90707	0.41041	5.94835	0.41041	5.01828
0.42042	8.04867	0.42042	7.03137	0.42042	6.05803	0.42042	5.11261
0.43043	8.18554	0.43043	7.15413	0.43043	6.16645	0.43043	5.20592
0.44044	8.32059	0.44044	7.27538	0.44044	6.27361	0.44044	5.29822
0.45045	8.45388	0.45045	7.39514	0.45045	6.37956	0.45045	5.38952
0.46046	8.58543	0.46046	7.51344	0.46046	6.4843	0.46046	5.47986
0.47047	8.71527	0.47047	7.63031	0.47047	6.58786	0.47047	5.56923
0.48048	8.84345	0.48048	7.74577	0.48048	6.69026	0.48048	5.65766
0.49049	8.96998	0.49049	7.85985	0.49049	6.79151	0.49049	5.74516
0.5005	9.09491	0.5005	7.97258	0.5005	6.89164	0.5005	5.83174
0.51051	9.21826	0.51051	8.08397	0.51051	6.99066	0.51051	5.91742
0.52052	9.34006	0.52052	8.19406	0.52052	7.0886	0.52052	6.00222
0.53053	9.46035	0.53053	8.30286	0.53053	7.18547	0.53053	6.08614
0.54054	9.57915	0.54054	8.41039	0.54054	7.28128	0.54054	6.1692
0.55055	9.69648	0.55055	8.51668	0.55055	7.37606	0.55055	6.25141
0.56056	9.81238	0.56056	8.62176	0.56056	7.46982	0.56056	6.33279
0.57057	9.92686	0.57057	8.72563	0.57057	7.56258	0.57057	6.41335
0.58058	10.04	0.58058	8.82833	0.58058	7.65435	0.58058	6.4931
0.59059	10.1517	0.59059	8.92986	0.59059	7.74515	0.59059	6.57206
0.6006	10.2621	0.6006	9.03026	0.6006	7.835	0.6006	6.65022
0.61061	10.3712	0.61061	9.12953	0.61061	7.92391	0.61061	6.72762
0.62062	10.479	0.62062	9.22771	0.62062	8.01189	0.62062	6.80425
0.63063	10.5856	0.63063	9.3248	0.63063	8.09896	0.63063	6.88014
0.64064	10.6909	0.64064	9.42082	0.64064	8.18513	0.64064	6.95528
0.65065	10.795	0.65065	9.5158	0.65065	8.27042	0.65065	7.02969
0.66066	10.8979	0.66066	9.60974	0.66066	8.35484	0.66066	7.10339
0.67067	10.9995	0.67067	9.70267	0.67067	8.43841	0.67067	7.17638
0.68068	11.1001	0.68068	9.79461	0.68068	8.52113	0.68068	7.24867
0.69069	11.1995	0.69069	9.88556	0.69069	8.60302	0.69069	7.32027
0.7007	11.2978	0.7007	9.97554	0.7007	8.68409	0.7007	7.39119
0.71071	11.395	0.71071	10.0646	0.71071	8.76435	0.71071	7.46145
0.72072	11.4911	0.72072	10.1527	0.72072	8.84382	0.72072	7.53104
0.73073	11.5861	0.73073	10.2399	0.73073	8.92251	0.73073	7.59999
0.74074	11.6801	0.74074	10.3261	0.74074	9.00043	0.74074	7.66829
0.75075	11.773	0.75075	10.4115	0.75075	9.07759	0.75075	7.73597
0.76076	11.865	0.76076	10.496	0.76076	9.154	0.76076	7.80302
0.77077	11.9559	0.77077	10.5796	0.77077	9.22967	0.77077	7.86945
0.78078	12.0459	0.78078	10.6624	0.78078	9.30461	0.78078	7.93528
0.79079	12.1349	0.79079	10.7443	0.79079	9.37884	0.79079	8.00051
0.8008	12.223	0.8008	10.8255	0.8008	9.45236	0.8008	8.06516
0.81081	12.3101	0.81081	10.9057	0.81081	9.52518	0.81081	8.12922
0.82082	12.3963	0.82082	10.9852	0.82082	9.59732	0.82082	8.1927
0.83083	12.4816	0.83083	11.0639	0.83083	9.66878	0.83083	8.25562
0.84084	12.566	0.84084	11.1419	0.84084	9.73957	0.84084	8.31798
0.85085	12.6495	0.85085	11.219	0.85085	9.80971	0.85085	8.37979
0.86086	12.7321	0.86086	11.2954	0.86086	9.8792	0.86086	8.44105
0.87087	12.8139	0.87087	11.3711	0.87087	9.94804	0.87087	8.50178
0.88088	12.8949	0.88088	11.446	0.88088	10.0163	0.88088	8.56198
0.89089	12.9751	0.89089	11.5202	0.89089	10.0838	0.89089	8.62165
0.9009	13.0544	0.9009	11.5937	0.9009	10.1508	0.9009	8.68081
0.91091	13.1329	0.91091	11.6665	0.91091	10.2172	0.91091	8.73946
0.92092	13.2107	0.92092	11.7386	0.92092	10.283	0.92092	8.79761
0.93093	13.2877	0.93093	11.81	0.93093	10.3482	0.93093	8.85526
0.94094	13.3639	0.94094	11.8807	0.94094	10.4128	0.94094	8.91241
0.95095	13.4393	0.95095	11.9508	0.95095	10.4768	0.95095	8.96909
0.96096	13.514	0.96096	12.0202	0.96096	10.5403	0.96096	9.02529
0.97097	13.588	0.97097	12.089	0.97097	10.6032	0.97097	9.08101
0.98098	13.6613	0.98098	12.1572	0.98098	10.6655	0.98098	9.13627
0.99099	13.7338	0.99099	12.2247	0.99099	10.7273	0.99099	9.19107
1.001	13.8057	1.001	12.2916	1.001	10.7886	1.001	9.24541
1.01101	13.8769	1.01101	12.3578	1.01101	10.8493	1.01101	9.29931
1.02102	13.9473	1.02102	12.4235	1.02102	10.9095	1.02102	9.35276
1.03103	14.0172	1.03103	12.4886	1.03103	10.9693	1.03103	9.40577
1.04104	14.0863	1.04104	12.5531	1.04104	11.0284	1.04104	9.45836
1.05105	14.1548	1.05105	12.617	1.05105	11.0871	1.05105	9.51051
1.06106	14.2227	1.06106	12.6804	1.06106	11.1453	1.06106	9.56224
1.07107	14.2899	1.07107	12.7432	1.07107	11.203	1.07107	9.61356
1.08108	14.3565	1.08108	12.8054	1.08108	11.2602	1.08108	9.66446
1.09109	14.4225	1.09109	12.8671	1.09109	11.317	1.09109	9.71496
1.1011	14.4879	1.1011	12.9283	1.1011	11.3732	1.1011	9.76506
1.11111	14.5527	1.11111	12.9889	1.11111	11.429	1.11111	9.81475
1.12112	14.6169	1.12112	13.0489	1.12112	11.4844	1.12112	9.86406
1.13113	14.6805	1.13113	13.1085	1.13113	11.5393	1.13113	9.91298
1.14114	14.7435	1.14114	13.1676	1.14114	11.5937	1.14114	9.96151
1.15115	14.806	1.15115	13.2261	1.15115	11.6477	1.15115	10.0097
1.16116	14.8679	1.16116	13.2842	1.16116	11.7012	1.16116	10.0574
1.17117	14.9292	1.17117	13.3417	1.17117	11.7543	1.17117	10.1049
1.18118	14.9901	1.18118	13.3988	1.18118	11.807	1.18118	10.1519
1.19119	15.0503	1.19119	13.4554	1.19119	11.8593	1.19119	10.1986
1.2012	15.1101	1.2012	13.5115	1.2012	11.9111	1.2012	10.2449
1.21121	15.1693	1.21121	13.5671	1.21121	11.9626	1.21121	10.2909
1.22122	15.228	1.22122	13.6223	1.22122	12.0136	1.22122	10.3365
1.23123	15.2862	1.23123	13.677	1.23123	12.0642	1.23123	10.3818
1.24124	15.3439	1.24124	13.7313	1.24124	12.1144	1.24124	10.4267
1.25125	15.4011	1.25125	13.7851	1.25125	12.1643	1.25125	10.4713
1.26126	15.4578	1.26126	13.8385	1.26126	12.2137	1.26126	10.5156
1.27127	15.514	1.27127	13.8915	1.27127	12.2628	1.27127	10.5595
1.28128	15.5698	1.28128	13.944	1.28128	12.3115	1.28128	10.6031
1.29129	15.6251	1.29129	13.9961	1.29129	12.3598	1.29129	10.6464
1.3013	15.6799	1.3013	14.0477	1.3013	12.4077	1.3013	10.6894
1.31131	15.7342	1.31131	14.099	1.31131	12.4552	1.31131	10.732
1.32132	15.7881	1.32132	14.1498	1.32132	12.5024	1.32132	10.7744
1.33133	15.8416	1.33133	14.2003	1.33133	12.5493	1.33133	10.8164
1.34134	15.8946	1.34134	14.2503	1.34134	12.5958	1.34134	10.8581
1.35135	15.9472	1.35135	14.3	1.35135	12.6419	1.35135	10.8995
1.36136	15.9993	1.36136	14.3492	1.36136	12.6877	1.36136	10.9406
1.37137	16.051	1.37137	14.3981	1.37137	12.7331	1.37137	10.9815
1.38138	16.1023	1.38138	14.4466	1.38138	12.7782	1.38138	11.022
1.39139	16.1532	1.39139	14.4947	1.39139	12.823	1.39139	11.0623
1.4014	16.2036	1.4014	14.5424	1.4014	12.8675	1.4014	11.1022
1.41141	16.2537	1.41141	14.5898	1.41141	12.9116	1.41141	11.1419
1.42142	16.3033	1.42142	14.6368	1.42142	12.9554	1.42142	11.1813
1.43143	16.3526	1.43143	14.6835	1.43143	12.9988	1.43143	11.2204
1.44144	16.4015	1.44144	14.7297	1.44144	13.042	1.44144	11.2592
1.45145	16.45	1.45145	14.7757	1.45145	13.0848	1.45145	11.2978
1.46146	16.498	1.46146	14.8213	1.46146	13.1273	1.46146	11.3361
1.47147	16.5458	1.47147	14.8665	1.47147	13.1696	1.47147	11.3742
1.48148	16.5931	1.48148	14.9114	1.48148	13.2115	1.48148	11.4119
1.49149	16.6401	1.49149	14.956	1.49149	13.2531	1.49149	11.4494
1.5015	16.6867	1.5015	15.0002	1.5015	13.2944	1.5015	11.4867
1.51151	16.7329	1.51151	15.0442	1.51151	13.3354	1.51151	11.5237
1.52152	16.7788	1.52152	15.0877	1.52152	13.3762	1.52152	11.5604
1.53153	16.8244	1.53153	15.131	1.53153	13.4166	1.53153	11.5969
1.54154	16.8696	1.54154	15.174	1.54154	13.4568	1.54154	11.6332
1.55155	16.9144	1.55155	15.2166	1.55155	13.4967	1.55155	11.6692
1.56156	16.9589	1.56156	15.2589	1.56156	13.5363	1.56156	11.705
1.57157	17.0031	1.57157	15.3009	1.57157	13.5756	1.57157	11.7405
1.58158	17.0469	1.58158	15.3426	1.58158	13.6146	1.58158	11.7758
1.59159	17.0905	1.59159	15.3841	1.59159	13.6534	1.59159	11.8108
1.6016	17.1336	1.6016	15.4252	1.6016	13.6919	1.6016	11.8457
1.61161	17.1765	1.61161	15.466	1.61161	13.7302	1.61161	11.8803
1.62162	17.219	1.62162	15.5065	1.62162	13.7682	1.62162	11.9146
1.63163	17.2613	1.63163	15.5467	1.63163	13.8059	1.63163	11.9487
1.64164	17.3032	1.64164	15.5867	1.64164	13.8434	1.64164	11.9826
1.65165	17.3448	1.65165	15.6264	1.65165	13.8806	1.65165	12.0163
1.66166	17.3861	1.66166	15.6657	1.66166	13.9176	1.66166	12.0498
1.67167	17.4271	1.67167	15.7049	1.67167	13.9543	1.67167	12.0831
1.68168	17.4678	1.68168	15.7437	1.68168	13.9908	1.68168	12.1161
1.69169	17.5082	1.69169	15.7823	1.69169	14.027	1.69169	12.1489
1.7017	17.5483	1.7017	15.8206	1.7017	14.063	1.7017	12.1815
1.71171	17.5882	1.71171	15.8586	1.71171	14.0987	1.71171	12.214
1.72172	17.6277	1.72172	15.8964	1.72172	14.1342	1.72172	12.2461
1.73173	17.667	1.73173	15.9339	1.73173	14.1695	1.73173	12.2781
1.74174	17.706	1.74174	15.9712	1.74174	14.2045	1.74174	12.3099
1.75175	17.7447	1.75175	16.0082	1.75175	14.2394	1.75175	12.3415
1.76176	17.7831	1.76176	16.0449	1.76176	14.2739	1.76176	12.3729
1.77177	17.8213	1.77177	16.0814	1.77177	14.3083	1.77177	12.4041
1.78178	17.8592	1.78178	16.1177	1.78178	14.3425	1.78178	12.4351
1.79179	17.8968	1.79179	16.1537	1.79179	14.3764	1.79179	12.4659
1.8018	17.9342	1.8018	16.1895	1.8018	14.4101	1.8018	12.4965
1.81181	17.9713	1.81181	16.225	1.81181	14.4436	1.81181	12.5269
1.82182	18.0082	1.82182	16.2603	1.82182	14.4768	1.82182	12.5572
1.83183	18.0448	1.83183	16.2954	1.83183	14.5099	1.83183	12.5872
1.84184	18.0811	1.84184	16.3302	1.84184	14.5427	1.84184	12.6171
1.85185	18.1172	1.85185	16.3648	1.85185	14.5754	1.85185	12.6468
1.86186	18.1531	1.86186	16.3992	1.86186	14.6078	1.86186	12.6762
1.87187	18.1887	1.87187	16.4333	1.87187	14.64	1.87187	12.7056
1.88188	18.2241	1.88188	16.4672	1.88188	14.6721	1.88188	12.7347
1.89189	18.2592	1.89189	16.501	1.89189	14.7039	1.89189	12.7637
1.9019	18.2941	1.9019	16.5344	1.9019	14.7355	1.9019	12.7925
1.91191	18.3288	1.91191	16.5677	1.91191	14.7669	1.91191	12.8211
1.92192	18.3632	1.92192	16.6008	1.92192	14.7981	1.92192	12.8495
1.93193	18.3974	1.93193	16.6336	1.93193	14.8292	1.93193	12.8778
1.94194	18.4314	1.94194	16.6662	1.94194	14.86	1.94194	12.9059
1.95195	18.4652	1.95195	16.6987	1.95195	14.8907	1.95195	12.9338
1.96196	18.4987	1.96196	16.7309	1.96196	14.9212	1.96196	12.9616
1.97197	18.532	1.97197	16.7629	1.97197	14.9514	1.97197	12.9892
1.98198	18.5651	1.98198	16.7947	1.98198	14.9816	1.98198	13.0167
1.99199	18.598	1.99199	16.8263	1.99199	15.0115	1.99199	13.0439
2.002	18.6306	2.002	16.8577	2.002	15.0412	2.002	13.071
2.01201	18.6631	2.01201	16.8889	2.01201	15.0708	2.01201	13.098
2.02202	18.6953	2.02202	16.92	2.02202	15.1001	2.02202	13.1248
2.03203	18.7274	2.03203	16.9508	2.03203	15.1293	2.03203	13.1515
2.04204	18.7592	2.04204	16.9814	2.04204	15.1584	2.04204	13.178
2.05205	18.7908	2.05205	17.0119	2.05205	15.1872	2.05205	13.2043
2.06206	18.8222	2.06206	17.0421	2.06206	15.2159	2.06206	13.2305
2.07207	18.8535	2.07207	17.0722	2.07207	15.2444	2.07207	13.2566
2.08208	18.8845	2.08208	17.1021	2.08208	15.2727	2.08208	13.2824
2.09209	18.9153	2.09209	17.1318	2.09209	15.3009	2.09209	13.3082
2.1021	18.9459	2.1021	17.1613	2.1021	15.3289	2.1021	13.3338
2.11211	18.9764	2.11211	17.1907	2.11211	15.3568	2.11211	13.3592
2.12212	19.0066	2.12212	17.2198	2.12212	15.3844	2.12212	13.3846
2.13213	19.0367	2.13213	17.2488	2.13213	15.412	2.13213	13.4097
2.14214	19.0666	2.14214	17.2776	2.14214	15.4393	2.14214	13.4347
2.15215	19.0963	2.15215	17.3063	2.15215	15.4665	2.15215	13.4596
2.16216	19.1258	2.16216	17.3347	2.16216	15.4936	2.16216	13.4844
2.17217	19.1551	2.17217	17.363	2.17217	15.5205	2.17217	13.509
2.18218	19.1842	2.18218	17.3912	2.18218	15.5472	2.18218	13.5334
2.19219	19.2132	2.19219	17.4191	2.19219	15.5738	2.19219	13.5578
2.2022	19.242	2.2022	17.4469	2.2022	15.6002	2.2022	13.582
2.21221	19.2706	2.21221	17.4746	2.21221	15.6265	2.21221	13.606
2.22222	19.299	2.22222	17.5021	2.22222	15.6526	2.22222	13.63
2.23223	19.3273	2.23223	17.5294	2.23223	15.6786	2.23223	13.6538
2.24224	19.3554	2.24224	17.5565	2.24224	15.7044	2.24224	13.6774
2.25225	19.3833	2.25225	17.5835	2.25225	15.7301	2.25225	13.701
2.26226	19.4111	2.26226	17.6104	2.26226	15.7557	2.26226	13.7244
2.27227	19.4387	2.27227	17.637	2.27227	15.7811	2.27227	13.7477
2.28228	19.4661	2.28228	17.6636	2.28228	15.8063	2.28228	13.7708
2.29229	19.4934	2.29229	17.6899	2.29229	15.8315	2.29229	13.7939
2.3023	19.5205	2.3023	17.7162	2.3023	15.8564	2.3023	13.8168
2.31231	19.5474	2.31231	17.7422	2.31231	15.8813	2.31231	13.8396
2.32232	19.5742	2.32232	17.7682	2.32232	15.906	2.32232	13.8622
2.33233	19.6009	2.33233	17.7939	2.33233	15.9306	2.33233	13.8848
2.34234	19.6273	2.34234	17.8196	2.34234	15.955	2.34234	13.9072
2.35235	19.6536	2.35235	17.8451	2.35235	15.9793	2.35235	13.9295
2.36236	19.6798	2.36236	17.8704	2.36236	16.0035	2.36236	13.9517
2.37237	19.7058	2.37237	17.8956	2.37237	16.0275	2.37237	13.9738
2.38238	19.7317	2.38238	17.9206	2.38238	16.0514	2.38238	13.9957
2.39239	19.7574	2.39239	17.9456	2.39239	16.0752	2.39239	14.0175
2.4024	19.783	2.4024	17.9703	2.4024	16.0988	2.4024	14.0393
2.41241	19.8084	2.41241	17.995	2.41241	16.1224	2.41241	14.0609
2.42242	19.8336	2.42242	18.0195	2.42242	16.1457	2.42242	14.0824
2.43243	19.8588	2.43243	18.0439	2.43243	16.169	2.43243	14.1038
2.44244	19.8838	2.44244	18.0681	2.44244	16.1922	2.44244	14.125
2.45245	19.9086	2.45245	18.0922	2.45245	16.2152	2.45245	14.1462
2.46246	19.9333	2.46246	18.1162	2.46246	16.2381	2.46246	14.1672
2.47247	19.9579	2.47247	18.14	2.47247	16.2608	2.47247	14.1882
2.48248	19.9823	2.48248	18.1637	2.48248	16.2835	2.48248	14.209
2.49249	20.0066	2.49249	18.1873	2.49249	16.306	2.49249	14.2298
2.5025	20.0307	2.5025	18.2107	2.5025	16.3285	2.5025	14.2504
2.51251	20.0548	2.51251	18.2341	2.51251	16.3508	2.51251	14.2709
2.52252	20.0786	2.52252	18.2573	2.52252	16.3729	2.52252	14.2913
2.53253	20.1024	2.53253	18.2803	2.53253	16.395	2.53253	14.3116
2.54254	20.126	2.54254	18.3033	2.54254	16.417	2.54254	14.3318
2.55255	20.1495	2.55255	18.3261	2.55255	16.4388	2.55255	14.3519
2.56256	20.1729	2.56256	18.3488	2.56256	16.4605	2.56256	14.372
2.57257	20.1961	2.57257	18.3714	2.57257	16.4821	2.57257	14.3918
2.58258	20.2192	2.58258	18.3938	2.58258	16.5036	2.58258	14.4117
2.59259	20.2422	2.59259	18.4162	2.59259	16.525	2.59259	14.4314
2.6026	20.265	2.6026	18.4384	2.6026	16.5463	2.6026	14.451
2.61261	20.2878	2.61261	18.4605	2.61261	16.5675	2.61261	14.4705
2.62262	20.3104	2.62262	18.4825	2.62262	16.5886	2.62262	14.4899
2.63263	20.3329	2.63263	18.5044	2.63263	16.6095	2.63263	14.5092
2.64264	20.3552	2.64264	18.5261	2.64264	16.6304	2.64264	14.5284
2.65265	20.3775	2.65265	18.5478	2.65265	16.6511	2.65265	14.5476
2.66266	20.3996	2.66266	18.5693	2.66266	16.6717	2.66266	14.5666
2.67267	20.4216	2.67267	18.5907	2.67267	16.6923	2.67267	14.5855
2.68268	20.4435	2.68268	18.6121	2.68268	16.7127	2.68268	14.6044
2.69269	20.4653	2.69269	18.6333	2.69269	16.733	2.69269	14.6231
2.7027	20.4869	2.7027	18.6544	2.7027	16.7533	2.7027	14.6418
2.71271	20.5085	2.71271	18.6753	2.71271	16.7734	2.71271	14.6604
2.72272	20.5299	2.72272	18.6962	2.72272	16.7934	2.72272	14.6789
2.73273	20.5512	2.73273	18.717	2.73273	16.8134	2.73273	14.6973
2.74274	20.5724	2.74274	18.7376	2.74274	16.8332	2.74274	14.7156
2.75275	20.5935	2.75275	18.7582	2.75275	16.8529	2.75275	14.7338
2.76276	20.6145	2.76276	18.7787	2.76276	16.8726	2.76276	14.7519
2.77277	20.6354	2.77277	18.799	2.77277	16.8921	2.77277	14.77
2.78278	20.6561	2.78278	18.8193	2.78278	16.9115	2.78278	14.7879
2.79279	20.6768	2.79279	18.8394	2.79279	16.9309	2.79279	14.8058
2.8028	20.6974	2.8028	18.8594	2.8028	16.9502	2.8028	14.8236
2.81281	20.7178	2.81281	18.8794	2.81281	16.9693	2.81281	14.8413
2.82282	20.7381	2.82282	18.8992	2.82282	16.9884	2.82282	14.8589
2.83283	20.7584	2.83283	18.919	2.83283	17.0074	2.83283	14.8764
2.84284	20.7785	2.84284	18.9386	2.84284	17.0262	2.84284	14.8939
2.85285	20.7985	2.85285	18.9582	2.85285	17.045	2.85285	14.9113
2.86286	20.8185	2.86286	18.9776	2.86286	17.0637	2.86286	14.9285
2.87287	20.8383	2.87287	18.997	2.87287	17.0824	2.87287	14.9458
2.88288	20.858	2.88288	19.0163	2.88288	17.1009	2.88288	14.9629
2.89289	20.8777	2.89289	19.0354	2.89289	17.1193	2.89289	14.9799
2.9029	20.8972	2.9029	19.0545	2.9029	17.1377	2.9029	14.9969
2.91291	20.9166	2.91291	19.0735	2.91291	17.1559	2.91291	15.0138
2.92292	20.936	2.92292	19.0924	2.92292	17.1741	2.92292	15.0306
2.93293	20.9552	2.93293	19.1112	2.93293	17.1922	2.93293	15.0474
2.94294	20.9743	2.94294	19.1299	2.94294	17.2102	2.94294	15.064
2.95295	20.9934	2.95295	19.1485	2.95295	17.2281	2.95295	15.0806
2.96296	21.0123	2.96296	19.167	2.96296	17.2459	2.96296	15.0971
2.97297	21.0312	2.97297	19.1854	2.97297	17.2637	2.97297	15.1135
2.98298	21.05	2.98298	19.2038	2.98298	17.2813	2.98298	15.1299
2.99299	21.0686	2.99299	19.222	2.99299	17.2989	2.99299	15.1462
3.003	21.0872	3.003	19.2402	3.003	17.3164	3.003	15.1624
3.01301	21.1057	3.01301	19.2583	3.01301	17.3339	3.01301	15.1785
3.02302	21.1241	3.02302	19.2763	3.02302	17.3512	3.02302	15.1946
3.03303	21.1424	3.03303	19.2942	3.03303	17.3685	3.03303	15.2106
3.04304	21.1607	3.04304	19.312	3.04304	17.3856	3.04304	15.2265
3.05305	21.1788	3.05305	19.3298	3.05305	17.4028	3.05305	15.2424
3.06306	21.1968	3.06306	19.3475	3.06306	17.4198	3.06306	15.2581
3.07307	21.2148	3.07307	19.365	3.07307	17.4367	3.07307	15.2738
3.08308	21.2327	3.08308	19.3825	3.08308	17.4536	3.08308	15.2895
3.09309	21.2505	3.09309	19.3999	3.09309	17.4704	3.09309	15.305
3.1031	21.2681	3.1031	19.4173	3.1031	17.4871	3.1031	15.3205
3.11311	21.2858	3.11311	19.4345	3.11311	17.5037	3.11311	15.336
3.12312	21.3033	3.12312	19.4517	3.12312	17.5203	3.12312	15.3513
3.13313	21.3208	3.13313	19.4688	3.13313	17.5368	3.13313	15.3666
3.14314	21.3381	3.14314	19.4858	3.14314	17.5532	3.14314	15.3819
3.15315	21.3554	3.15315	19.5027	3.15315	17.5695	3.15315	15.397
3.16316	21.3726	3.16316	19.5196	3.16316	17.5858	3.16316	15.4121
3.17317	21.3897	3.17317	19.5364	3.17317	17.602	3.17317	15.4271
3.18318	21.4068	3.18318	19.5531	3.18318	17.6181	3.18318	15.4421
3.19319	21.4237	3.19319	19.5697	3.19319	17.6342	3.19319	15.457
3.2032	21.4406	3.2032	19.5862	3.2032	17.6502	3.2032	15.4718
3.21321	21.4574	3.21321	19.6027	3.21321	17.6661	3.21321	15.4866
3.22322	21.4741	3.22322	19.6191	3.22322	17.6819	3.22322	15.5013
3.23323	21.4908	3.23323	19.6354	3.23323	17.6977	3.23323	15.5159
3.24324	21.5074	3.24324	19.6517	3.24324	17.7134	3.24324	15.5305
3.25325	21.5238	3.25325	19.6679	3.25325	17.729	3.25325	15.545
3.26326	21.5403	3.26326	19.684	3.26326	17.7446	3.26326	15.5595
3.27327	21.5566	3.27327	19.7	3.27327	17.7601	3.27327	15.5739
3.28328	21.5729	3.28328	19.716	3.28328	17.7755	3.28328	15.5882
3.29329	21.5891	3.29329	19.7319	3.29329	17.7909	3.29329	15.6025
3.3033	21.6052	3.3033	19.7477	3.3033	17.8062	3.3033	15.6167
3.31331	21.6212	3.31331	19.7634	3.31331	17.8214	3.31331	15.6308
3.32332	21.6372	3.32332	19.7791	3.32332	17.8365	3.32332	15.6449
3.33333	21.6531	3.33333	19.7947	3.33333	17.8516	3.33333	15.659
3.34334	21.6689	3.34334	19.8102	3.34334	17.8667	3.34334	15.6729
3.35335	21.6847	3.35335	19.8257	3.35335	17.8816	3.35335	15.6868
3.36336	21.7004	3.36336	19.8411	3.36336	17.8965	3.36336	15.7007
3.37337	21.716	3.37337	19.8564	3.37337	17.9114	3.37337	15.7145
3.38338	21.7315	3.38338	19.8717	3.38338	17.9262	3.38338	15.7282
3.39339	21.747	3.39339	19.8869	3.39339	17.9409	3.39339	15.7419
3.4034	21.7624	3.4034	19.902	3.4034	17.9555	3.4034	15.7555
3.41341	21.7778	3.41341	19.9171	3.41341	17.9701	3.41341	15.7691
3.42342	21.793	3.42342	19.9321	3.42342	17.9846	3.42342	15.7826
3.43343	21.8082	3.43343	19.9471	3.43343	17.9991	3.43343	15.7961
3.44344	21.8234	3.44344	19.9619	3.44344	18.0135	3.44344	15.8095
3.45345	21.8384	3.45345	19.9767	3.45345	18.0278	3.45345	15.8228
3.46346	21.8534	3.46346	19.9915	3.46346	18.0421	3.46346	15.8361
3.47347	21.8683	3.47347	20.0062	3.47347	18.0563	3.47347	15.8493
3.48348	21.8832	3.48348	20.0208	3.48348	18.0705	3.48348	15.8625
3.49349	21.898	3.49349	20.0353	3.49349	18.0846	3.49349	15.8757
3.5035	21.9128	3.5035	20.0498	3.5035	18.0986	3.5035	15.8887
3.51351	21.9274	3.51351	20.0643	3.51351	18.1126	3.51351	15.9017
3.52352	21.942	3.52352	20.0786	3.52352	18.1266	3.52352	15.9147
3.53353	21.9566	3.53353	20.0929	3.53353	18.1404	3.53353	15.9276
3.54354	21.9711	3.54354	20.1072	3.54354	18.1543	3.54354	15.9405
3.55355	21.9855	3.55355	20.1214	3.55355	18.168	3.55355	15.9533
3.56356	21.9998	3.56356	20.1355	3.56356	18.1817	3.56356	15.9661
3.57357	22.0142	3.57357	20.1496	3.57357	18.1953	3.57357	15.9788
3.58358	22.0284	3.58358	20.1636	3.58358	18.2089	3.58358	15.9914
3.59359	22.0426	3.59359	20.1776	3.59359	18.2225	3.59359	16.004
3.6036	22.0567	3.6036	20.1914	3.6036	18.2359	3.6036	16.0166
3.61361	22.0707	3.61361	20.2053	3.61361	18.2494	3.61361	16.0291
3.62362	22.0847	3.62362	20.2191	3.62362	18.2627	3.62362	16.0416
3.63363	22.0986	3.63363	20.2328	3.63363	18.276	3.63363	16.054
3.64364	22.1125	3.64364	20.2464	3.64364	18.2893	3.64364	16.0663
3.65365	22.1263	3.65365	20.26	3.65365	18.3025	3.65365	16.0786
3.66366	22.1401	3.66366	20.2736	3.66366	18.3157	3.66366	16.0909
3.67367	22.1538	3.67367	20.2871	3.67367	18.3288	3.67367	16.1031
3.68368	22.1674	3.68368	20.3005	3.68368	18.3418	3.68368	16.1153
3.69369	22.181	3.69369	20.3139	3.69369	18.3548	3.69369	16.1274
3.7037	22.1946	3.7037	20.3272	3.7037	18.3677	3.7037	16.1395
3.71371	22.208	3.71371	20.3405	3.71371	18.3806	3.71371	16.1515
3.72372	22.2214	3.72372	20.3538	3.72372	18.3935	3.72372	16.1635
3.73373	22.2348	3.73373	20.3669	3.73373	18.4063	3.73373	16.1754
3.74374	22.2481	3.74374	20.38	3.74374	18.419	3.74374	16.1873
3.75375	22.2614	3.75375	20.3931	3.75375	18.4317	3.75375	16.1991
3.76376	22.2746	3.76376	20.4061	3.76376	18.4443	3.76376	16.2109
3.77377	22.2877	3.77377	20.419	3.77377	18.4569	3.77377	16.2227
3.78378	22.3008	3.78378	20.432	3.78378	18.4694	3.78378	16.2344
3.79379	22.3138	3.79379	20.4448	3.79379	18.4819	3.79379	16.246
3.8038	22.3268	3.8038	20.4576	3.8038	18.4944	3.8038	16.2576
3.81381	22.3397	3.81381	20.4703	3.81381	18.5068	3.81381	16.2692
3.82382	22.3526	3.82382	20.483	3.82382	18.5191	3.82382	16.2807
3.83383	22.3654	3.83383	20.4957	3.83383	18.5314	3.83383	16.2922
3.84384	22.3782	3.84384	20.5083	3.84384	18.5436	3.84384	16.3036
3.85385	22.3909	3.85385	20.5208	3.85385	18.5558	3.85385	16.315
3.86386	22.4035	3.86386	20.5333	3.86386	18.568	3.86386	16.3264
3.87387	22.4162	3.87387	20.5458	3.87387	18.5801	3.87387	16.3377
3.88388	22.4287	3.88388	20.5582	3.88388	18.5922	3.88388	16.3489
3.89389	22.4412	3.89389	20.5705	3.89389	18.6042	3.89389	16.3602
3.9039	22.4537	3.9039	20.5828	3.9039	18.6161	3.9039	16.3713
3.91391	22.4661	3.91391	20.5951	3.91391	18.6281	3.91391	16.3825
3.92392	22.4785	3.92392	20.6073	3.92392	18.6399	3.92392	16.3936
3.93393	22.4908	3.93393	20.6194	3.93393	18.6518	3.93393	16.4046
3.94394	22.503	3.94394	20.6316	3.94394	18.6635	3.94394	16.4156
3.95395	22.5153	3.95395	20.6436	3.95395	18.6753	3.95395	16.4266
3.96396	22.5274	3.96396	20.6556	3.96396	18.687	3.96396	16.4375
3.97397	22.5395	3.97397	20.6676	3.97397	18.6986	3.97397	16.4484
3.98398	22.5516	3.98398	20.6795	3.98398	18.7102	3.98398	16.4593
3.99399	22.5636	3.99399	20.6914	3.99399	18.7218	3.99399	16.4701
4.004	22.5756	4.004	20.7032	4.004	18.7333	4.004	16.4808
4.01401	22.5875	4.01401	20.715	4.01401	18.7448	4.01401	16.4916
4.02402	22.5994	4.02402	20.7267	4.02402	18.7562	4.02402	16.5023
4.03403	22.6112	4.03403	20.7384	4.03403	18.7676	4.03403	16.5129
4.04404	22.623	4.04404	20.7501	4.04404	18.7789	4.04404	16.5235
4.05405	22.6348	4.05405	20.7617	4.05405	18.7903	4.05405	16.5341
4.06406	22.6465	4.06406	20.7733	4.06406	18.8015	4.06406	16.5446
4.07407	22.6581	4.07407	20.7848	4.07407	18.8127	4.07407	16.5551
4.08408	22.6697	4.08408	20.7962	4.08408	18.8239	4.08408	16.5656
4.09409	22.6813	4.09409	20.8077	4.09409	18.835	4.09409	16.576
4.1041	22.6928	4.1041	20.8191	4.1041	18.8461	4.1041	16.5864
4.11411	22.7043	4.11411	20.8304	4.11411	18.8572	4.11411	16.5967
4.12412	22.7157	4.12412	20.8417	4.12412	18.8682	4.12412	16.607
4.13413	22.7271	4.13413	20.8529	4.13413	18.8792	4.13413	16.6173
4.14414	22.7384	4.14414	20.8642	4.14414	18.8901	4.14414	16.6275
4.15415	22.7497	4.15415	20.8753	4.15415	18.901	4.15415	16.6377
4.16416	22.761	4.16416	20.8865	4.16416	18.9119	4.16416	16.6479
4.17417	22.7722	4.17417	20.8976	4.17417	18.9227	4.17417	16.658
4.18418	22.7833	4.18418	20.9086	4.18418	18.9334	4.18418	16.6681
4.19419	22.7945	4.19419	20.9196	4.19419	18.9442	4.19419	16.6781
4.2042	22.8056	4.2042	20.9306	4.2042	18.9549	4.2042	16.6882
4.21421	22.8166	4.21421	20.9415	4.21421	18.9655	4.21421	16.6981
4.22422	22.8276	4.22422	20.9524	4.22422	18.9761	4.22422	16.7081
4.23423	22.8386	4.23423	20.9632	4.23423	18.9867	4.23423	16.718
4.24424	22.8495	4.24424	20.974	4.24424	18.9973	4.24424	16.7279
4.25425	22.8604	4.25425	20.9848	4.25425	19.0078	4.25425	16.7377
4.26426	22.8712	4.26426	20.9955	4.26426	19.0182	4.26426	16.7475
4.27427	22.882	4.27427	21.0062	4.27427	19.0287	4.27427	16.7572
4.28428	22.8927	4.28428	21.0169	4.28428	19.039	4.28428	16.767
4.29429	22.9034	4.29429	21.0275	4.29429	19.0494	4.29429	16.7767
4.3043	22.9141	4.3043	21.038	4.3043	19.0597	4.3043	16.7863
4.31431	22.9247	4.31431	21.0486	4.31431	19.07	4.31431	16.796
4.32432	22.9353	4.32432	21.0591	4.32432	19.0802	4.32432	16.8056
4.33433	22.9459	4.33433	21.0695	4.33433	19.0904	4.33433	16.8151
4.34434	22.9564	4.34434	21.0799	4.34434	19.1006	4.34434	16.8247
4.35435	22.9669	4.35435	21.0903	4.35435	19.1107	4.35435	16.8342
4.36436	22.9773	4.36436	21.1007	4.36436	19.1209	4.36436	16.8436
4.37437	22.9877	4.37437	21.111	4.37437	19.1309	4.37437	16.8531
4.38438	22.9981	4.38438	21.1212	4.38438	19.1409	4.38438	16.8625
4.39439	23.0084	4.39439	21.1315	4.39439	19.1509	4.39439	16.8718
4.4044	23.0187	4.4044	21.1416	4.4044	19.1609	4.4044	16.8812
4.41441	23.029	4.41441	21.1518	4.41441	19.1708	4.41441	16.8905
4.42442	23.0392	4.42442	21.1619	4.42442	19.1807	4.42442	16.8998
4.43443	23.0494	4.43443	21.172	4.43443	19.1906	4.43443	16.909
4.44444	23.0595	4.44444	21.1821	4.44444	19.2004	4.44444	16.9182
4.45445	23.0696	4.45445	21.1921	4.45445	19.2101	4.45445	16.9274
4.46446	23.0797	4.46446	21.202	4.46446	19.2199	4.46446	16.9365
4.47447	23.0897	4.47447	21.212	4.47447	19.2296	4.47447	16.9456
4.48448	23.0997	4.48448	21.2219	4.48448	19.2393	4.48448	16.9547
4.49449	23.1096	4.49449	21.2318	4.49449	19.249	4.49449	16.9638
4.5045	23.1196	4.5045	21.2416	4.5045	19.2586	4.5045	16.9728
4.51451	23.1294	4.51451	21.2514	4.51451	19.2681	4.51451	16.9818
4.52452	23.1393	4.52452	21.2612	4.52452	19.2777	4.52452	16.9907
4.53453	23.1491	4.53453	21.2709	4.53453	19.2872	4.53453	16.9997
4.54454	23.1589	4.54454	21.2806	4.54454	19.2967	4.54454	17.0086
4.55455	23.1686	4.55455	21.2903	4.55455	19.3061	4.55455	17.0175
4.56456	23.1783	4.56456	21.2999	4.56456	19.3156	4.56456	17.0263
4.57457	23.188	4.57457	21.3095	4.57457	19.325	4.57457	17.0351
4.58458	23.1976	4.58458	21.3191	4.58458	19.3343	4.58458	17.0439
4.59459	23.2073	4.59459	21.3286	4.59459	19.3436	4.59459	17.0526
4.6046	23.2168	4.6046	21.3381	4.6046	19.3529	4.6046	17.0614
4.61461	23.2264	4.61461	21.3476	4.61461	19.3622	4.61461	17.0701
4.62462	23.2359	4.62462	21.357	4.62462	19.3714	4.62462	17.0787
4.63463	23.2454	4.63463	21.3664	4.63463	19.3806	4.63463	17.0874
4.64464	23.2548	4.64464	21.3758	4.64464	19.3898	4.64464	17.096
4.65465	23.2642	4.65465	21.3851	4.65465	19.3989	4.65465	17.1046
4.66466	23.2736	4.66466	21.3944	4.66466	19.408	4.66466	17.1131
4.67467	23.2829	4.67467	21.4037	4.67467	19.4171	4.67467	17.1216
4.68468	23.2922	4.68468	21.4129	4.68468	19.4262	4.68468	17.1301
4.69469	23.3015	4.69469	21.4222	4.69469	19.4352	4.69469	17.1386
4.7047	23.3107	4.7047	21.4313	4.7047	19.4442	4.7047	17.1471
4.71471	23.32	4.71471	21.4405	4.71471	19.4531	4.71471	17.1555
4.72472	23.3291	4.72472	21.4496	4.72472	19.462	4.72472	17.1639
4.73473	23.3383	4.73473	21.4587	4.73473	19.4709	4.73473	17.1722
4.74474	23.3474	4.74474	21.4677	4.74474	19.4798	4.74474	17.1805
4.75475	23.3565	4.75475	21.4768	4.75475	19.4886	4.75475	17.1888
4.76476	23.3656	4.76476	21.4858	4.76476	19.4975	4.76476	17.1971
4.77477	23.3746	4.77477	21.4947	4.77477	19.5062	4.77477	17.2054
4.78478	23.3836	4.78478	21.5037	4.78478	19.515	4.78478	17.2136
4.79479	23.3925	4.79479	21.5126	4.79479	19.5237	4.79479	17.2218
4.8048	23.4015	4.8048	21.5215	4.8048	19.5324	4.8048	17.23
4.81481	23.4104	4.81481	21.5303	4.81481	19.5411	4.81481	17.2381
4.82482	23.4192	4.82482	21.5391	4.82482	19.5497	4.82482	17.2462
4.83483	23.4281	4.83483	21.5479	4.83483	19.5583	4.83483	17.2543
4.84484	23.4369	4.84484	21.5567	4.84484	19.5669	4.84484	17.2624
4.85485	23.4457	4.85485	21.5654	4.85485	19.5754	4.85485	17.2704
4.86486	23.4544	4.86486	21.5741	4.86486	19.584	4.86486	17.2784
4.87487	23.4632	4.87487	21.5828	4.87487	19.5925	4.87487	17.2864
4.88488	23.4718	4.88488	21.5914	4.88488	19.6009	4.88488	17.2944
4.89489	23.4805	4.89489	21.6	4.89489	19.6094	4.89489	17.3023
4.9049	23.4891	4.9049	21.6086	4.9049	19.6178	4.9049	17.3102
4.91491	23.4978	4.91491	21.6171	4.91491	19.6262	4.91491	17.3181
4.92492	23.5063	4.92492	21.6257	4.92492	19.6345	4.92492	17.326
4.93493	23.5149	4.93493	21.6342	4.93493	19.6429	4.93493	17.3338
4.94494	23.5234	4.94494	21.6426	4.94494	19.6512	4.94494	17.3417
4.95495	23.5319	4.95495	21.6511	4.95495	19.6595	4.95495	17.3495
4.96496	23.5404	4.96496	21.6595	4.96496	19.6677	4.96496	17.3572
4.97497	23.5488	4.97497	21.6679	4.97497	19.6759	4.97497	17.365
4.98498	23.5572	4.98498	21.6763	4.98498	19.6841	4.98498	17.3727
4.99499	23.5656	4.99499	21.6846	4.99499	19.6923	4.99499	17.3804
5.00501	23.5739	5.00501	21.6929	5.00501	19.7005	5.00501	17.388
5.01502	23.5823	5.01502	21.7012	5.01502	19.7086	5.01502	17.3957
5.02503	23.5906	5.02503	21.7095	5.02503	19.7167	5.02503	17.4033
5.03504	23.5988	5.03504	21.7177	5.03504	19.7248	5.03504	17.4109
5.04505	23.6071	5.04505	21.7259	5.04505	19.7328	5.04505	17.4185
5.05506	23.6153	5.05506	21.7341	5.05506	19.7408	5.05506	17.426
5.06507	23.6235	5.06507	21.7422	5.06507	19.7488	5.06507	17.4336
5.07508	23.6317	5.07508	21.7503	5.07508	19.7568	5.07508	17.4411
5.08509	23.6398	5.08509	21.7584	5.08509	19.7647	5.08509	17.4485
5.0951	23.6479	5.0951	21.7665	5.0951	19.7727	5.0951	17.456
5.10511	23.656	5.10511	21.7746	5.10511	19.7806	5.10511	17.4634
5.11512	23.664	5.11512	21.7826	5.11512	19.7884	5.11512	17.4708
5.12513	23.6721	5.12513	21.7906	5.12513	19.7963	5.12513	17.4782
5.13514	23.6801	5.13514	21.7985	5.13514	19.8041	5.13514	17.4856
5.14515	23.6881	5.14515	21.8065	5.14515	19.8119	5.14515	17.4929
5.15516	23.696	5.15516	21.8144	5.15516	19.8197	5.15516	17.5003
5.16517	23.704	5.16517	21.8223	5.16517	19.8274	5.16517	17.5076
5.17518	23.7119	5.17518	21.8302	5.17518	19.8352	5.17518	17.5148
5.18519	23.7197	5.18519	21.838	5.18519	19.8429	5.18519	17.5221
5.1952	23.7276	5.1952	21.8458	5.1952	19.8505	5.1952	17.5293
5.20521	23.7354	5.20521	21.8536	5.20521	19.8582	5.20521	17.5365
5.21522	23.7432	5.21522	21.8614	5.21522	19.8658	5.21522	17.5437
5.22523	23.751	5.22523	21.8692	5.22523	19.8734	5.22523	17.5509
5.23524	23.7588	5.23524	21.8769	5.23524	19.881	5.23524	17.558
5.24525	23.7665	5.24525	21.8846	5.24525	19.8886	5.24525	17.5652
5.25526	23.7742	5.25526	21.8923	5.25526	19.8961	5.25526	17.5723
5.26527	23.7819	5.26527	21.8999	5.26527	19.9036	5.26527	17.5794
5.27528	23.7895	5.27528	21.9075	5.27528	19.9111	5.27528	17.5864
5.28529	23.7972	5.28529	21.9151	5.28529	19.9186	5.28529	17.5935
5.2953	23.8048	5.2953	21.9227	5.2953	19.9261	5.2953	17.6005
5.30531	23.8124	5.30531	21.9303	5.30531	19.9335	5.30531	17.6075
5.31532	23.8199	5.31532	21.9378	5.31532	19.9409	5.31532	17.6145
5.32533	23.8275	5.32533	21.9453	5.32533	19.9483	5.32533	17.6214
5.33534	23.835	5.33534	21.9528	5.33534	19.9556	5.33534	17.6283
5.34535	23.8425	5.34535	21.9603	5.34535	19.9629	5.34535	17.6353
5.35536	23.8499	5.35536	21.9677	5.35536	19.9703	5.35536	17.6422
5.36537	23.8574	5.36537	21.9751	5.36537	19.9776	5.36537	17.649
5.37538	23.8648	5.37538	21.9825	5.37538	19.9848	5.37538	17.6559
5.38539	23.8722	5.38539	21.9899	5.38539	19.9921	5.38539	17.6627
5.3954	23.8796	5.3954	21.9973	5.3954	19.9993	5.3954	17.6695
5.40541	23.8869	5.40541	22.0046	5.40541	20.0065	5.40541	17.6763
5.41542	23.8943	5.41542	22.0119	5.41542	20.0137	5.41542	17.6831
5.42543	23.9016	5.42543	22.0192	5.42543	20.0209	5.42543	17.6898
5.43544	23.9089	5.43544	22.0264	5.43544	20.028	5.43544	17.6966
5.44545	23.9161	5.44545	22.0337	5.44545	20.0351	5.44545	17.7033
5.45546	23.9234	5.45546	22.0409	5.45546	20.0422	5.45546	17.71
5.46547	23.9306	5.46547	22.0481	5.46547	20.0493	5.46547	17.7167
5.47548	23.9378	5.47548	22.0553	5.47548	20.0563	5.47548	17.7233
5.48549	23.9449	5.48549	22.0624	5.48549	20.0634	5.48549	17.73
5.4955	23.9521	5.4955	22.0696	5.4955	20.0704	5.4955	17.7366
5.50551	23.9592	5.50551	22.0767	5.50551	20.0774	5.50551	17.7432
5.51552	23.9663	5.51552	22.0838	5.51552	20.0844	5.51552	17.7498
5.52553	23.9734	5.52553	22.0908	5.52553	20.0913	5.52553	17.7563
5.53554	23.9805	5.53554	22.0979	5.53554	20.0983	5.53554	17.7629
5.54555	23.9875	5.54555	22.1049	5.54555	20.1052	5.54555	17.7694
5.55556	23.9946	5.55556	22.1119	5.55556	20.1121	5.55556	17.7759
5.56557	24.0016	5.56557	22.1189	5.56557	20.1189	5.56557	17.7824
5.57558	24.0085	5.57558	22.1259	5.57558	20.1258	5.57558	17.7889
5.58559	24.0155	5.58559	22.1328	5.58559	20.1326	5.58559	17.7953
5.5956	24.0224	5.5956	22.1397	5.5956	20.1394	5.5956	17.8017
5.60561	24.0294	5.60561	22.1466	5.60561	20.1462	5.60561	17.8081
5.61562	24.0363	5.61562	22.1535	5.61562	20.153	5.61562	17.8145
5.62563	24.0431	5.62563	22.1604	5.62563	20.1598	5.62563	17.8209
5.63564	24.05	5.63564	22.1672	5.63564	20.1665	5.63564	17.8273
5.64565	24.0568	5.64565	22.1741	5.64565	20.1732	5.64565	17.8336
5.65566	24.0636	5.65566	22.1808	5.65566	20.1799	5.65566	17.8399
5.66567	24.0704	5.66567	22.1876	5.66567	20.1866	5.66567	17.8462
5.67568	24.0772	5.67568	22.1944	5.67568	20.1932	5.67568	17.8525
5.68569	24.084	5.68569	22.2011	5.68569	20.1999	5.68569	17.8588
5.6957	24.0907	5.6957	22.2079	5.6957	20.2065	5.6957	17.865
5.70571	24.0974	5.70571	22.2146	5.70571	20.2131	5.70571	17.8713
5.71572	24.1041	5.71572	22.2213	5.71572	20.2197	5.71572	17.8775
5.72573	24.1108	5.72573	22.2279	5.72573	20.2262	5.72573	17.8837
5.73574	24.1174	5.73574	22.2346	5.73574	20.2328	5.73574	17.8899
5.74575	24.1241	5.74575	22.2412	5.74575	20.2393	5.74575	17.896
5.75576	24.1307	5.75576	22.2478	5.75576	20.2458	5.75576	17.9022
5.76577	24.1373	5.76577	22.2544	5.76577	20.2523	5.76577	17.9083
5.77578	24.1439	5.77578	22.261	5.77578	20.2588	5.77578	17.9144
5.78579	24.1504	5.78579	22.2675	5.78579	20.2652	5.78579	17.9205
5.7958	24.157	5.7958	22.274	5.7958	20.2717	5.7958	17.9266
5.80581	24.1635	5.80581	22.2806	5.80581	20.2781	5.80581	17.9326
5.81582	24.17	5.81582	22.2871	5.81582	20.2845	5.81582	17.9387
5.82583	24.1765	5.82583	22.2935	5.82583	20.2908	5.82583	17.9447
5.83584	24.183	5.83584	22.3	5.83584	20.2972	5.83584	17.9507
5.84585	24.1894	5.84585	22.3064	5.84585	20.3036	5.84585	17.9567
5.85586	24.1958	5.85586	22.3128	5.85586	20.3099	5.85586	17.9627
5.86587	24.2022	5.86587	22.3192	5.86587	20.3162	5.86587	17.9687
5.87588	24.2086	5.87588	22.3256	5.87588	20.3225	5.87588	17.9746
5.88589	24.215	5.88589	22.332	5.88589	20.3288	5.88589	17.9805
5.8959	24.2213	5.8959	22.3383	5.8959	20.335	5.8959	17.9864
5.90591	24.2277	5.90591	22.3447	5.90591	20.3412	5.90591	17.9923
5.91592	24.234	5.91592	22.351	5.91592	20.3475	5.91592	17.9982
5.92593	24.2403	5.92593	22.3573	5.92593	20.3537	5.92593	18.0041
5.93594	24.2466	5.93594	22.3636	5.93594	20.3599	5.93594	18.0099
5.94595	24.2528	5.94595	22.3698	5.94595	20.366	5.94595	18.0158
5.95596	24.2591	5.95596	22.3761	5.95596	20.3722	5.95596	18.0216
5.96597	24.2653	5.96597	22.3823	5.96597	20.3783	5.96597	18.0274
5.97598	24.2715	5.97598	22.3885	5.97598	20.3844	5.97598	18.0332
5.98599	24.2777	5.98599	22.3947	5.98599	20.3906	5.98599	18.0389
5.996	24.2839	5.996	22.4008	5.996	20.3966	5.996	18.0447
6.00601	24.2901	6.00601	22.407	6.00601	20.4027	6.00601	18.0504
6.01602	24.2962	6.01602	22.4132	6.01602	20.4088	6.01602	18.0561
6.02603	24.3023	6.02603	22.4193	6.02603	20.4148	6.02603	18.0618
6.03604	24.3084	6.03604	22.4254	6.03604	20.4208	6.03604	18.0675
6.04605	24.3145	6.04605	22.4315	6.04605	20.4268	6.04605	18.0732
6.05606	24.3206	6.05606	22.4375	6.05606	20.4328	6.05606	18.0789
6.06607	24.3266	6.06607	22.4436	6.06607	20.4388	6.06607	18.0845
6.07608	24.3327	6.07608	22.4496	6.07608	20.4447	6.07608	18.0902
6.08609	24.3387	6.08609	22.4556	6.08609	20.4507	6.08609	18.0958
6.0961	24.3447	6.0961	22.4616	6.0961	20.4566	6.0961	18.1014
6.10611	24.3507	6.10611	22.4676	6.10611	20.4625	6.10611	18.107
6.11612	24.3566	6.11612	22.4736	6.11612	20.4684	6.11612	18.1125
6.12613	24.3626	6.12613	22.4796	6.12613	20.4743	6.12613	18.1181
6.13614	24.3685	6.13614	22.4855	6.13614	20.4801	6.13614	18.1236
6.14615	24.3745	6.14615	22.4914	6.14615	20.4859	6.14615	18.1292
6.15616	24.3804	6.15616	22.4973	6.15616	20.4918	6.15616	18.1347
6.16617	24.3863	6.16617	22.5032	6.16617	20.4976	6.16617	18.1402
6.17618	24.3921	6.17618	22.5091	6.17618	20.5034	6.17618	18.1456
6.18619	24.398	6.18619	22.5149	6.18619	20.5092	6.18619	18.1511
6.1962	24.4038	6.1962	22.5208	6.1962	20.5149	6.1962	18.1566
6.20621	24.4096	6.20621	22.5266	6.20621	20.5207	6.20621	18.162
6.21622	24.4154	6.21622	22.5324	6.21622	20.5264	6.21622	18.1674
6.22623	24.4212	6.22623	22.5382	6.22623	20.5321	6.22623	18.1729
6.23624	24.427	6.23624	22.544	6.23624	20.5378	6.23624	18.1782
6.24625	24.4328	6.24625	22.5498	6.24625	20.5435	6.24625	18.1836
6.25626	24.4385	6.25626	22.5555	6.25626	20.5492	6.25626	18.189
6.26627	24.4443	6.26627	22.5612	6.26627	20.5549	6.26627	18.1944
6.27628	24.45	6.27628	22.567	6.27628	20.5605	6.27628	18.1997
6.28629	24.4557	6.28629	22.5727	6.28629	20.5661	6.28629	18.205
6.2963	24.4613	6.2963	22.5783	6.2963	20.5717	6.2963	18.2103
6.30631	24.467	6.30631	22.584	6.30631	20.5773	6.30631	18.2156
6.31632	24.4727	6.31632	22.5897	6.31632	20.5829	6.31632	18.2209
6.32633	24.4783	6.32633	22.5953	6.32633	20.5885	6.32633	18.2262
6.33634	24.4839	6.33634	22.6009	6.33634	20.594	6.33634	18.2315
6.34635	24.4895	6.34635	22.6065	6.34635	20.5996	6.34635	18.2367
6.35636	24.4951	6.35636	22.6121	6.35636	20.6051	6.35636	18.2419
6.36637	24.5007	6.36637	22.6177	6.36637	20.6106	6.36637	18.2472
6.37638	24.5063	6.37638	22.6233	6.37638	20.6161	6.37638	18.2524
6.38639	24.5118	6.38639	22.6288	6.38639	20.6216	6.38639	18.2575
6.3964	24.5173	6.3964	22.6344	6.3964	20.6271	6.3964	18.2627
6.40641	24.5228	6.40641	22.6399	6.40641	20.6325	6.40641	18.2679
6.41642	24.5283	6.41642	22.6454	6.41642	20.638	6.41642	18.273
6.42643	24.5338	6.42643	22.6509	6.42643	20.6434	6.42643	18.2782
6.43644	24.5393	6.43644	22.6564	6.43644	20.6488	6.43644	18.2833
6.44645	24.5448	6.44645	22.6619	6.44645	20.6542	6.44645	18.2884
6.45646	24.5502	6.45646	22.6673	6.45646	20.6596	6.45646	18.2935
6.46647	24.5556	6.46647	22.6727	6.46647	20.665	6.46647	18.2986
6.47648	24.561	6.47648	22.6782	6.47648	20.6703	6.47648	18.3037
6.48649	24.5664	6.48649	22.6836	6.48649	20.6757	6.48649	18.3087
6.4965	24.5718	6.4965	22.689	6.4965	20.681	6.4965	18.3138
6.50651	24.5772	6.50651	22.6943	6.50651	20.6863	6.50651	18.3188
6.51652	24.5826	6.51652	22.6997	6.51652	20.6916	6.51652	18.3239
6.52653	24.5879	6.52653	22.7051	6.52653	20.6969	6.52653	18.3289
6.53654	24.5932	6.53654	22.7104	6.53654	20.7022	6.53654	18.3339
6.54655	24.5985	6.54655	22.7157	6.54655	20.7074	6.54655	18.3388
6.55656	24.6038	6.55656	22.721	6.55656	20.7127	6.55656	18.3438
6.56657	24.6091	6.56657	22.7263	6.56657	20.7179	6.56657	18.3488
6.57658	24.6144	6.57658	22.7316	6.57658	20.7231	6.57658	18.3537
6.58659	24.6197	6.58659	22.7369	6.58659	20.7283	6.58659	18.3587
6.5966	24.6249	6.5966	22.7421	6.5966	20.7335	6.5966	18.3636
6.60661	24.6301	6.60661	22.7474	6.60661	20.7387	6.60661	18.3685
6.61662	24.6353	6.61662	22.7526	6.61662	20.7439	6.61662	18.3734
6.62663	24.6406	6.62663	22.7578	6.62663	20.749	6.62663	18.3783
6.63664	24.6457	6.63664	22.763	6.63664	20.7542	6.63664	18.3831
6.64665	24.6509	6.64665	22.7682	6.64665	20.7593	6.64665	18.388
6.65666	24.6561	6.65666	22.7734	6.65666	20.7644	6.65666	18.3928
6.66667	24.6612	6.66667	22.7785	6.66667	20.7695	6.66667	18.3977
6.67668	24.6664	6.67668	22.7837	6.67668	20.7746	6.67668	18.4025
6.68669	24.6715	6.68669	22.7888	6.68669	20.7797	6.68669	18.4073
6.6967	24.6766	6.6967	22.794	6.6967	20.7848	6.6967	18.4121
6.70671	24.6817	6.70671	22.7991	6.70671	20.7898	6.70671	18.4169
6.71672	24.6868	6.71672	22.8042	6.71672	20.7949	6.71672	18.4217
6.72673	24.6919	6.72673	22.8092	6.72673	20.7999	6.72673	18.4265
6.73674	24.6969	6.73674	22.8143	6.73674	20.8049	6.73674	18.4312
6.74675	24.702	6.74675	22.8194	6.74675	20.8099	6.74675	18.436
6.75676	24.707	6.75676	22.8244	6.75676	20.8149	6.75676	18.4407
6.76677	24.712	6.76677	22.8295	6.76677	20.8199	6.76677	18.4454
6.77678	24.717	6.77678	22.8345	6.77678	20.8248	6.77678	18.4501
6.78679	24.722	6.78679	22.8395	6.78679	20.8298	6.78679	18.4548
6.7968	24.727	6.7968	22.8445	6.7968	20.8347	6.7968	18.4595
6.80681	24.732	6.80681	22.8495	6.80681	20.8397	6.80681	18.4642
6.81682	24.7369	6.81682	22.8544	6.81682	20.8446	6.81682	18.4688
6.82683	24.7419	6.82683	22.8594	6.82683	20.8495	6.82683	18.4735
6.83684	24.7468	6.83684	22.8643	6.83684	20.8544	6.83684	18.4781
6.84685	24.7517	6.84685	22.8693	6.84685	20.8593	6.84685	18.4828
6.85686	24.7566	6.85686	22.8742	6.85686	20.8641	6.85686	18.4874
6.86687	24.7615	6.86687	22.8791	6.86687	20.869	6.86687	18.492
6.87688	24.7664	6.87688	22.884	6.87688	20.8738	6.87688	18.4966
6.88689	24.7713	6.88689	22.8889	6.88689	20.8787	6.88689	18.5012
6.8969	24.7761	6.8969	22.8938	6.8969	20.8835	6.8969	18.5057
6.90691	24.781	6.90691	22.8986	6.90691	20.8883	6.90691	18.5103
6.91692	24.7858	6.91692	22.9035	6.91692	20.8931	6.91692	18.5148
6.92693	24.7906	6.92693	22.9083	6.92693	20.8979	6.92693	18.5194
6.93694	24.7954	6.93694	22.9131	6.93694	20.9027	6.93694	18.5239
6.94695	24.8002	6.94695	22.9179	6.94695	20.9074	6.94695	18.5284
6.95696	24.805	6.95696	22.9227	6.95696	20.9122	6.95696	18.5329
6.96697	24.8098	6.96697	22.9275	6.96697	20.9169	6.96697	18.5374
6.97698	24.8146	6.97698	22.9323	6.97698	20.9216	6.97698	18.5419
6.98699	24.8193	6.98699	22.9371	6.98699	20.9263	6.98699	18.5464
6.997	24.824	6.997	22.9418	6.997	20.931	6.997	18.5509
7.00701	24.8288	7.00701	22.9465	7.00701	20.9357	7.00701	18.5553
7.01702	24.8335	7.01702	22.9513	7.01702	20.9404	7.01702	18.5598
7.02703	24.8382	7.02703	22.956	7.02703	20.9451	7.02703	18.5642
7.03704	24.8429	7.03704	22.9607	7.03704	20.9498	7.03704	18.5686
7.04705	24.8476	7.04705	22.9654	7.04705	20.9544	7.04705	18.573
7.05706	24.8522	7.05706	22.9701	7.05706	20.9591	7.05706	18.5774
7.06707	24.8569	7.06707	22.9748	7.06707	20.9637	7.06707	18.5818
7.07708	24.8615	7.07708	22.9794	7.07708	20.9683	7.07708	18.5862
7.08709	24.8662	7.08709	22.9841	7.08709	20.9729	7.08709	18.5906
7.0971	24.8708	7.0971	22.9887	7.0971	20.9775	7.0971	18.5949
7.10711	24.8754	7.10711	22.9933	7.10711	20.9821	7.10711	18.5993
7.11712	24.88	7.11712	22.998	7.11712	20.9866	7.11712	18.6036
7.12713	24.8846	7.12713	23.0026	7.12713	20.9912	7.12713	18.6079
7.13714	24.8892	7.13714	23.0072	7.13714	20.9958	7.13714	18.6123
7.14715	24.8937	7.14715	23.0117	7.14715	21.0003	7.14715	18.6166
7.15716	24.8983	7.15716	23.0163	7.15716	21.0048	7.15716	18.6209
7.16717	24.9028	7.16717	23.0209	7.16717	21.0093	7.16717	18.6252
7.17718	24.9074	7.17718	23.0254	7.17718	21.0139	7.17718	18.6294
7.18719	24.9119	7.18719	23.03	7.18719	21.0183	7.18719	18.6337
7.1972	24.9164	7.1972	23.0345	7.1972	21.0228	7.1972	18.638
7.20721	24.9209	7.20721	23.039	7.20721	21.0273	7.20721	18.6422
7.21722	24.9254	7.21722	23.0435	7.21722	21.0318	7.21722	18.6465
7.22723	24.9299	7.22723	23.048	7.22723	21.0362	7.22723	18.6507
7.23724	24.9343	7.23724	23.0525	7.23724	21.0407	7.23724	18.6549
7.24725	24.9388	7.24725	23.057	7.24725	21.0451	7.24725	18.6591
7.25726	24.9432	7.25726	23.0614	7.25726	21.0495	7.25726	18.6633
7.26727	24.9477	7.26727	23.0659	7.26727	21.0539	7.26727	18.6675
7.27728	24.9521	7.27728	23.0703	7.27728	21.0583	7.27728	18.6717
7.28729	24.9565	7.28729	23.0748	7.28729	21.0627	7.28729	18.6759
7.2973	24.9609	7.2973	23.0792	7.2973	21.0671	7.2973	18.68
7.30731	24.9653	7.30731	23.0836	7.30731	21.0715	7.30731	18.6842
7.31732	24.9697	7.31732	23.088	7.31732	21.0758	7.31732	18.6883
7.32733	24.9741	7.32733	23.0924	7.32733	21.0802	7.32733	18.6925
7.33734	24.9784	7.33734	23.0968	7.33734	21.0846	7.33734	18.6966
7.34735	24.9828	7.34735	23.1012	7.34735	21.0889	7.34735	18.7007
7.35736	24.9871	7.35736	23.1055	7.35736	21.0932	7.35736	18.7048
7.36737	24.9915	7.36737	23.1099	7.36737	21.0975	7.36737	18.7089
7.37738	24.9958	7.37738	23.1142	7.37738	21.1018	7.37738	18.713
7.38739	25.0001	7.38739	23.1185	7.38739	21.1061	7.38739	18.7171
7.3974	25.0044	7.3974	23.1229	7.3974	21.1104	7.3974	18.7211
7.40741	25.0087	7.40741	23.1272	7.40741	21.1147	7.40741	18.7252
7.41742	25.013	7.41742	23.1315	7.41742	21.1189	7.41742	18.7292
7.42743	25.0172	7.42743	23.1358	7.42743	21.1232	7.42743	18.7333
7.43744	25.0215	7.43744	23.14	7.43744	21.1274	7.43744	18.7373
7.44745	25.0257	7.44745	23.1443	7.44745	21.1317	7.44745	18.7413
7.45746	25.03	7.45746	23.1486	7.45746	21.1359	7.45746	18.7453
7.46747	25.0342	7.46747	23.1528	7.46747	21.1401	7.46747	18.7493
7.47748	25.0384	7.47748	23.1571	7.47748	21.1443	7.47748	18.7534
7.48749	25.0426	7.48749	23.1613	7.48749	21.1485	7.48749	18.7573
7.4975	25.0468	7.4975	23.1655	7.4975	21.1527	7.4975	18.7613
7.50751	25.051	7.50751	23.1697	7.50751	21.1568	7.50751	18.7653
7.51752	25.0552	7.51752	23.1739	7.51752	21.161	7.51752	18.7692
7.52753	25.0594	7.52753	23.1781	7.52753	21.1652	7.52753	18.7732
7.53754	25.0635	7.53754	23.1823	7.53754	21.1693	7.53754	18.7771
7.54755	25.0677	7.54755	23.1865	7.54755	21.1734	7.54755	18.7811
7.55756	25.0718	7.55756	23.1906	7.55756	21.1776	7.55756	18.785
7.56757	25.076	7.56757	23.1948	7.56757	21.1817	7.56757	18.7889
7.57758	25.0801	7.57758	23.1989	7.57758	21.1858	7.57758	18.7928
7.58759	25.0842	7.58759	23.2031	7.58759	21.1899	7.58759	18.7967
7.5976	25.0883	7.5976	23.2072	7.5976	21.194	7.5976	18.8006
7.60761	25.0924	7.60761	23.2113	7.60761	21.1981	7.60761	18.8045
7.61762	25.0965	7.61762	23.2154	7.61762	21.2022	7.61762	18.8084
7.62763	25.1006	7.62763	23.2195	7.62763	21.2062	7.62763	18.8122
7.63764	25.1046	7.63764	23.2236	7.63764	21.2103	7.63764	18.8161
7.64765	25.1087	7.64765	23.2277	7.64765	21.2143	7.64765	18.8199
7.65766	25.1127	7.65766	23.2317	7.65766	21.2184	7.65766	18.8238
7.66767	25.1168	7.66767	23.2358	7.66767	21.2224	7.66767	18.8276
7.67768	25.1208	7.67768	23.2399	7.67768	21.2264	7.67768	18.8314
7.68769	25.1248	7.68769	23.2439	7.68769	21.2304	7.68769	18.8352
7.6977	25.1288	7.6977	23.2479	7.6977	21.2344	7.6977	18.839
7.70771	25.1328	7.70771	23.252	7.70771	21.2384	7.70771	18.8428
7.71772	25.1368	7.71772	23.256	7.71772	21.2424	7.71772	18.8466
7.72773	25.1408	7.72773	23.26	7.72773	21.2464	7.72773	18.8504
7.73774	25.1448	7.73774	23.264	7.73774	21.2503	7.73774	18.8542
7.74775	25.1487	7.74775	23.2679	7.74775	21.2543	7.74775	18.8579
7.75776	25.1527	7.75776	23.2719	7.75776	21.2582	7.75776	18.8617
7.76777	25.1566	7.76777	23.2759	7.76777	21.2622	7.76777	18.8654
7.77778	25.1606	7.77778	23.2799	7.77778	21.2661	7.77778	18.8692
7.78779	25.1645	7.78779	23.2838	7.78779	21.27	7.78779	18.8729
7.7978	25.1684	7.7978	23.2878	7.7978	21.2739	7.7978	18.8766
7.80781	25.1724	7.80781	23.2917	7.80781	21.2778	7.80781	18.8803
7.81782	25.1762	7.81782	23.2956	7.81782	21.2817	7.81782	18.884
7.82783	25.1802	7.82783	23.2995	7.82783	21.2856	7.82783	18.8877
7.83784	25.184	7.83784	23.3034	7.83784	21.2895	7.83784	18.8914
7.84785	25.1879	7.84785	23.3073	7.84785	21.2934	7.84785	18.8951
7.85786	25.1918	7.85786	23.3112	7.85786	21.2972	7.85786	18.8988
7.86787	25.1956	7.86787	23.3151	7.86787	21.3011	7.86787	18.9024
7.87788	25.1995	7.87788	23.319	7.87788	21.3049	7.87788	18.9061
7.88789	25.2033	7.88789	23.3228	7.88789	21.3088	7.88789	18.9097
7.8979	25.2072	7.8979	23.3267	7.8979	21.3126	7.8979	18.9134
7.90791	25.211	7.90791	23.3306	7.90791	21.3164	7.90791	18.917
7.91792	25.2148	7.91792	23.3344	7.91792	21.3202	7.91792	18.9206
7.92793	25.2186	7.92793	23.3382	7.92793	21.324	7.92793	18.9243
7.93794	25.2224	7.93794	23.3421	7.93794	21.3278	7.93794	18.9279
7.94795	25.2262	7.94795	23.3459	7.94795	21.3316	7.94795	18.9315
7.95796	25.23	7.95796	23.3497	7.95796	21.3354	7.95796	18.9351
7.96797	25.2338	7.96797	23.3535	7.96797	21.3392	7.96797	18.9386
7.97798	25.2375	7.97798	23.3573	7.97798	21.3429	7.97798	18.9422
7.98799	25.2413	7.98799	23.361	7.98799	21.3467	7.98799	18.9458
7.998	25.245	7.998	23.3648	7.998	21.3504	7.998	18.9494
8.00801	25.2488	8.00801	23.3686	8.00801	21.3542	8.00801	18.9529
8.01802	25.2525	8.01802	23.3723	8.01802	21.3579	8.01802	18.9565
8.02803	25.2562	8.02803	23.3761	8.02803	21.3616	8.02803	18.96
8.03804	25.2599	8.03804	23.3798	8.03804	21.3653	8.03804	18.9636
8.04805	25.2637	8.04805	23.3835	8.04805	21.3691	8.04805	18.9671
8.05806	25.2674	8.05806	23.3873	8.05806	21.3727	8.05806	18.9706
8.06807	25.271	8.06807	23.391	8.06807	21.3764	8.06807	18.9741
8.07808	25.2747	8.07808	23.3947	8.07808	21.3801	8.07808	18.9776
8.08809	25.2784	8.08809	23.3984	8.08809	21.3838	8.08809	18.9811
8.0981	25.2821	8.0981	23.4021	8.0981	21.3875	8.0981	18.9846
8.10811	25.2857	8.10811	23.4058	8.10811	21.3911	8.10811	18.9881
8.11812	25.2894	8.11812	23.4094	8.11812	21.3948	8.11812	18.9916
8.12813	25.293	8.12813	23.4131	8.12813	21.3984	8.12813	18.995
8.13814	25.2967	8.13814	23.4168	8.13814	21.402	8.13814	18.9985
8.14815	25.3003	8.14815	23.4204	8.14815	21.4057	8.14815	19.002
8.15816	25.3039	8.15816	23.4241	8.15816	21.4093	8.15816	19.0054
8.16817	25.3075	8.16817	23.4277	8.16817	21.4129	8.16817	19.0088
8.17818	25.3111	8.17818	23.4313	8.17818	21.4165	8.17818	19.0123
8.18819	25.3147	8.18819	23.435	8.18819	21.4201	8.18819	19.0157
8.1982	25.3183	8.1982	23.4386	8.1982	21.4237	8.1982	19.0191
8.20821	25.3219	8.20821	23.4422	8.20821	21.4273	8.20821	19.0225
8.21822	25.3255	8.21822	23.4458	8.21822	21.4309	8.21822	19.0259
8.22823	25.329	8.22823	23.4494	8.22823	21.4344	8.22823	19.0293
8.23824	25.3326	8.23824	23.453	8.23824	21.438	8.23824	19.0327
8.24825	25.3361	8.24825	23.4565	8.24825	21.4415	8.24825	19.0361
8.25826	25.3397	8.25826	23.4601	8.25826	21.4451	8.25826	19.0395
8.26827	25.3432	8.26827	23.4637	8.26827	21.4486	8.26827	19.0428
8.27828	25.3468	8.27828	23.4672	8.27828	21.4522	8.27828	19.0462
8.28829	25.3503	8.28829	23.4708	8.28829	21.4557	8.28829	19.0495
8.2983	25.3538	8.2983	23.4743	8.2983	21.4592	8.2983	19.0529
8.30831	25.3573	8.30831	23.4778	8.30831	21.4627	8.30831	19.0562
8.31832	25.3608	8.31832	23.4813	8.31832	21.4662	8.31832	19.0596
8.32833	25.3643	8.32833	23.4849	8.32833	21.4697	8.32833	19.0629
8.33834	25.3678	8.33834	23.4884	8.33834	21.4732	8.33834	19.0662
8.34835	25.3712	8.34835	23.4919	8.34835	21.4767	8.34835	19.0695
8.35836	25.3747	8.35836	23.4954	8.35836	21.4801	8.35836	19.0728
8.36837	25.3782	8.36837	23.4989	8.36837	21.4836	8.36837	19.0761
8.37838	25.3816	8.37838	23.5023	8.37838	21.4871	8.37838	19.0794
8.38839	25.3851	8.38839	23.5058	8.38839	21.4905	8.38839	19.0827
8.3984	25.3885	8.3984	23.5093	8.3984	21.494	8.3984	19.086
8.40841	25.392	8.40841	23.5127	8.40841	21.4974	8.40841	19.0893
8.41842	25.3954	8.41842	23.5162	8.41842	21.5008	8.41842	19.0925
8.42843	25.3988	8.42843	23.5196	8.42843	21.5042	8.42843	19.0958
8.43844	25.4022	8.43844	23.5231	8.43844	21.5077	8.43844	19.0991
8.44845	25.4056	8.44845	23.5265	8.44845	21.5111	8.44845	19.1023
8.45846	25.409	8.45846	23.5299	8.45846	21.5145	8.45846	19.1055
8.46847	25.4124	8.46847	23.5333	8.46847	21.5179	8.46847	19.1088
8.47848	25.4158	8.47848	23.5367	8.47848	21.5212	8.47848	19.112
8.48849	25.4191	8.48849	23.5401	8.48849	21.5246	8.48849	19.1152
8.4985	25.4225	8.4985	23.5435	8.4985	21.528	8.4985	19.1184
8.50851	25.4259	8.50851	23.5469	8.50851	21.5314	8.50851	19.1216
8.51852	25.4292	8.51852	23.5503	8.51852	21.5347	8.51852	19.1248
8.52853	25.4326	8.52853	23.5537	8.52853	21.5381	8.52853	19.128
8.53854	25.4359	8.53854	23.557	8.53854	21.5414	8.53854	19.1312
8.54855	25.4393	8.54855	23.5604	8.54855	21.5448	8.54855	19.1344
8.55856	25.4426	8.55856	23.5637	8.55856	21.5481	8.55856	19.1376
8.56857	25.4459	8.56857	23.5671	8.56857	21.5514	8.56857	19.1408
8.57858	25.4492	8.57858	23.5704	8.57858	21.5547	8.57858	19.1439
8.58859	25.4525	8.58859	23.5737	8.58859	21.5581	8.58859	19.1471
8.5986	25.4558	8.5986	23.5771	8.5986	21.5614	8.5986	19.1502
8.60861	25.4591	8.60861	23.5804	8.60861	21.5647	8.60861	19.1534
8.61862	25.4624	8.61862	23.5837	8.61862	21.5679	8.61862	19.1565
8.62863	25.4657	8.62863	23.587	8.62863	21.5712	8.62863	19.1596
8.63864	25.4689	8.63864	23.5903	8.63864	21.5745	8.63864	19.1628
8.64865	25.4722	8.64865	23.5936	8.64865	21.5778	8.64865	19.1659
8.65866	25.4754	8.65866	23.5969	8.65866	21.5811	8.65866	19.169
8.66867	25.4787	8.66867	23.6001	8.66867	21.5843	8.66867	19.1721
8.67868	25.482	8.67868	23.6034	8.67868	21.5876	8.67868	19.1752
8.68869	25.4852	8.68869	23.6067	8.68869	21.5908	8.68869	19.1783
8.6987	25.4884	8.6987	23.6099	8.6987	21.594	8.6987	19.1814
8.70871	25.4916	8.70871	23.6132	8.70871	21.5973	8.70871	19.1845
8.71872	25.4949	8.71872	23.6164	8.71872	21.6005	8.71872	19.1875
8.72873	25.4981	8.72873	23.6197	8.72873	21.6037	8.72873	19.1906
8.73874	25.5013	8.73874	23.6229	8.73874	21.607	8.73874	19.1937
8.74875	25.5045	8.74875	23.6261	8.74875	21.6102	8.74875	19.1967
8.75876	25.5077	8.75876	23.6293	8.75876	21.6134	8.75876	19.1998
8.76877	25.5109	8.76877	23.6325	8.76877	21.6166	8.76877	19.2028
8.77878	25.514	8.77878	23.6357	8.77878	21.6197	8.77878	19.2059
8.78879	25.5172	8.78879	23.6389	8.78879	21.6229	8.78879	19.2089
8.7988	25.5204	8.7988	23.6421	8.7988	21.6261	8.7988	19.2119
8.80881	25.5235	8.80881	23.6453	8.80881	21.6293	8.80881	19.2149
8.81882	25.5267	8.81882	23.6485	8.81882	21.6324	8.81882	19.218
8.82883	25.5298	8.82883	23.6517	8.82883	21.6356	8.82883	19.221
8.83884	25.533	8.83884	23.6548	8.83884	21.6387	8.83884	19.224
8.84885	25.5361	8.84885	23.658	8.84885	21.6419	8.84885	19.227
8.85886	25.5392	8.85886	23.6611	8.85886	21.645	8.85886	19.23
8.86887	25.5423	8.86887	23.6643	8.86887	21.6482	8.86887	19.2329
8.87888	25.5455	8.87888	23.6674	8.87888	21.6513	8.87888	19.2359
8.88889	25.5486	8.88889	23.6706	8.88889	21.6544	8.88889	19.2389
8.8989	25.5517	8.8989	23.6737	8.8989	21.6575	8.8989	19.2419
8.90891	25.5548	8.90891	23.6768	8.90891	21.6606	8.90891	19.2448
8.91892	25.5579	8.91892	23.6799	8.91892	21.6637	8.91892	19.2478
8.92893	25.5609	8.92893	23.6831	8.92893	21.6668	8.92893	19.2508
8.93894	25.564	8.93894	23.6862	8.93894	21.6699	8.93894	19.2537
8.94895	25.5671	8.94895	23.6893	8.94895	21.673	8.94895	19.2566
8.95896	25.5702	8.95896	23.6923	8.95896	21.6761	8.95896	19.2596
8.96897	25.5732	8.96897	23.6954	8.96897	21.6791	8.96897	19.2625
8.97898	25.5763	8.97898	23.6985	8.97898	21.6822	8.97898	19.2654
8.98899	25.5793	8.98899	23.7016	8.98899	21.6853	8.98899	19.2683
8.999	25.5824	8.999	23.7047	8.999	21.6883	8.999	19.2712
9.00901	25.5854	9.00901	23.7077	9.00901	21.6914	9.00901	19.2742
9.01902	25.5884	9.01902	23.7108	9.01902	21.6944	9.01902	19.2771
9.02903	25.5914	9.02903	23.7138	9.02903	21.6974	9.02903	19.2799
9.03904	25.5945	9.03904	23.7169	9.03904	21.7005	9.03904	19.2828
9.04905	25.5975	9.04905	23.7199	9.04905	21.7035	9.04905	19.2857
9.05906	25.6005	9.05906	23.7229	9.05906	21.7065	9.05906	19.2886
9.06907	25.6035	9.06907	23.726	9.06907	21.7095	9.06907	19.2915
9.07908	25.6065	9.07908	23.729	9.07908	21.7125	9.07908	19.2944
9.08909	25.6095	9.08909	23.732	9.08909	21.7155	9.08909	19.2972
9.0991	25.6124	9.0991	23.735	9.0991	21.7185	9.0991	19.3001
9.10911	25.6154	9.10911	23.738	9.10911	21.7215	9.10911	19.3029
9.11912	25.6184	9.11912	23.741	9.11912	21.7245	9.11912	19.3058
9.12913	25.6213	9.12913	23.744	9.12913	21.7275	9.12913	19.3086
9.13914	25.6243	9.13914	23.747	9.13914	21.7305	9.13914	19.3114
9.14915	25.6273	9.14915	23.7499	9.14915	21.7334	9.14915	19.3143
9.15916	25.6302	9.15916	23.7529	9.15916	21.7364	9.15916	19.3171
9.16917	25.6332	9.16917	23.7559	9.16917	21.7393	9.16917	19.3199
9.17918	25.6361	9.17918	23.7588	9.17918	21.7423	9.17918	19.3227
9.18919	25.639	9.18919	23.7618	9.18919	21.7452	9.18919	19.3255
9.1992	25.6419	9.1992	23.7647	9.1992	21.7482	9.1992	19.3283
9.20921	25.6449	9.20921	23.7677	9.20921	21.7511	9.20921	19.3311
9.21922	25.6478	9.21922	23.7706	9.21922	21.754	9.21922	19.3339
9.22923	25.6507	9.22923	23.7736	9.22923	21.7569	9.22923	19.3367
9.23924	25.6536	9.23924	23.7765	9.23924	21.7599	9.23924	19.3395
9.24925	25.6565	9.24925	23.7794	9.24925	21.7628	9.24925	19.3423
9.25926	25.6594	9.25926	23.7823	9.25926	21.7657	9.25926	19.3451
9.26927	25.6622	9.26927	23.7852	9.26927	21.7686	9.26927	19.3478
9.27928	25.6651	9.27928	23.7882	9.27928	21.7715	9.27928	19.3506
9.28929	25.668	9.28929	23.791	9.28929	21.7744	9.28929	19.3533
9.2993	25.6709	9.2993	23.7939	9.2993	21.7772	9.2993	19.3561
9.30931	25.6737	9.30931	23.7968	9.30931	21.7801	9.30931	19.3588
9.31932	25.6766	9.31932	23.7997	9.31932	21.783	9.31932	19.3616
9.32933	25.6794	9.32933	23.8026	9.32933	21.7859	9.32933	19.3643
9.33934	25.6823	9.33934	23.8055	9.33934	21.7887	9.33934	19.367
9.34935	25.6851	9.34935	23.8083	9.34935	21.7916	9.34935	19.3698
9.35936	25.688	9.35936	23.8112	9.35936	21.7944	9.35936	19.3725
9.36937	25.6908	9.36937	23.814	9.36937	21.7973	9.36937	19.3752
9.37938	25.6936	9.37938	23.8169	9.37938	21.8001	9.37938	19.3779
9.38939	25.6964	9.38939	23.8197	9.38939	21.8029	9.38939	19.3806
9.3994	25.6992	9.3994	23.8226	9.3994	21.8058	9.3994	19.3833
9.40941	25.702	9.40941	23.8254	9.40941	21.8086	9.40941	19.386
9.41942	25.7048	9.41942	23.8282	9.41942	21.8114	9.41942	19.3887
9.42943	25.7076	9.42943	23.8311	9.42943	21.8142	9.42943	19.3914
9.43944	25.7104	9.43944	23.8339	9.43944	21.817	9.43944	19.3941
9.44945	25.7132	9.44945	23.8367	9.44945	21.8198	9.44945	19.3967
9.45946	25.716	9.45946	23.8395	9.45946	21.8226	9.45946	19.3994
9.46947	25.7188	9.46947	23.8423	9.46947	21.8254	9.46947	19.4021
9.47948	25.7216	9.47948	23.8451	9.47948	21.8282	9.47948	19.4047
9.48949	25.7243	9.48949	23.8479	9.48949	21.831	9.48949	19.4074
9.4995	25.7271	9.4995	23.8507	9.4995	21.8338	9.4995	19.41
9.50951	25.7298	9.50951	23.8535	9.50951	21.8365	9.50951	19.4127
9.51952	25.7326	9.51952	23.8562	9.51952	21.8393	9.51952	19.4153
9.52953	25.7353	9.52953	23.859	9.52953	21.8421	9.52953	19.418
9.53954	25.7381	9.53954	23.8618	9.53954	21.8448	9.53954	19.4206
9.54955	25.7408	9.54955	23.8645	9.54955	21.8476	9.54955	19.4232
9.55956	25.7435	9.55956	23.8673	9.55956	21.8503	9.55956	19.4259
9.56957	25.7462	9.56957	23.87	9.56957	21.8531	9.56957	19.4285
9.57958	25.749	9.57958	23.8728	9.57958	21.8558	9.57958	19.4311
9.58959	25.7517	9.58959	23.8755	9.58959	21.8585	9.58959	19.4337
9.5996	25.7544	9.5996	23.8783	9.5996	21.8613	9.5996	19.4363
9.60961	25.7571	9.60961	23.881	9.60961	21.864	9.60961	19.4389
9.61962	25.7598	9.61962	23.8837	9.61962	21.8667	9.61962	19.4415
9.62963	25.7625	9.62963	23.8864	9.62963	21.8694	9.62963	19.4441
9.63964	25.7652	9.63964	23.8892	9.63964	21.8721	9.63964	19.4467
9.64965	25.7678	9.64965	23.8919	9.64965	21.8748	9.64965	19.4492
9.65966	25.7705	9.65966	23.8946	9.65966	21.8775	9.65966	19.4518
9.66967	25.7732	9.66967	23.8973	9.66967	21.8802	9.66967	19.4544
9.67968	25.7759	9.67968	23.9	9.67968	21.8829	9.67968	19.4569
9.68969	25.7785	9.68969	23.9027	9.68969	21.8856	9.68969	19.4595
9.6997	25.7812	9.6997	23.9053	9.6997	21.8882	9.6997	19.4621
9.70971	25.7839	9.70971	23.908	9.70971	21.8909	9.70971	19.4646
9.71972	25.7865	9.71972	23.9107	9.71972	21.8936	9.71972	19.4672
9.72973	25.7891	9.72973	23.9134	9.72973	21.8962	9.72973	19.4697
9.73974	25.7918	9.73974	23.916	9.73974	21.8989	9.73974	19.4722
9.74975	25.7944	9.74975	23.9187	9.74975	21.9016	9.74975	19.4748
9.75976	25.797	9.75976	23.9213	9.75976	21.9042	9.75976	19.4773
9.76977	25.7997	9.76977	23.924	9.76977	21.9068	9.76977	19.4798
9.77978	25.8023	9.77978	23.9266	9.77978	21.9095	9.77978	19.4824
9.78979	25.8049	9.78979	23.9293	9.78979	21.9121	9.78979	19.4849
9.7998	25.8075	9.7998	23.9319	9.7998	21.9148	9.7998	19.4874
9.80981	25.8101	9.80981	23.9345	9.80981	21.9174	9.80981	19.4899
9.81982	25.8127	9.81982	23.9372	9.81982	21.92	9.81982	19.4924
9.82983	25.8153	9.82983	23.9398	9.82983	21.9226	9.82983	19.4949
9.83984	25.8179	9.83984	23.9424	9.83984	21.9252	9.83984	19.4974
9.84985	25.8205	9.84985	23.945	9.84985	21.9278	9.84985	19.4999
9.85986	25.8231	9.85986	23.9476	9.85986	21.9304	9.85986	19.5023
9.86987	25.8256	9.86987	23.9502	9.86987	21.933	9.86987	19.5048
9.87988	25.8282	9.87988	23.9528	9.87988	21.9356	9.87988	19.5073
9.88989	25.8308	9.88989	23.9554	9.88989	21.9382	9.88989	19.5098
9.8999	25.8333	9.8999	23.958	9.8999	21.9408	9.8999	19.5122
9.90991	25.8359	9.90991	23.9606	9.90991	21.9434	9.90991	19.5147
9.91992	25.8385	9.91992	23.9632	9.91992	21.9459	9.91992	19.5172
9.92993	25.841	9.92993	23.9657	9.92993	21.9485	9.92993	19.5196
9.93994	25.8435	9.93994	23.9683	9.93994	21.9511	9.93994	19.5221
9.94995	25.8461	9.94995	23.9709	9.94995	21.9536	9.94995	19.5245
9.95996	25.8486	9.95996	23.9734	9.95996	21.9562	9.95996	19.5269
9.96997	25.8512	9.96997	23.976	9.96997	21.9587	9.96997	19.5294
9.97998	25.8537	9.97998	23.9785	9.97998	21.9613	9.97998	19.5318
9.98999	25.8562	9.98999	23.9811	9.98999	21.9638	9.98999	19.5343
10	25.8587	10	23.9836	10	21.9663	10	19.5367
