# Supplementary material for: The study on the adsorption characteristics of anthracite under different temperature and pressure conditions
Source: PLoS One. 2025 Mar 11;20(3):e0310863. doi: 10.1371/journal.pone.0310863 (PMC11896062; doi:10.1371/journal.pone.0310863)
Supplement: S1 Data — (ZIP) [file pone.0310863.s002.zip › Minimal data set/Fig.8c.xlsx]

## Sheet: Sheet1
0	--	0	--	0	--	0	--
0.01001	0.11855	0.01001	0.10149	0.01001	0.09572	0.01001	0.08942
0.02002	0.23597	0.02002	0.20212	0.02002	0.19059	0.02002	0.17806
0.03003	0.35227	0.03003	0.3019	0.03003	0.28463	0.03003	0.26591
0.04004	0.46748	0.04004	0.40083	0.04004	0.37785	0.04004	0.35301
0.05005	0.58161	0.05005	0.49894	0.05005	0.47025	0.05005	0.43934
0.06006	0.69467	0.06006	0.59622	0.06006	0.56186	0.06006	0.52492
0.07007	0.80668	0.07007	0.69269	0.07007	0.65267	0.07007	0.60977
0.08008	0.91765	0.08008	0.78837	0.08008	0.7427	0.08008	0.69389
0.09009	1.0276	0.09009	0.88325	0.09009	0.83196	0.09009	0.77729
0.1001	1.13654	0.1001	0.97735	0.1001	0.92046	0.1001	0.85998
0.11011	1.24448	0.11011	1.07068	0.11011	1.0082	0.11011	0.94197
0.12012	1.35145	0.12012	1.16325	0.12012	1.09521	0.12012	1.02327
0.13013	1.45744	0.13013	1.25506	0.13013	1.18148	0.13013	1.10389
0.14014	1.56248	0.14014	1.34614	0.14014	1.26703	0.14014	1.18383
0.15015	1.66658	0.15015	1.43648	0.15015	1.35187	0.15015	1.2631
0.16016	1.76975	0.16016	1.52609	0.16016	1.436	0.16016	1.34172
0.17017	1.872	0.17017	1.61499	0.17017	1.51943	0.17017	1.41969
0.18018	1.97335	0.18018	1.70318	0.18018	1.60218	0.18018	1.49702
0.19019	2.07381	0.19019	1.79066	0.19019	1.68424	0.19019	1.57371
0.2002	2.17338	0.2002	1.87746	0.2002	1.76564	0.2002	1.64977
0.21021	2.27208	0.21021	1.96358	0.21021	1.84637	0.21021	1.72522
0.22022	2.36993	0.22022	2.04902	0.22022	1.92644	0.22022	1.80006
0.23023	2.46693	0.23023	2.13379	0.23023	2.00587	0.23023	1.87429
0.24024	2.56309	0.24024	2.2179	0.24024	2.08467	0.24024	1.94793
0.25025	2.65842	0.25025	2.30136	0.25025	2.16282	0.25025	2.02098
0.26026	2.75295	0.26026	2.38418	0.26026	2.24036	0.26026	2.09345
0.27027	2.84666	0.27027	2.46636	0.27027	2.31728	0.27027	2.16534
0.28028	2.93959	0.28028	2.54791	0.28028	2.39359	0.28028	2.23666
0.29029	3.03172	0.29029	2.62884	0.29029	2.4693	0.29029	2.30742
0.3003	3.12309	0.3003	2.70915	0.3003	2.54441	0.3003	2.37763
0.31031	3.21369	0.31031	2.78885	0.31031	2.61893	0.31031	2.44729
0.32032	3.30353	0.32032	2.86796	0.32032	2.69288	0.32032	2.5164
0.33033	3.39263	0.33033	2.94646	0.33033	2.76625	0.33033	2.58499
0.34034	3.481	0.34034	3.02438	0.34034	2.83905	0.34034	2.65304
0.35035	3.56863	0.35035	3.10172	0.35035	2.91129	0.35035	2.72056
0.36036	3.65555	0.36036	3.17849	0.36036	2.98298	0.36036	2.78757
0.37037	3.74176	0.37037	3.25468	0.37037	3.05412	0.37037	2.85407
0.38038	3.82726	0.38038	3.33032	0.38038	3.12472	0.38038	2.92007
0.39039	3.91208	0.39039	3.4054	0.39039	3.19478	0.39039	2.98556
0.4004	3.99621	0.4004	3.47992	0.4004	3.26431	0.4004	3.05056
0.41041	4.07966	0.41041	3.55391	0.41041	3.33332	0.41041	3.11507
0.42042	4.16245	0.42042	3.62735	0.42042	3.40181	0.42042	3.1791
0.43043	4.24458	0.43043	3.70027	0.43043	3.46978	0.43043	3.24265
0.44044	4.32605	0.44044	3.77266	0.44044	3.53726	0.44044	3.30572
0.45045	4.40689	0.45045	3.84452	0.45045	3.60423	0.45045	3.36833
0.46046	4.48708	0.46046	3.91587	0.46046	3.6707	0.46046	3.43048
0.47047	4.56665	0.47047	3.98672	0.47047	3.73669	0.47047	3.49217
0.48048	4.64559	0.48048	4.05706	0.48048	3.80219	0.48048	3.55341
0.49049	4.72392	0.49049	4.1269	0.49049	3.86721	0.49049	3.61421
0.5005	4.80164	0.5005	4.19624	0.5005	3.93176	0.5005	3.67456
0.51051	4.87877	0.51051	4.2651	0.51051	3.99585	0.51051	3.73447
0.52052	4.9553	0.52052	4.33348	0.52052	4.05946	0.52052	3.79395
0.53053	5.03124	0.53053	4.40137	0.53053	4.12262	0.53053	3.853
0.54054	5.1066	0.54054	4.4688	0.54054	4.18533	0.54054	3.91163
0.55055	5.18139	0.55055	4.53575	0.55055	4.24759	0.55055	3.96984
0.56056	5.25562	0.56056	4.60225	0.56056	4.3094	0.56056	4.02764
0.57057	5.32928	0.57057	4.66828	0.57057	4.37077	0.57057	4.08502
0.58058	5.40239	0.58058	4.73386	0.58058	4.43171	0.58058	4.142
0.59059	5.47495	0.59059	4.79899	0.59059	4.49222	0.59059	4.19858
0.6006	5.54697	0.6006	4.86368	0.6006	4.55231	0.6006	4.25477
0.61061	5.61846	0.61061	4.92793	0.61061	4.61197	0.61061	4.31056
0.62062	5.68941	0.62062	4.99174	0.62062	4.67122	0.62062	4.36596
0.63063	5.75984	0.63063	5.05512	0.63063	4.73005	0.63063	4.42097
0.64064	5.82976	0.64064	5.11807	0.64064	4.78848	0.64064	4.47561
0.65065	5.89916	0.65065	5.18061	0.65065	4.84651	0.65065	4.52987
0.66066	5.96805	0.66066	5.24272	0.66066	4.90413	0.66066	4.58376
0.67067	6.03645	0.67067	5.30442	0.67067	4.96136	0.67067	4.63727
0.68068	6.10435	0.68068	5.36571	0.68068	5.0182	0.68068	4.69042
0.69069	6.17175	0.69069	5.42659	0.69069	5.07465	0.69069	4.74322
0.7007	6.23868	0.7007	5.48707	0.7007	5.13072	0.7007	4.79565
0.71071	6.30512	0.71071	5.54716	0.71071	5.1864	0.71071	4.84773
0.72072	6.37109	0.72072	5.60685	0.72072	5.24172	0.72072	4.89945
0.73073	6.43659	0.73073	5.66615	0.73073	5.29666	0.73073	4.95083
0.74074	6.50162	0.74074	5.72506	0.74074	5.35123	0.74074	5.00187
0.75075	6.5662	0.75075	5.7836	0.75075	5.40544	0.75075	5.05257
0.76076	6.63032	0.76076	5.84175	0.76076	5.45929	0.76076	5.10293
0.77077	6.69399	0.77077	5.89953	0.77077	5.51278	0.77077	5.15295
0.78078	6.75721	0.78078	5.95693	0.78078	5.56591	0.78078	5.20265
0.79079	6.82	0.79079	6.01397	0.79079	5.6187	0.79079	5.25202
0.8008	6.88235	0.8008	6.07065	0.8008	5.67114	0.8008	5.30106
0.81081	6.94426	0.81081	6.12696	0.81081	5.72324	0.81081	5.34979
0.82082	7.00575	0.82082	6.18292	0.82082	5.77499	0.82082	5.3982
0.83083	7.06682	0.83083	6.23852	0.83083	5.82642	0.83083	5.44629
0.84084	7.12747	0.84084	6.29377	0.84084	5.8775	0.84084	5.49407
0.85085	7.18771	0.85085	6.34867	0.85085	5.92826	0.85085	5.54155
0.86086	7.24753	0.86086	6.40323	0.86086	5.97869	0.86086	5.58872
0.87087	7.30695	0.87087	6.45745	0.87087	6.0288	0.87087	5.63558
0.88088	7.36597	0.88088	6.51133	0.88088	6.07858	0.88088	5.68215
0.89089	7.42459	0.89089	6.56488	0.89089	6.12805	0.89089	5.72842
0.9009	7.48282	0.9009	6.61809	0.9009	6.1772	0.9009	5.77439
0.91091	7.54065	0.91091	6.67098	0.91091	6.22605	0.91091	5.82008
0.92092	7.59811	0.92092	6.72354	0.92092	6.27458	0.92092	5.86548
0.93093	7.65518	0.93093	6.77578	0.93093	6.32281	0.93093	5.91059
0.94094	7.71187	0.94094	6.8277	0.94094	6.37073	0.94094	5.95542
0.95095	7.76819	0.95095	6.8793	0.95095	6.41836	0.95095	5.99997
0.96096	7.82414	0.96096	6.93059	0.96096	6.46569	0.96096	6.04424
0.97097	7.87972	0.97097	6.98157	0.97097	6.51272	0.97097	6.08824
0.98098	7.93494	0.98098	7.03224	0.98098	6.55946	0.98098	6.13196
0.99099	7.98979	0.99099	7.08261	0.99099	6.60591	0.99099	6.17541
1.001	8.0443	1.001	7.13267	1.001	6.65208	1.001	6.2186
1.01101	8.09844	1.01101	7.18243	1.01101	6.69796	1.01101	6.26152
1.02102	8.15224	1.02102	7.2319	1.02102	6.74357	1.02102	6.30418
1.03103	8.2057	1.03103	7.28107	1.03103	6.78889	1.03103	6.34658
1.04104	8.25881	1.04104	7.32995	1.04104	6.83394	1.04104	6.38872
1.05105	8.31158	1.05105	7.37854	1.05105	6.87871	1.05105	6.43061
1.06106	8.36402	1.06106	7.42684	1.06106	6.92322	1.06106	6.47224
1.07107	8.41612	1.07107	7.47487	1.07107	6.96745	1.07107	6.51362
1.08108	8.46789	1.08108	7.5226	1.08108	7.01142	1.08108	6.55476
1.09109	8.51934	1.09109	7.57006	1.09109	7.05513	1.09109	6.59565
1.1011	8.57046	1.1011	7.61725	1.1011	7.09857	1.1011	6.63629
1.11111	8.62126	1.11111	7.66415	1.11111	7.14175	1.11111	6.67669
1.12112	8.67175	1.12112	7.71079	1.12112	7.18468	1.12112	6.71685
1.13113	8.72192	1.13113	7.75716	1.13113	7.22736	1.13113	6.75678
1.14114	8.77178	1.14114	7.80326	1.14114	7.26978	1.14114	6.79647
1.15115	8.82132	1.15115	7.84909	1.15115	7.31195	1.15115	6.83592
1.16116	8.87057	1.16116	7.89467	1.16116	7.35388	1.16116	6.87514
1.17117	8.91951	1.17117	7.93998	1.17117	7.39555	1.17117	6.91414
1.18118	8.96815	1.18118	7.98503	1.18118	7.43699	1.18118	6.95291
1.19119	9.01649	1.19119	8.02983	1.19119	7.47819	1.19119	6.99145
1.2012	9.06454	1.2012	8.07438	1.2012	7.51914	1.2012	7.02977
1.21121	9.1123	1.21121	8.11867	1.21121	7.55986	1.21121	7.06786
1.22122	9.15976	1.22122	8.16271	1.22122	7.60034	1.22122	7.10574
1.23123	9.20694	1.23123	8.20651	1.23123	7.64059	1.23123	7.1434
1.24124	9.25384	1.24124	8.25006	1.24124	7.68061	1.24124	7.18084
1.25125	9.30045	1.25125	8.29337	1.25125	7.7204	1.25125	7.21807
1.26126	9.34679	1.26126	8.33643	1.26126	7.75997	1.26126	7.25509
1.27127	9.39285	1.27127	8.37926	1.27127	7.7993	1.27127	7.2919
1.28128	9.43863	1.28128	8.42185	1.28128	7.83842	1.28128	7.3285
1.29129	9.48414	1.29129	8.4642	1.29129	7.87731	1.29129	7.36489
1.3013	9.52939	1.3013	8.50633	1.3013	7.91599	1.3013	7.40108
1.31131	9.57436	1.31131	8.54822	1.31131	7.95444	1.31131	7.43706
1.32132	9.61907	1.32132	8.58988	1.32132	7.99269	1.32132	7.47284
1.33133	9.66352	1.33133	8.63131	1.33133	8.03071	1.33133	7.50843
1.34134	9.70771	1.34134	8.67252	1.34134	8.06853	1.34134	7.54381
1.35135	9.75165	1.35135	8.7135	1.35135	8.10613	1.35135	7.579
1.36136	9.79532	1.36136	8.75426	1.36136	8.14353	1.36136	7.61399
1.37137	9.83874	1.37137	8.7948	1.37137	8.18072	1.37137	7.64879
1.38138	9.88192	1.38138	8.83512	1.38138	8.2177	1.38138	7.6834
1.39139	9.92484	1.39139	8.87523	1.39139	8.25448	1.39139	7.71782
1.4014	9.96752	1.4014	8.91512	1.4014	8.29106	1.4014	7.75205
1.41141	10.0099	1.41141	8.9548	1.41141	8.32744	1.41141	7.78609
1.42142	10.0521	1.42142	8.99426	1.42142	8.36362	1.42142	7.81994
1.43143	10.0941	1.43143	9.03352	1.43143	8.39961	1.43143	7.85362
1.44144	10.1358	1.44144	9.07257	1.44144	8.43539	1.44144	7.88711
1.45145	10.1773	1.45145	9.11141	1.45145	8.47099	1.45145	7.92042
1.46146	10.2185	1.46146	9.15004	1.46146	8.50639	1.46146	7.95355
1.47147	10.2595	1.47147	9.18848	1.47147	8.5416	1.47147	7.9865
1.48148	10.3003	1.48148	9.22671	1.48148	8.57663	1.48148	8.01927
1.49149	10.3408	1.49149	9.26474	1.49149	8.61146	1.49149	8.05187
1.5015	10.3812	1.5015	9.30257	1.5015	8.64611	1.5015	8.0843
1.51151	10.4213	1.51151	9.34021	1.51151	8.68057	1.51151	8.11655
1.52152	10.4611	1.52152	9.37765	1.52152	8.71486	1.52152	8.14863
1.53153	10.5008	1.53153	9.41489	1.53153	8.74896	1.53153	8.18054
1.54154	10.5402	1.54154	9.45195	1.54154	8.78288	1.54154	8.21229
1.55155	10.5794	1.55155	9.48881	1.55155	8.81662	1.55155	8.24387
1.56156	10.6184	1.56156	9.52548	1.56156	8.85018	1.56156	8.27528
1.57157	10.6572	1.57157	9.56197	1.57157	8.88357	1.57157	8.30652
1.58158	10.6958	1.58158	9.59827	1.58158	8.91678	1.58158	8.33761
1.59159	10.7342	1.59159	9.63438	1.59159	8.94982	1.59159	8.36853
1.6016	10.7723	1.6016	9.67031	1.6016	8.98269	1.6016	8.39929
1.61161	10.8103	1.61161	9.70606	1.61161	9.01539	1.61161	8.42989
1.62162	10.848	1.62162	9.74162	1.62162	9.04792	1.62162	8.46034
1.63163	10.8856	1.63163	9.77701	1.63163	9.08028	1.63163	8.49062
1.64164	10.9229	1.64164	9.81222	1.64164	9.11247	1.64164	8.52075
1.65165	10.9601	1.65165	9.84725	1.65165	9.1445	1.65165	8.55073
1.66166	10.997	1.66166	9.88211	1.66166	9.17637	1.66166	8.58055
1.67167	11.0337	1.67167	9.91679	1.67167	9.20807	1.67167	8.61022
1.68168	11.0703	1.68168	9.9513	1.68168	9.23961	1.68168	8.63974
1.69169	11.1067	1.69169	9.98563	1.69169	9.27099	1.69169	8.66911
1.7017	11.1428	1.7017	10.0198	1.7017	9.30221	1.7017	8.69834
1.71171	11.1788	1.71171	10.0538	1.71171	9.33327	1.71171	8.72741
1.72172	11.2146	1.72172	10.0876	1.72172	9.36418	1.72172	8.75634
1.73173	11.2502	1.73173	10.1213	1.73173	9.39493	1.73173	8.78512
1.74174	11.2856	1.74174	10.1548	1.74174	9.42553	1.74174	8.81376
1.75175	11.3208	1.75175	10.1881	1.75175	9.45597	1.75175	8.84225
1.76176	11.3558	1.76176	10.2213	1.76176	9.48627	1.76176	8.8706
1.77177	11.3907	1.77177	10.2543	1.77177	9.51641	1.77177	8.89882
1.78178	11.4254	1.78178	10.2872	1.78178	9.5464	1.78178	8.92689
1.79179	11.4599	1.79179	10.3198	1.79179	9.57624	1.79179	8.95482
1.8018	11.4942	1.8018	10.3524	1.8018	9.60594	1.8018	8.98261
1.81181	11.5283	1.81181	10.3847	1.81181	9.63548	1.81181	9.01027
1.82182	11.5623	1.82182	10.417	1.82182	9.66489	1.82182	9.03779
1.83183	11.5961	1.83183	10.449	1.83183	9.69415	1.83183	9.06518
1.84184	11.6297	1.84184	10.4809	1.84184	9.72326	1.84184	9.09243
1.85185	11.6632	1.85185	10.5127	1.85185	9.75224	1.85185	9.11955
1.86186	11.6965	1.86186	10.5443	1.86186	9.78107	1.86186	9.14654
1.87187	11.7296	1.87187	10.5757	1.87187	9.80976	1.87187	9.1734
1.88188	11.7625	1.88188	10.607	1.88188	9.83831	1.88188	9.20013
1.89189	11.7953	1.89189	10.6382	1.89189	9.86673	1.89189	9.22672
1.9019	11.8279	1.9019	10.6692	1.9019	9.89501	1.9019	9.25319
1.91191	11.8604	1.91191	10.7001	1.91191	9.92315	1.91191	9.27954
1.92192	11.8927	1.92192	10.7308	1.92192	9.95115	1.92192	9.30575
1.93193	11.9248	1.93193	10.7614	1.93193	9.97903	1.93193	9.33184
1.94194	11.9567	1.94194	10.7918	1.94194	10.0068	1.94194	9.35781
1.95195	11.9886	1.95195	10.8221	1.95195	10.0344	1.95195	9.38365
1.96196	12.0202	1.96196	10.8522	1.96196	10.0618	1.96196	9.40937
1.97197	12.0517	1.97197	10.8823	1.97197	10.0892	1.97197	9.43497
1.98198	12.0831	1.98198	10.9121	1.98198	10.1164	1.98198	9.46045
1.99199	12.1142	1.99199	10.9418	1.99199	10.1435	1.99199	9.4858
2.002	12.1453	2.002	10.9714	2.002	10.1705	2.002	9.51104
2.01201	12.1762	2.01201	11.0009	2.01201	10.1973	2.01201	9.53616
2.02202	12.2069	2.02202	11.0302	2.02202	10.224	2.02202	9.56116
2.03203	12.2375	2.03203	11.0594	2.03203	10.2506	2.03203	9.58605
2.04204	12.2679	2.04204	11.0884	2.04204	10.277	2.04204	9.61082
2.05205	12.2982	2.05205	11.1174	2.05205	10.3034	2.05205	9.63547
2.06206	12.3283	2.06206	11.1462	2.06206	10.3296	2.06206	9.66001
2.07207	12.3583	2.07207	11.1748	2.07207	10.3557	2.07207	9.68443
2.08208	12.3882	2.08208	11.2033	2.08208	10.3817	2.08208	9.70875
2.09209	12.4179	2.09209	11.2317	2.09209	10.4075	2.09209	9.73295
2.1021	12.4474	2.1021	11.26	2.1021	10.4332	2.1021	9.75704
2.11211	12.4769	2.11211	11.2882	2.11211	10.4588	2.11211	9.78101
2.12212	12.5062	2.12212	11.3162	2.12212	10.4843	2.12212	9.80488
2.13213	12.5353	2.13213	11.3441	2.13213	10.5097	2.13213	9.82864
2.14214	12.5643	2.14214	11.3718	2.14214	10.535	2.14214	9.8523
2.15215	12.5932	2.15215	11.3995	2.15215	10.5601	2.15215	9.87584
2.16216	12.6219	2.16216	11.427	2.16216	10.5852	2.16216	9.89928
2.17217	12.6505	2.17217	11.4544	2.17217	10.6101	2.17217	9.92261
2.18218	12.679	2.18218	11.4817	2.18218	10.6349	2.18218	9.94584
2.19219	12.7073	2.19219	11.5088	2.19219	10.6596	2.19219	9.96896
2.2022	12.7355	2.2022	11.5358	2.2022	10.6842	2.2022	9.99197
2.21221	12.7636	2.21221	11.5628	2.21221	10.7087	2.21221	10.0149
2.22222	12.7915	2.22222	11.5896	2.22222	10.733	2.22222	10.0377
2.23223	12.8193	2.23223	11.6162	2.23223	10.7573	2.23223	10.0604
2.24224	12.847	2.24224	11.6428	2.24224	10.7814	2.24224	10.083
2.25225	12.8745	2.25225	11.6692	2.25225	10.8055	2.25225	10.1055
2.26226	12.902	2.26226	11.6956	2.26226	10.8294	2.26226	10.1279
2.27227	12.9293	2.27227	11.7218	2.27227	10.8532	2.27227	10.1502
2.28228	12.9564	2.28228	11.7479	2.28228	10.877	2.28228	10.1725
2.29229	12.9835	2.29229	11.7739	2.29229	10.9006	2.29229	10.1946
2.3023	13.0104	2.3023	11.7998	2.3023	10.9241	2.3023	10.2166
2.31231	13.0372	2.31231	11.8255	2.31231	10.9475	2.31231	10.2385
2.32232	13.0639	2.32232	11.8512	2.32232	10.9708	2.32232	10.2603
2.33233	13.0905	2.33233	11.8767	2.33233	10.994	2.33233	10.2821
2.34234	13.1169	2.34234	11.9022	2.34234	11.0171	2.34234	10.3037
2.35235	13.1432	2.35235	11.9275	2.35235	11.0401	2.35235	10.3252
2.36236	13.1694	2.36236	11.9527	2.36236	11.063	2.36236	10.3467
2.37237	13.1955	2.37237	11.9778	2.37237	11.0859	2.37237	10.368
2.38238	13.2215	2.38238	12.0029	2.38238	11.1086	2.38238	10.3893
2.39239	13.2473	2.39239	12.0277	2.39239	11.1312	2.39239	10.4105
2.4024	13.273	2.4024	12.0525	2.4024	11.1537	2.4024	10.4315
2.41241	13.2987	2.41241	12.0772	2.41241	11.1761	2.41241	10.4525
2.42242	13.3242	2.42242	12.1018	2.42242	11.1984	2.42242	10.4734
2.43243	13.3496	2.43243	12.1263	2.43243	11.2206	2.43243	10.4942
2.44244	13.3748	2.44244	12.1507	2.44244	11.2428	2.44244	10.515
2.45245	13.4	2.45245	12.175	2.45245	11.2648	2.45245	10.5356
2.46246	13.4251	2.46246	12.1991	2.46246	11.2867	2.46246	10.5561
2.47247	13.45	2.47247	12.2232	2.47247	11.3086	2.47247	10.5766
2.48248	13.4748	2.48248	12.2472	2.48248	11.3303	2.48248	10.597
2.49249	13.4996	2.49249	12.2711	2.49249	11.352	2.49249	10.6172
2.5025	13.5242	2.5025	12.2948	2.5025	11.3736	2.5025	10.6374
2.51251	13.5487	2.51251	12.3185	2.51251	11.3951	2.51251	10.6576
2.52252	13.5731	2.52252	12.3421	2.52252	11.4165	2.52252	10.6776
2.53253	13.5974	2.53253	12.3656	2.53253	11.4378	2.53253	10.6975
2.54254	13.6216	2.54254	12.389	2.54254	11.459	2.54254	10.7174
2.55255	13.6457	2.55255	12.4123	2.55255	11.4801	2.55255	10.7372
2.56256	13.6697	2.56256	12.4355	2.56256	11.5011	2.56256	10.7569
2.57257	13.6936	2.57257	12.4586	2.57257	11.5221	2.57257	10.7765
2.58258	13.7174	2.58258	12.4816	2.58258	11.5429	2.58258	10.796
2.59259	13.741	2.59259	12.5045	2.59259	11.5637	2.59259	10.8155
2.6026	13.7646	2.6026	12.5273	2.6026	11.5844	2.6026	10.8348
2.61261	13.7881	2.61261	12.5501	2.61261	11.605	2.61261	10.8542
2.62262	13.8115	2.62262	12.5727	2.62262	11.6255	2.62262	10.8734
2.63263	13.8348	2.63263	12.5952	2.63263	11.646	2.63263	10.8925
2.64264	13.858	2.64264	12.6177	2.64264	11.6663	2.64264	10.9116
2.65265	13.881	2.65265	12.6401	2.65265	11.6866	2.65265	10.9305
2.66266	13.904	2.66266	12.6623	2.66266	11.7068	2.66266	10.9494
2.67267	13.9269	2.67267	12.6845	2.67267	11.7269	2.67267	10.9683
2.68268	13.9497	2.68268	12.7066	2.68268	11.7469	2.68268	10.987
2.69269	13.9724	2.69269	12.7286	2.69269	11.7669	2.69269	11.0057
2.7027	13.995	2.7027	12.7506	2.7027	11.7867	2.7027	11.0243
2.71271	14.0175	2.71271	12.7724	2.71271	11.8065	2.71271	11.0428
2.72272	14.0399	2.72272	12.7941	2.72272	11.8262	2.72272	11.0613
2.73273	14.0622	2.73273	12.8158	2.73273	11.8458	2.73273	11.0796
2.74274	14.0845	2.74274	12.8374	2.74274	11.8654	2.74274	11.0979
2.75275	14.1066	2.75275	12.8589	2.75275	11.8848	2.75275	11.1162
2.76276	14.1287	2.76276	12.8803	2.76276	11.9042	2.76276	11.1343
2.77277	14.1506	2.77277	12.9016	2.77277	11.9235	2.77277	11.1524
2.78278	14.1725	2.78278	12.9228	2.78278	11.9428	2.78278	11.1704
2.79279	14.1942	2.79279	12.944	2.79279	11.9619	2.79279	11.1884
2.8028	14.2159	2.8028	12.9651	2.8028	11.981	2.8028	11.2062
2.81281	14.2375	2.81281	12.9861	2.81281	12	2.81281	11.224
2.82282	14.259	2.82282	13.007	2.82282	12.0189	2.82282	11.2417
2.83283	14.2805	2.83283	13.0278	2.83283	12.0378	2.83283	11.2594
2.84284	14.3018	2.84284	13.0486	2.84284	12.0566	2.84284	11.277
2.85285	14.323	2.85285	13.0692	2.85285	12.0753	2.85285	11.2945
2.86286	14.3442	2.86286	13.0898	2.86286	12.0939	2.86286	11.312
2.87287	14.3653	2.87287	13.1103	2.87287	12.1125	2.87287	11.3293
2.88288	14.3863	2.88288	13.1308	2.88288	12.131	2.88288	11.3467
2.89289	14.4072	2.89289	13.1511	2.89289	12.1494	2.89289	11.3639
2.9029	14.428	2.9029	13.1714	2.9029	12.1677	2.9029	11.3811
2.91291	14.4487	2.91291	13.1916	2.91291	12.186	2.91291	11.3982
2.92292	14.4694	2.92292	13.2117	2.92292	12.2042	2.92292	11.4153
2.93293	14.49	2.93293	13.2318	2.93293	12.2224	2.93293	11.4322
2.94294	14.5104	2.94294	13.2517	2.94294	12.2404	2.94294	11.4492
2.95295	14.5308	2.95295	13.2716	2.95295	12.2584	2.95295	11.466
2.96296	14.5512	2.96296	13.2915	2.96296	12.2763	2.96296	11.4828
2.97297	14.5714	2.97297	13.3112	2.97297	12.2942	2.97297	11.4995
2.98298	14.5916	2.98298	13.3309	2.98298	12.312	2.98298	11.5162
2.99299	14.6117	2.99299	13.3505	2.99299	12.3297	2.99299	11.5328
3.003	14.6317	3.003	13.37	3.003	12.3474	3.003	11.5493
3.01301	14.6516	3.01301	13.3894	3.01301	12.3649	3.01301	11.5658
3.02302	14.6715	3.02302	13.4088	3.02302	12.3825	3.02302	11.5822
3.03303	14.6912	3.03303	13.4281	3.03303	12.3999	3.03303	11.5985
3.04304	14.7109	3.04304	13.4474	3.04304	12.4173	3.04304	11.6148
3.05305	14.7306	3.05305	13.4665	3.05305	12.4346	3.05305	11.631
3.06306	14.7501	3.06306	13.4856	3.06306	12.4519	3.06306	11.6472
3.07307	14.7696	3.07307	13.5046	3.07307	12.4691	3.07307	11.6633
3.08308	14.789	3.08308	13.5236	3.08308	12.4862	3.08308	11.6793
3.09309	14.8083	3.09309	13.5425	3.09309	12.5032	3.09309	11.6953
3.1031	14.8275	3.1031	13.5613	3.1031	12.5203	3.1031	11.7112
3.11311	14.8467	3.11311	13.58	3.11311	12.5372	3.11311	11.7271
3.12312	14.8658	3.12312	13.5987	3.12312	12.5541	3.12312	11.7429
3.13313	14.8848	3.13313	13.6173	3.13313	12.5709	3.13313	11.7586
3.14314	14.9038	3.14314	13.6358	3.14314	12.5876	3.14314	11.7743
3.15315	14.9226	3.15315	13.6543	3.15315	12.6043	3.15315	11.7899
3.16316	14.9414	3.16316	13.6727	3.16316	12.6209	3.16316	11.8055
3.17317	14.9602	3.17317	13.691	3.17317	12.6375	3.17317	11.821
3.18318	14.9788	3.18318	13.7093	3.18318	12.654	3.18318	11.8365
3.19319	14.9974	3.19319	13.7275	3.19319	12.6704	3.19319	11.8519
3.2032	15.016	3.2032	13.7456	3.2032	12.6868	3.2032	11.8672
3.21321	15.0344	3.21321	13.7637	3.21321	12.7031	3.21321	11.8825
3.22322	15.0528	3.22322	13.7817	3.22322	12.7194	3.22322	11.8977
3.23323	15.0711	3.23323	13.7996	3.23323	12.7356	3.23323	11.9129
3.24324	15.0893	3.24324	13.8175	3.24324	12.7517	3.24324	11.928
3.25325	15.1075	3.25325	13.8353	3.25325	12.7678	3.25325	11.9431
3.26326	15.1256	3.26326	13.8531	3.26326	12.7838	3.26326	11.9581
3.27327	15.1436	3.27327	13.8708	3.27327	12.7998	3.27327	11.973
3.28328	15.1616	3.28328	13.8884	3.28328	12.8157	3.28328	11.9879
3.29329	15.1795	3.29329	13.9059	3.29329	12.8315	3.29329	12.0028
3.3033	15.1974	3.3033	13.9234	3.3033	12.8473	3.3033	12.0176
3.31331	15.2151	3.31331	13.9409	3.31331	12.8631	3.31331	12.0323
3.32332	15.2328	3.32332	13.9582	3.32332	12.8787	3.32332	12.047
3.33333	15.2505	3.33333	13.9756	3.33333	12.8944	3.33333	12.0616
3.34334	15.2681	3.34334	13.9928	3.34334	12.9099	3.34334	12.0762
3.35335	15.2856	3.35335	14.01	3.35335	12.9254	3.35335	12.0907
3.36336	15.303	3.36336	14.0271	3.36336	12.9409	3.36336	12.1052
3.37337	15.3204	3.37337	14.0442	3.37337	12.9563	3.37337	12.1196
3.38338	15.3377	3.38338	14.0612	3.38338	12.9717	3.38338	12.134
3.39339	15.355	3.39339	14.0782	3.39339	12.9869	3.39339	12.1483
3.4034	15.3722	3.4034	14.095	3.4034	13.0022	3.4034	12.1626
3.41341	15.3893	3.41341	14.1119	3.41341	13.0174	3.41341	12.1768
3.42342	15.4064	3.42342	14.1286	3.42342	13.0325	3.42342	12.191
3.43343	15.4234	3.43343	14.1454	3.43343	13.0476	3.43343	12.2051
3.44344	15.4403	3.44344	14.162	3.44344	13.0626	3.44344	12.2192
3.45345	15.4572	3.45345	14.1786	3.45345	13.0776	3.45345	12.2332
3.46346	15.474	3.46346	14.1951	3.46346	13.0925	3.46346	12.2472
3.47347	15.4908	3.47347	14.2116	3.47347	13.1074	3.47347	12.2611
3.48348	15.5075	3.48348	14.2281	3.48348	13.1222	3.48348	12.275
3.49349	15.5241	3.49349	14.2444	3.49349	13.1369	3.49349	12.2888
3.5035	15.5407	3.5035	14.2607	3.5035	13.1516	3.5035	12.3026
3.51351	15.5572	3.51351	14.277	3.51351	13.1663	3.51351	12.3163
3.52352	15.5737	3.52352	14.2932	3.52352	13.1809	3.52352	12.33
3.53353	15.5901	3.53353	14.3094	3.53353	13.1955	3.53353	12.3436
3.54354	15.6064	3.54354	14.3255	3.54354	13.21	3.54354	12.3572
3.55355	15.6227	3.55355	14.3415	3.55355	13.2244	3.55355	12.3708
3.56356	15.6389	3.56356	14.3575	3.56356	13.2388	3.56356	12.3843
3.57357	15.6551	3.57357	14.3734	3.57357	13.2532	3.57357	12.3977
3.58358	15.6712	3.58358	14.3893	3.58358	13.2675	3.58358	12.4111
3.59359	15.6873	3.59359	14.4051	3.59359	13.2818	3.59359	12.4245
3.6036	15.7033	3.6036	14.4209	3.6036	13.296	3.6036	12.4378
3.61361	15.7192	3.61361	14.4366	3.61361	13.3102	3.61361	12.4511
3.62362	15.7351	3.62362	14.4523	3.62362	13.3243	3.62362	12.4643
3.63363	15.751	3.63363	14.4679	3.63363	13.3383	3.63363	12.4775
3.64364	15.7667	3.64364	14.4834	3.64364	13.3523	3.64364	12.4906
3.65365	15.7825	3.65365	14.4989	3.65365	13.3663	3.65365	12.5037
3.66366	15.7981	3.66366	14.5144	3.66366	13.3802	3.66366	12.5167
3.67367	15.8138	3.67367	14.5298	3.67367	13.3941	3.67367	12.5297
3.68368	15.8293	3.68368	14.5451	3.68368	13.4079	3.68368	12.5427
3.69369	15.8448	3.69369	14.5604	3.69369	13.4217	3.69369	12.5556
3.7037	15.8603	3.7037	14.5757	3.7037	13.4355	3.7037	12.5685
3.71371	15.8757	3.71371	14.5909	3.71371	13.4492	3.71371	12.5813
3.72372	15.891	3.72372	14.606	3.72372	13.4628	3.72372	12.5941
3.73373	15.9063	3.73373	14.6212	3.73373	13.4764	3.73373	12.6068
3.74374	15.9215	3.74374	14.6362	3.74374	13.49	3.74374	12.6195
3.75375	15.9367	3.75375	14.6512	3.75375	13.5035	3.75375	12.6322
3.76376	15.9519	3.76376	14.6662	3.76376	13.5169	3.76376	12.6448
3.77377	15.967	3.77377	14.6811	3.77377	13.5304	3.77377	12.6573
3.78378	15.982	3.78378	14.6959	3.78378	13.5437	3.78378	12.6699
3.79379	15.997	3.79379	14.7107	3.79379	13.5571	3.79379	12.6824
3.8038	16.0119	3.8038	14.7255	3.8038	13.5703	3.8038	12.6948
3.81381	16.0268	3.81381	14.7402	3.81381	13.5836	3.81381	12.7072
3.82382	16.0416	3.82382	14.7548	3.82382	13.5968	3.82382	12.7196
3.83383	16.0564	3.83383	14.7695	3.83383	13.6099	3.83383	12.7319
3.84384	16.0711	3.84384	14.784	3.84384	13.6231	3.84384	12.7442
3.85385	16.0858	3.85385	14.7985	3.85385	13.6361	3.85385	12.7564
3.86386	16.1004	3.86386	14.813	3.86386	13.6492	3.86386	12.7686
3.87387	16.115	3.87387	14.8274	3.87387	13.6621	3.87387	12.7808
3.88388	16.1295	3.88388	14.8418	3.88388	13.6751	3.88388	12.7929
3.89389	16.144	3.89389	14.8561	3.89389	13.688	3.89389	12.805
3.9039	16.1585	3.9039	14.8704	3.9039	13.7008	3.9039	12.817
3.91391	16.1728	3.91391	14.8847	3.91391	13.7136	3.91391	12.829
3.92392	16.1872	3.92392	14.8989	3.92392	13.7264	3.92392	12.841
3.93393	16.2015	3.93393	14.913	3.93393	13.7392	3.93393	12.8529
3.94394	16.2157	3.94394	14.9271	3.94394	13.7518	3.94394	12.8648
3.95395	16.2299	3.95395	14.9412	3.95395	13.7645	3.95395	12.8767
3.96396	16.2441	3.96396	14.9552	3.96396	13.7771	3.96396	12.8885
3.97397	16.2582	3.97397	14.9692	3.97397	13.7897	3.97397	12.9003
3.98398	16.2722	3.98398	14.9831	3.98398	13.8022	3.98398	12.912
3.99399	16.2862	3.99399	14.997	3.99399	13.8147	3.99399	12.9237
4.004	16.3002	4.004	15.0108	4.004	13.8271	4.004	12.9354
4.01401	16.3141	4.01401	15.0246	4.01401	13.8395	4.01401	12.947
4.02402	16.328	4.02402	15.0384	4.02402	13.8519	4.02402	12.9586
4.03403	16.3418	4.03403	15.0521	4.03403	13.8643	4.03403	12.9701
4.04404	16.3556	4.04404	15.0657	4.04404	13.8765	4.04404	12.9816
4.05405	16.3693	4.05405	15.0793	4.05405	13.8888	4.05405	12.9931
4.06406	16.383	4.06406	15.0929	4.06406	13.901	4.06406	13.0046
4.07407	16.3967	4.07407	15.1065	4.07407	13.9132	4.07407	13.016
4.08408	16.4103	4.08408	15.12	4.08408	13.9253	4.08408	13.0273
4.09409	16.4238	4.09409	15.1334	4.09409	13.9374	4.09409	13.0387
4.1041	16.4373	4.1041	15.1468	4.1041	13.9495	4.1041	13.05
4.11411	16.4508	4.11411	15.1602	4.11411	13.9615	4.11411	13.0612
4.12412	16.4642	4.12412	15.1735	4.12412	13.9735	4.12412	13.0724
4.13413	16.4776	4.13413	15.1868	4.13413	13.9854	4.13413	13.0836
4.14414	16.491	4.14414	15.2001	4.14414	13.9973	4.14414	13.0948
4.15415	16.5043	4.15415	15.2133	4.15415	14.0092	4.15415	13.1059
4.16416	16.5175	4.16416	15.2264	4.16416	14.021	4.16416	13.117
4.17417	16.5307	4.17417	15.2395	4.17417	14.0328	4.17417	13.128
4.18418	16.5439	4.18418	15.2526	4.18418	14.0446	4.18418	13.1391
4.19419	16.557	4.19419	15.2657	4.19419	14.0563	4.19419	13.1501
4.2042	16.5701	4.2042	15.2787	4.2042	14.068	4.2042	13.161
4.21421	16.5832	4.21421	15.2916	4.21421	14.0797	4.21421	13.1719
4.22422	16.5962	4.22422	15.3046	4.22422	14.0913	4.22422	13.1828
4.23423	16.6091	4.23423	15.3174	4.23423	14.1028	4.23423	13.1936
4.24424	16.6221	4.24424	15.3303	4.24424	14.1144	4.24424	13.2045
4.25425	16.6349	4.25425	15.3431	4.25425	14.1259	4.25425	13.2152
4.26426	16.6478	4.26426	15.3559	4.26426	14.1374	4.26426	13.226
4.27427	16.6606	4.27427	15.3686	4.27427	14.1488	4.27427	13.2367
4.28428	16.6733	4.28428	15.3813	4.28428	14.1602	4.28428	13.2474
4.29429	16.6861	4.29429	15.3939	4.29429	14.1716	4.29429	13.258
4.3043	16.6988	4.3043	15.4065	4.3043	14.1829	4.3043	13.2686
4.31431	16.7114	4.31431	15.4191	4.31431	14.1942	4.31431	13.2792
4.32432	16.724	4.32432	15.4317	4.32432	14.2055	4.32432	13.2898
4.33433	16.7366	4.33433	15.4442	4.33433	14.2167	4.33433	13.3003
4.34434	16.7491	4.34434	15.4566	4.34434	14.2279	4.34434	13.3108
4.35435	16.7616	4.35435	15.469	4.35435	14.2391	4.35435	13.3212
4.36436	16.774	4.36436	15.4814	4.36436	14.2502	4.36436	13.3317
4.37437	16.7864	4.37437	15.4938	4.37437	14.2613	4.37437	13.3421
4.38438	16.7988	4.38438	15.5061	4.38438	14.2723	4.38438	13.3524
4.39439	16.8111	4.39439	15.5184	4.39439	14.2834	4.39439	13.3628
4.4044	16.8234	4.4044	15.5306	4.4044	14.2944	4.4044	13.3731
4.41441	16.8357	4.41441	15.5428	4.41441	14.3053	4.41441	13.3833
4.42442	16.8479	4.42442	15.555	4.42442	14.3163	4.42442	13.3936
4.43443	16.8601	4.43443	15.5671	4.43443	14.3271	4.43443	13.4038
4.44444	16.8722	4.44444	15.5792	4.44444	14.338	4.44444	13.414
4.45445	16.8843	4.45445	15.5913	4.45445	14.3488	4.45445	13.4241
4.46446	16.8964	4.46446	15.6033	4.46446	14.3596	4.46446	13.4342
4.47447	16.9084	4.47447	15.6153	4.47447	14.3704	4.47447	13.4443
4.48448	16.9204	4.48448	15.6273	4.48448	14.3811	4.48448	13.4544
4.49449	16.9323	4.49449	15.6392	4.49449	14.3918	4.49449	13.4644
4.5045	16.9443	4.5045	15.6511	4.5045	14.4025	4.5045	13.4744
4.51451	16.9562	4.51451	15.6629	4.51451	14.4131	4.51451	13.4844
4.52452	16.968	4.52452	15.6747	4.52452	14.4238	4.52452	13.4943
4.53453	16.9798	4.53453	15.6865	4.53453	14.4343	4.53453	13.5042
4.54454	16.9916	4.54454	15.6983	4.54454	14.4449	4.54454	13.5141
4.55455	17.0033	4.55455	15.71	4.55455	14.4554	4.55455	13.5239
4.56456	17.015	4.56456	15.7217	4.56456	14.4659	4.56456	13.5337
4.57457	17.0267	4.57457	15.7333	4.57457	14.4763	4.57457	13.5435
4.58458	17.0384	4.58458	15.7449	4.58458	14.4867	4.58458	13.5533
4.59459	17.0499	4.59459	15.7565	4.59459	14.4971	4.59459	13.563
4.6046	17.0615	4.6046	15.768	4.6046	14.5075	4.6046	13.5727
4.61461	17.073	4.61461	15.7795	4.61461	14.5178	4.61461	13.5824
4.62462	17.0845	4.62462	15.791	4.62462	14.5281	4.62462	13.5921
4.63463	17.096	4.63463	15.8025	4.63463	14.5384	4.63463	13.6017
4.64464	17.1074	4.64464	15.8139	4.64464	14.5486	4.64464	13.6113
4.65465	17.1188	4.65465	15.8253	4.65465	14.5588	4.65465	13.6209
4.66466	17.1302	4.66466	15.8366	4.66466	14.569	4.66466	13.6304
4.67467	17.1415	4.67467	15.8479	4.67467	14.5792	4.67467	13.6399
4.68468	17.1528	4.68468	15.8592	4.68468	14.5893	4.68468	13.6494
4.69469	17.1641	4.69469	15.8704	4.69469	14.5994	4.69469	13.6589
4.7047	17.1753	4.7047	15.8817	4.7047	14.6095	4.7047	13.6683
4.71471	17.1865	4.71471	15.8929	4.71471	14.6195	4.71471	13.6777
4.72472	17.1977	4.72472	15.904	4.72472	14.6295	4.72472	13.6871
4.73473	17.2088	4.73473	15.9151	4.73473	14.6395	4.73473	13.6964
4.74474	17.2199	4.74474	15.9262	4.74474	14.6494	4.74474	13.7057
4.75475	17.2309	4.75475	15.9373	4.75475	14.6593	4.75475	13.715
4.76476	17.242	4.76476	15.9483	4.76476	14.6692	4.76476	13.7243
4.77477	17.253	4.77477	15.9593	4.77477	14.6791	4.77477	13.7335
4.78478	17.2639	4.78478	15.9703	4.78478	14.6889	4.78478	13.7427
4.79479	17.2749	4.79479	15.9812	4.79479	14.6988	4.79479	13.7519
4.8048	17.2858	4.8048	15.9921	4.8048	14.7085	4.8048	13.7611
4.81481	17.2966	4.81481	16.003	4.81481	14.7183	4.81481	13.7703
4.82482	17.3075	4.82482	16.0138	4.82482	14.728	4.82482	13.7794
4.83483	17.3183	4.83483	16.0247	4.83483	14.7377	4.83483	13.7884
4.84484	17.3291	4.84484	16.0354	4.84484	14.7474	4.84484	13.7975
4.85485	17.3398	4.85485	16.0462	4.85485	14.757	4.85485	13.8065
4.86486	17.3505	4.86486	16.0569	4.86486	14.7666	4.86486	13.8155
4.87487	17.3612	4.87487	16.0676	4.87487	14.7762	4.87487	13.8245
4.88488	17.3719	4.88488	16.0783	4.88488	14.7858	4.88488	13.8335
4.89489	17.3825	4.89489	16.0889	4.89489	14.7953	4.89489	13.8424
4.9049	17.3931	4.9049	16.0995	4.9049	14.8048	4.9049	13.8513
4.91491	17.4036	4.91491	16.1101	4.91491	14.8143	4.91491	13.8602
4.92492	17.4142	4.92492	16.1206	4.92492	14.8238	4.92492	13.8691
4.93493	17.4247	4.93493	16.1312	4.93493	14.8332	4.93493	13.8779
4.94494	17.4352	4.94494	16.1416	4.94494	14.8426	4.94494	13.8867
4.95495	17.4456	4.95495	16.1521	4.95495	14.852	4.95495	13.8955
4.96496	17.456	4.96496	16.1625	4.96496	14.8613	4.96496	13.9043
4.97497	17.4664	4.97497	16.1729	4.97497	14.8706	4.97497	13.913
4.98498	17.4767	4.98498	16.1833	4.98498	14.8799	4.98498	13.9217
4.99499	17.4871	4.99499	16.1937	4.99499	14.8892	4.99499	13.9304
5.00501	17.4974	5.00501	16.204	5.00501	14.8985	5.00501	13.9391
5.01502	17.5076	5.01502	16.2143	5.01502	14.9077	5.01502	13.9477
5.02503	17.5179	5.02503	16.2245	5.02503	14.9169	5.02503	13.9563
5.03504	17.5281	5.03504	16.2348	5.03504	14.9261	5.03504	13.9649
5.04505	17.5383	5.04505	16.245	5.04505	14.9352	5.04505	13.9735
5.05506	17.5484	5.05506	16.2552	5.05506	14.9443	5.05506	13.982
5.06507	17.5585	5.06507	16.2653	5.06507	14.9534	5.06507	13.9906
5.07508	17.5686	5.07508	16.2754	5.07508	14.9625	5.07508	13.9991
5.08509	17.5787	5.08509	16.2855	5.08509	14.9715	5.08509	14.0075
5.0951	17.5887	5.0951	16.2956	5.0951	14.9805	5.0951	14.016
5.10511	17.5987	5.10511	16.3056	5.10511	14.9895	5.10511	14.0244
5.11512	17.6087	5.11512	16.3157	5.11512	14.9985	5.11512	14.0328
5.12513	17.6187	5.12513	16.3256	5.12513	15.0075	5.12513	14.0412
5.13514	17.6286	5.13514	16.3356	5.13514	15.0164	5.13514	14.0496
5.14515	17.6385	5.14515	16.3455	5.14515	15.0253	5.14515	14.0579
5.15516	17.6484	5.15516	16.3554	5.15516	15.0342	5.15516	14.0662
5.16517	17.6582	5.16517	16.3653	5.16517	15.043	5.16517	14.0745
5.17518	17.6681	5.17518	16.3752	5.17518	15.0518	5.17518	14.0828
5.18519	17.6778	5.18519	16.385	5.18519	15.0607	5.18519	14.091
5.1952	17.6876	5.1952	16.3948	5.1952	15.0694	5.1952	14.0993
5.20521	17.6973	5.20521	16.4046	5.20521	15.0782	5.20521	14.1075
5.21522	17.707	5.21522	16.4143	5.21522	15.0869	5.21522	14.1157
5.22523	17.7167	5.22523	16.4241	5.22523	15.0956	5.22523	14.1238
5.23524	17.7264	5.23524	16.4338	5.23524	15.1043	5.23524	14.132
5.24525	17.736	5.24525	16.4434	5.24525	15.113	5.24525	14.1401
5.25526	17.7456	5.25526	16.4531	5.25526	15.1216	5.25526	14.1482
5.26527	17.7552	5.26527	16.4627	5.26527	15.1302	5.26527	14.1563
5.27528	17.7648	5.27528	16.4723	5.27528	15.1388	5.27528	14.1643
5.28529	17.7743	5.28529	16.4819	5.28529	15.1474	5.28529	14.1723
5.2953	17.7838	5.2953	16.4914	5.2953	15.156	5.2953	14.1804
5.30531	17.7933	5.30531	16.5009	5.30531	15.1645	5.30531	14.1883
5.31532	17.8027	5.31532	16.5104	5.31532	15.173	5.31532	14.1963
5.32533	17.8121	5.32533	16.5199	5.32533	15.1815	5.32533	14.2043
5.33534	17.8215	5.33534	16.5294	5.33534	15.1899	5.33534	14.2122
5.34535	17.8309	5.34535	16.5388	5.34535	15.1984	5.34535	14.2201
5.35536	17.8403	5.35536	16.5482	5.35536	15.2068	5.35536	14.228
5.36537	17.8496	5.36537	16.5576	5.36537	15.2152	5.36537	14.2358
5.37538	17.8589	5.37538	16.5669	5.37538	15.2235	5.37538	14.2437
5.38539	17.8681	5.38539	16.5762	5.38539	15.2319	5.38539	14.2515
5.3954	17.8774	5.3954	16.5855	5.3954	15.2402	5.3954	14.2593
5.40541	17.8866	5.40541	16.5948	5.40541	15.2485	5.40541	14.2671
5.41542	17.8958	5.41542	16.6041	5.41542	15.2568	5.41542	14.2749
5.42543	17.905	5.42543	16.6133	5.42543	15.2651	5.42543	14.2826
5.43544	17.9141	5.43544	16.6225	5.43544	15.2733	5.43544	14.2903
5.44545	17.9233	5.44545	16.6317	5.44545	15.2815	5.44545	14.298
5.45546	17.9324	5.45546	16.6409	5.45546	15.2897	5.45546	14.3057
5.46547	17.9414	5.46547	16.65	5.46547	15.2979	5.46547	14.3133
5.47548	17.9505	5.47548	16.6591	5.47548	15.3061	5.47548	14.321
5.48549	17.9595	5.48549	16.6682	5.48549	15.3142	5.48549	14.3286
5.4955	17.9685	5.4955	16.6773	5.4955	15.3223	5.4955	14.3362
5.50551	17.9775	5.50551	16.6863	5.50551	15.3304	5.50551	14.3438
5.51552	17.9865	5.51552	16.6953	5.51552	15.3384	5.51552	14.3514
5.52553	17.9954	5.52553	16.7043	5.52553	15.3465	5.52553	14.3589
5.53554	18.0043	5.53554	16.7133	5.53554	15.3545	5.53554	14.3664
5.54555	18.0132	5.54555	16.7222	5.54555	15.3625	5.54555	14.3739
5.55556	18.0221	5.55556	16.7312	5.55556	15.3705	5.55556	14.3814
5.56557	18.0309	5.56557	16.7401	5.56557	15.3785	5.56557	14.3889
5.57558	18.0397	5.57558	16.7489	5.57558	15.3864	5.57558	14.3963
5.58559	18.0485	5.58559	16.7578	5.58559	15.3944	5.58559	14.4038
5.5956	18.0573	5.5956	16.7666	5.5956	15.4023	5.5956	14.4112
5.60561	18.066	5.60561	16.7754	5.60561	15.4102	5.60561	14.4186
5.61562	18.0748	5.61562	16.7843	5.61562	15.418	5.61562	14.4259
5.62563	18.0835	5.62563	16.793	5.62563	15.4259	5.62563	14.4333
5.63564	18.0921	5.63564	16.8018	5.63564	15.4337	5.63564	14.4406
5.64565	18.1008	5.64565	16.8105	5.64565	15.4415	5.64565	14.4479
5.65566	18.1094	5.65566	16.8192	5.65566	15.4493	5.65566	14.4552
5.66567	18.1181	5.66567	16.8279	5.66567	15.4571	5.66567	14.4625
5.67568	18.1266	5.67568	16.8365	5.67568	15.4648	5.67568	14.4698
5.68569	18.1352	5.68569	16.8452	5.68569	15.4725	5.68569	14.477
5.6957	18.1438	5.6957	16.8538	5.6957	15.4802	5.6957	14.4842
5.70571	18.1523	5.70571	16.8624	5.70571	15.4879	5.70571	14.4914
5.71572	18.1608	5.71572	16.871	5.71572	15.4956	5.71572	14.4986
5.72573	18.1693	5.72573	16.8795	5.72573	15.5032	5.72573	14.5058
5.73574	18.1777	5.73574	16.8881	5.73574	15.5109	5.73574	14.5129
5.74575	18.1862	5.74575	16.8966	5.74575	15.5185	5.74575	14.5201
5.75576	18.1946	5.75576	16.9051	5.75576	15.5261	5.75576	14.5272
5.76577	18.203	5.76577	16.9135	5.76577	15.5337	5.76577	14.5343
5.77578	18.2113	5.77578	16.922	5.77578	15.5412	5.77578	14.5414
5.78579	18.2197	5.78579	16.9304	5.78579	15.5488	5.78579	14.5484
5.7958	18.228	5.7958	16.9388	5.7958	15.5563	5.7958	14.5555
5.80581	18.2363	5.80581	16.9472	5.80581	15.5638	5.80581	14.5625
5.81582	18.2446	5.81582	16.9556	5.81582	15.5712	5.81582	14.5695
5.82583	18.2529	5.82583	16.9639	5.82583	15.5787	5.82583	14.5765
5.83584	18.2611	5.83584	16.9722	5.83584	15.5861	5.83584	14.5835
5.84585	18.2694	5.84585	16.9805	5.84585	15.5936	5.84585	14.5904
5.85586	18.2776	5.85586	16.9888	5.85586	15.601	5.85586	14.5974
5.86587	18.2858	5.86587	16.9971	5.86587	15.6084	5.86587	14.6043
5.87588	18.2939	5.87588	17.0053	5.87588	15.6157	5.87588	14.6112
5.88589	18.3021	5.88589	17.0136	5.88589	15.6231	5.88589	14.6181
5.8959	18.3102	5.8959	17.0218	5.8959	15.6304	5.8959	14.625
5.90591	18.3183	5.90591	17.0299	5.90591	15.6377	5.90591	14.6318
5.91592	18.3264	5.91592	17.0381	5.91592	15.645	5.91592	14.6387
5.92593	18.3344	5.92593	17.0463	5.92593	15.6523	5.92593	14.6455
5.93594	18.3425	5.93594	17.0544	5.93594	15.6596	5.93594	14.6523
5.94595	18.3505	5.94595	17.0625	5.94595	15.6668	5.94595	14.6591
5.95596	18.3585	5.95596	17.0706	5.95596	15.674	5.95596	14.6659
5.96597	18.3665	5.96597	17.0786	5.96597	15.6813	5.96597	14.6726
5.97598	18.3744	5.97598	17.0867	5.97598	15.6884	5.97598	14.6793
5.98599	18.3824	5.98599	17.0947	5.98599	15.6956	5.98599	14.6861
5.996	18.3903	5.996	17.1027	5.996	15.7028	5.996	14.6928
6.00601	18.3982	6.00601	17.1107	6.00601	15.7099	6.00601	14.6995
6.01602	18.4061	6.01602	17.1187	6.01602	15.717	6.01602	14.7061
6.02603	18.414	6.02603	17.1266	6.02603	15.7241	6.02603	14.7128
6.03604	18.4218	6.03604	17.1346	6.03604	15.7312	6.03604	14.7195
6.04605	18.4296	6.04605	17.1425	6.04605	15.7383	6.04605	14.7261
6.05606	18.4374	6.05606	17.1504	6.05606	15.7454	6.05606	14.7327
6.06607	18.4452	6.06607	17.1582	6.06607	15.7524	6.06607	14.7393
6.07608	18.453	6.07608	17.1661	6.07608	15.7594	6.07608	14.7459
6.08609	18.4608	6.08609	17.1739	6.08609	15.7664	6.08609	14.7524
6.0961	18.4685	6.0961	17.1818	6.0961	15.7734	6.0961	14.759
6.10611	18.4762	6.10611	17.1896	6.10611	15.7804	6.10611	14.7655
6.11612	18.4839	6.11612	17.1973	6.11612	15.7873	6.11612	14.772
6.12613	18.4916	6.12613	17.2051	6.12613	15.7943	6.12613	14.7785
6.13614	18.4992	6.13614	17.2128	6.13614	15.8012	6.13614	14.785
6.14615	18.5068	6.14615	17.2206	6.14615	15.8081	6.14615	14.7915
6.15616	18.5145	6.15616	17.2283	6.15616	15.815	6.15616	14.7979
6.16617	18.5221	6.16617	17.236	6.16617	15.8218	6.16617	14.8044
6.17618	18.5296	6.17618	17.2436	6.17618	15.8287	6.17618	14.8108
6.18619	18.5372	6.18619	17.2513	6.18619	15.8355	6.18619	14.8172
6.1962	18.5448	6.1962	17.2589	6.1962	15.8423	6.1962	14.8236
6.20621	18.5523	6.20621	17.2665	6.20621	15.8492	6.20621	14.83
6.21622	18.5598	6.21622	17.2741	6.21622	15.8559	6.21622	14.8363
6.22623	18.5673	6.22623	17.2817	6.22623	15.8627	6.22623	14.8427
6.23624	18.5747	6.23624	17.2893	6.23624	15.8695	6.23624	14.849
6.24625	18.5822	6.24625	17.2968	6.24625	15.8762	6.24625	14.8553
6.25626	18.5896	6.25626	17.3044	6.25626	15.8829	6.25626	14.8616
6.26627	18.597	6.26627	17.3119	6.26627	15.8896	6.26627	14.8679
6.27628	18.6044	6.27628	17.3194	6.27628	15.8963	6.27628	14.8742
6.28629	18.6118	6.28629	17.3269	6.28629	15.903	6.28629	14.8804
6.2963	18.6192	6.2963	17.3343	6.2963	15.9097	6.2963	14.8867
6.30631	18.6265	6.30631	17.3418	6.30631	15.9163	6.30631	14.8929
6.31632	18.6339	6.31632	17.3492	6.31632	15.923	6.31632	14.8991
6.32633	18.6412	6.32633	17.3566	6.32633	15.9296	6.32633	14.9053
6.33634	18.6485	6.33634	17.364	6.33634	15.9362	6.33634	14.9115
6.34635	18.6558	6.34635	17.3713	6.34635	15.9428	6.34635	14.9177
6.35636	18.663	6.35636	17.3787	6.35636	15.9493	6.35636	14.9238
6.36637	18.6703	6.36637	17.3861	6.36637	15.9559	6.36637	14.93
6.37638	18.6775	6.37638	17.3934	6.37638	15.9624	6.37638	14.9361
6.38639	18.6847	6.38639	17.4007	6.38639	15.9689	6.38639	14.9422
6.3964	18.6919	6.3964	17.408	6.3964	15.9755	6.3964	14.9483
6.40641	18.6991	6.40641	17.4152	6.40641	15.9819	6.40641	14.9544
6.41642	18.7062	6.41642	17.4225	6.41642	15.9884	6.41642	14.9605
6.42643	18.7134	6.42643	17.4297	6.42643	15.9949	6.42643	14.9665
6.43644	18.7205	6.43644	17.437	6.43644	16.0013	6.43644	14.9726
6.44645	18.7276	6.44645	17.4442	6.44645	16.0078	6.44645	14.9786
6.45646	18.7347	6.45646	17.4514	6.45646	16.0142	6.45646	14.9846
6.46647	18.7418	6.46647	17.4585	6.46647	16.0206	6.46647	14.9906
6.47648	18.7488	6.47648	17.4657	6.47648	16.027	6.47648	14.9966
6.48649	18.7559	6.48649	17.4728	6.48649	16.0334	6.48649	15.0026
6.4965	18.7629	6.4965	17.4799	6.4965	16.0397	6.4965	15.0085
6.50651	18.7699	6.50651	17.4871	6.50651	16.0461	6.50651	15.0145
6.51652	18.7769	6.51652	17.4942	6.51652	16.0524	6.51652	15.0204
6.52653	18.7839	6.52653	17.5012	6.52653	16.0587	6.52653	15.0264
6.53654	18.7908	6.53654	17.5083	6.53654	16.065	6.53654	15.0323
6.54655	18.7978	6.54655	17.5153	6.54655	16.0713	6.54655	15.0381
6.55656	18.8047	6.55656	17.5224	6.55656	16.0776	6.55656	15.044
6.56657	18.8116	6.56657	17.5294	6.56657	16.0838	6.56657	15.0499
6.57658	18.8185	6.57658	17.5364	6.57658	16.0901	6.57658	15.0557
6.58659	18.8254	6.58659	17.5434	6.58659	16.0963	6.58659	15.0616
6.5966	18.8322	6.5966	17.5503	6.5966	16.1025	6.5966	15.0674
6.60661	18.8391	6.60661	17.5573	6.60661	16.1087	6.60661	15.0732
6.61662	18.8459	6.61662	17.5642	6.61662	16.1149	6.61662	15.079
6.62663	18.8527	6.62663	17.5711	6.62663	16.1211	6.62663	15.0848
6.63664	18.8595	6.63664	17.578	6.63664	16.1273	6.63664	15.0906
6.64665	18.8663	6.64665	17.5849	6.64665	16.1334	6.64665	15.0963
6.65666	18.8731	6.65666	17.5918	6.65666	16.1395	6.65666	15.1021
6.66667	18.8799	6.66667	17.5986	6.66667	16.1457	6.66667	15.1078
6.67668	18.8866	6.67668	17.6055	6.67668	16.1518	6.67668	15.1136
6.68669	18.8933	6.68669	17.6123	6.68669	16.1579	6.68669	15.1193
6.6967	18.9	6.6967	17.6191	6.6967	16.1639	6.6967	15.125
6.70671	18.9067	6.70671	17.6259	6.70671	16.17	6.70671	15.1306
6.71672	18.9134	6.71672	17.6327	6.71672	16.1761	6.71672	15.1363
6.72673	18.92	6.72673	17.6395	6.72673	16.1821	6.72673	15.142
6.73674	18.9267	6.73674	17.6462	6.73674	16.1881	6.73674	15.1476
6.74675	18.9333	6.74675	17.653	6.74675	16.1941	6.74675	15.1533
6.75676	18.9399	6.75676	17.6597	6.75676	16.2001	6.75676	15.1589
6.76677	18.9465	6.76677	17.6664	6.76677	16.2061	6.76677	15.1645
6.77678	18.9531	6.77678	17.6731	6.77678	16.2121	6.77678	15.1701
6.78679	18.9597	6.78679	17.6798	6.78679	16.218	6.78679	15.1757
6.7968	18.9663	6.7968	17.6864	6.7968	16.224	6.7968	15.1812
6.80681	18.9728	6.80681	17.6931	6.80681	16.2299	6.80681	15.1868
6.81682	18.9793	6.81682	17.6997	6.81682	16.2358	6.81682	15.1923
6.82683	18.9858	6.82683	17.7063	6.82683	16.2417	6.82683	15.1979
6.83684	18.9923	6.83684	17.7129	6.83684	16.2476	6.83684	15.2034
6.84685	18.9988	6.84685	17.7195	6.84685	16.2535	6.84685	15.2089
6.85686	19.0053	6.85686	17.7261	6.85686	16.2594	6.85686	15.2144
6.86687	19.0118	6.86687	17.7327	6.86687	16.2652	6.86687	15.2199
6.87688	19.0182	6.87688	17.7392	6.87688	16.2711	6.87688	15.2254
6.88689	19.0246	6.88689	17.7458	6.88689	16.2769	6.88689	15.2308
6.8969	19.031	6.8969	17.7523	6.8969	16.2827	6.8969	15.2363
6.90691	19.0374	6.90691	17.7588	6.90691	16.2885	6.90691	15.2417
6.91692	19.0438	6.91692	17.7653	6.91692	16.2943	6.91692	15.2472
6.92693	19.0502	6.92693	17.7718	6.92693	16.3001	6.92693	15.2526
6.93694	19.0565	6.93694	17.7782	6.93694	16.3058	6.93694	15.258
6.94695	19.0629	6.94695	17.7847	6.94695	16.3116	6.94695	15.2634
6.95696	19.0692	6.95696	17.7911	6.95696	16.3173	6.95696	15.2687
6.96697	19.0755	6.96697	17.7975	6.96697	16.3231	6.96697	15.2741
6.97698	19.0818	6.97698	17.8039	6.97698	16.3288	6.97698	15.2795
6.98699	19.0881	6.98699	17.8103	6.98699	16.3345	6.98699	15.2848
6.997	19.0944	6.997	17.8167	6.997	16.3402	6.997	15.2902
7.00701	19.1006	7.00701	17.8231	7.00701	16.3458	7.00701	15.2955
7.01702	19.1069	7.01702	17.8294	7.01702	16.3515	7.01702	15.3008
7.02703	19.1131	7.02703	17.8358	7.02703	16.3572	7.02703	15.3061
7.03704	19.1193	7.03704	17.8421	7.03704	16.3628	7.03704	15.3114
7.04705	19.1255	7.04705	17.8484	7.04705	16.3684	7.04705	15.3166
7.05706	19.1317	7.05706	17.8547	7.05706	16.3741	7.05706	15.3219
7.06707	19.1379	7.06707	17.861	7.06707	16.3797	7.06707	15.3271
7.07708	19.1441	7.07708	17.8673	7.07708	16.3852	7.07708	15.3324
7.08709	19.1502	7.08709	17.8735	7.08709	16.3908	7.08709	15.3376
7.0971	19.1563	7.0971	17.8798	7.0971	16.3964	7.0971	15.3429
7.10711	19.1625	7.10711	17.886	7.10711	16.402	7.10711	15.3481
7.11712	19.1686	7.11712	17.8922	7.11712	16.4075	7.11712	15.3532
7.12713	19.1747	7.12713	17.8984	7.12713	16.413	7.12713	15.3584
7.13714	19.1807	7.13714	17.9046	7.13714	16.4185	7.13714	15.3636
7.14715	19.1868	7.14715	17.9108	7.14715	16.4241	7.14715	15.3688
7.15716	19.1929	7.15716	17.917	7.15716	16.4296	7.15716	15.3739
7.16717	19.1989	7.16717	17.9231	7.16717	16.4351	7.16717	15.3791
7.17718	19.2049	7.17718	17.9293	7.17718	16.4405	7.17718	15.3842
7.18719	19.211	7.18719	17.9354	7.18719	16.446	7.18719	15.3893
7.1972	19.217	7.1972	17.9415	7.1972	16.4514	7.1972	15.3944
7.20721	19.223	7.20721	17.9476	7.20721	16.4569	7.20721	15.3995
7.21722	19.2289	7.21722	17.9537	7.21722	16.4623	7.21722	15.4046
7.22723	19.2349	7.22723	17.9598	7.22723	16.4677	7.22723	15.4097
7.23724	19.2408	7.23724	17.9658	7.23724	16.4731	7.23724	15.4148
7.24725	19.2468	7.24725	17.9719	7.24725	16.4785	7.24725	15.4198
7.25726	19.2527	7.25726	17.9779	7.25726	16.4839	7.25726	15.4249
7.26727	19.2586	7.26727	17.984	7.26727	16.4893	7.26727	15.4299
7.27728	19.2645	7.27728	17.99	7.27728	16.4946	7.27728	15.4349
7.28729	19.2704	7.28729	17.996	7.28729	16.5	7.28729	15.4399
7.2973	19.2763	7.2973	18.002	7.2973	16.5053	7.2973	15.4449
7.30731	19.2822	7.30731	18.0079	7.30731	16.5106	7.30731	15.4499
7.31732	19.288	7.31732	18.0139	7.31732	16.516	7.31732	15.4549
7.32733	19.2938	7.32733	18.0199	7.32733	16.5213	7.32733	15.4599
7.33734	19.2997	7.33734	18.0258	7.33734	16.5266	7.33734	15.4648
7.34735	19.3055	7.34735	18.0317	7.34735	16.5318	7.34735	15.4698
7.35736	19.3113	7.35736	18.0376	7.35736	16.5371	7.35736	15.4747
7.36737	19.3171	7.36737	18.0435	7.36737	16.5424	7.36737	15.4797
7.37738	19.3228	7.37738	18.0494	7.37738	16.5476	7.37738	15.4846
7.38739	19.3286	7.38739	18.0553	7.38739	16.5528	7.38739	15.4895
7.3974	19.3344	7.3974	18.0612	7.3974	16.5581	7.3974	15.4944
7.40741	19.3401	7.40741	18.067	7.40741	16.5633	7.40741	15.4993
7.41742	19.3458	7.41742	18.0729	7.41742	16.5685	7.41742	15.5042
7.42743	19.3515	7.42743	18.0787	7.42743	16.5737	7.42743	15.509
7.43744	19.3573	7.43744	18.0845	7.43744	16.5789	7.43744	15.5139
7.44745	19.363	7.44745	18.0903	7.44745	16.5841	7.44745	15.5187
7.45746	19.3686	7.45746	18.0961	7.45746	16.5892	7.45746	15.5236
7.46747	19.3743	7.46747	18.1019	7.46747	16.5944	7.46747	15.5284
7.47748	19.38	7.47748	18.1077	7.47748	16.5995	7.47748	15.5332
7.48749	19.3856	7.48749	18.1134	7.48749	16.6046	7.48749	15.538
7.4975	19.3912	7.4975	18.1192	7.4975	16.6098	7.4975	15.5428
7.50751	19.3969	7.50751	18.1249	7.50751	16.6149	7.50751	15.5476
7.51752	19.4025	7.51752	18.1306	7.51752	16.62	7.51752	15.5524
7.52753	19.4081	7.52753	18.1364	7.52753	16.6251	7.52753	15.5572
7.53754	19.4137	7.53754	18.1421	7.53754	16.6301	7.53754	15.5619
7.54755	19.4192	7.54755	18.1477	7.54755	16.6352	7.54755	15.5667
7.55756	19.4248	7.55756	18.1534	7.55756	16.6403	7.55756	15.5714
7.56757	19.4303	7.56757	18.1591	7.56757	16.6453	7.56757	15.5762
7.57758	19.4359	7.57758	18.1647	7.57758	16.6503	7.57758	15.5809
7.58759	19.4414	7.58759	18.1704	7.58759	16.6554	7.58759	15.5856
7.5976	19.4469	7.5976	18.176	7.5976	16.6604	7.5976	15.5903
7.60761	19.4524	7.60761	18.1816	7.60761	16.6654	7.60761	15.595
7.61762	19.4579	7.61762	18.1872	7.61762	16.6704	7.61762	15.5997
7.62763	19.4634	7.62763	18.1928	7.62763	16.6754	7.62763	15.6043
7.63764	19.4689	7.63764	18.1984	7.63764	16.6804	7.63764	15.609
7.64765	19.4743	7.64765	18.204	7.64765	16.6853	7.64765	15.6136
7.65766	19.4798	7.65766	18.2096	7.65766	16.6903	7.65766	15.6183
7.66767	19.4852	7.66767	18.2151	7.66767	16.6952	7.66767	15.6229
7.67768	19.4906	7.67768	18.2207	7.67768	16.7002	7.67768	15.6276
7.68769	19.4961	7.68769	18.2262	7.68769	16.7051	7.68769	15.6322
7.6977	19.5015	7.6977	18.2317	7.6977	16.71	7.6977	15.6368
7.70771	19.5069	7.70771	18.2372	7.70771	16.7149	7.70771	15.6414
7.71772	19.5122	7.71772	18.2427	7.71772	16.7198	7.71772	15.646
7.72773	19.5176	7.72773	18.2482	7.72773	16.7247	7.72773	15.6506
7.73774	19.523	7.73774	18.2537	7.73774	16.7296	7.73774	15.6551
7.74775	19.5283	7.74775	18.2592	7.74775	16.7344	7.74775	15.6597
7.75776	19.5337	7.75776	18.2646	7.75776	16.7393	7.75776	15.6642
7.76777	19.539	7.76777	18.2701	7.76777	16.7441	7.76777	15.6688
7.77778	19.5443	7.77778	18.2755	7.77778	16.749	7.77778	15.6733
7.78779	19.5496	7.78779	18.2809	7.78779	16.7538	7.78779	15.6778
7.7978	19.5549	7.7978	18.2863	7.7978	16.7586	7.7978	15.6824
7.80781	19.5602	7.80781	18.2917	7.80781	16.7634	7.80781	15.6869
7.81782	19.5655	7.81782	18.2971	7.81782	16.7682	7.81782	15.6914
7.82783	19.5707	7.82783	18.3025	7.82783	16.773	7.82783	15.6959
7.83784	19.576	7.83784	18.3079	7.83784	16.7778	7.83784	15.7003
7.84785	19.5812	7.84785	18.3132	7.84785	16.7826	7.84785	15.7048
7.85786	19.5865	7.85786	18.3186	7.85786	16.7873	7.85786	15.7093
7.86787	19.5917	7.86787	18.3239	7.86787	16.7921	7.86787	15.7137
7.87788	19.5969	7.87788	18.3292	7.87788	16.7968	7.87788	15.7182
7.88789	19.6021	7.88789	18.3346	7.88789	16.8016	7.88789	15.7226
7.8979	19.6073	7.8979	18.3398	7.8979	16.8063	7.8979	15.727
7.90791	19.6125	7.90791	18.3452	7.90791	16.811	7.90791	15.7315
7.91792	19.6176	7.91792	18.3504	7.91792	16.8157	7.91792	15.7359
7.92793	19.6228	7.92793	18.3557	7.92793	16.8204	7.92793	15.7403
7.93794	19.6279	7.93794	18.361	7.93794	16.8251	7.93794	15.7447
7.94795	19.6331	7.94795	18.3662	7.94795	16.8298	7.94795	15.7491
7.95796	19.6382	7.95796	18.3715	7.95796	16.8344	7.95796	15.7534
7.96797	19.6433	7.96797	18.3767	7.96797	16.8391	7.96797	15.7578
7.97798	19.6484	7.97798	18.3819	7.97798	16.8437	7.97798	15.7622
7.98799	19.6535	7.98799	18.3871	7.98799	16.8484	7.98799	15.7665
7.998	19.6586	7.998	18.3924	7.998	16.853	7.998	15.7708
8.00801	19.6637	8.00801	18.3975	8.00801	16.8576	8.00801	15.7752
8.01802	19.6687	8.01802	18.4027	8.01802	16.8622	8.01802	15.7795
8.02803	19.6738	8.02803	18.4079	8.02803	16.8669	8.02803	15.7838
8.03804	19.6789	8.03804	18.4131	8.03804	16.8714	8.03804	15.7881
8.04805	19.6839	8.04805	18.4182	8.04805	16.876	8.04805	15.7924
8.05806	19.6889	8.05806	18.4234	8.05806	16.8806	8.05806	15.7967
8.06807	19.6939	8.06807	18.4285	8.06807	16.8852	8.06807	15.801
8.07808	19.6989	8.07808	18.4336	8.07808	16.8897	8.07808	15.8053
8.08809	19.7039	8.08809	18.4387	8.08809	16.8943	8.08809	15.8095
8.0981	19.7089	8.0981	18.4438	8.0981	16.8988	8.0981	15.8138
8.10811	19.7139	8.10811	18.4489	8.10811	16.9034	8.10811	15.818
8.11812	19.7189	8.11812	18.454	8.11812	16.9079	8.11812	15.8223
8.12813	19.7238	8.12813	18.4591	8.12813	16.9124	8.12813	15.8265
8.13814	19.7288	8.13814	18.4642	8.13814	16.9169	8.13814	15.8308
8.14815	19.7337	8.14815	18.4692	8.14815	16.9214	8.14815	15.835
8.15816	19.7386	8.15816	18.4743	8.15816	16.9259	8.15816	15.8392
8.16817	19.7436	8.16817	18.4793	8.16817	16.9304	8.16817	15.8434
8.17818	19.7485	8.17818	18.4843	8.17818	16.9349	8.17818	15.8476
8.18819	19.7534	8.18819	18.4893	8.18819	16.9393	8.18819	15.8517
8.1982	19.7583	8.1982	18.4943	8.1982	16.9438	8.1982	15.8559
8.20821	19.7631	8.20821	18.4993	8.20821	16.9482	8.20821	15.8601
8.21822	19.768	8.21822	18.5043	8.21822	16.9527	8.21822	15.8643
8.22823	19.7729	8.22823	18.5093	8.22823	16.9571	8.22823	15.8684
8.23824	19.7777	8.23824	18.5143	8.23824	16.9615	8.23824	15.8726
8.24825	19.7826	8.24825	18.5192	8.24825	16.9659	8.24825	15.8767
8.25826	19.7874	8.25826	18.5242	8.25826	16.9703	8.25826	15.8808
8.26827	19.7922	8.26827	18.5291	8.26827	16.9747	8.26827	15.8849
8.27828	19.797	8.27828	18.5341	8.27828	16.9791	8.27828	15.8891
8.28829	19.8019	8.28829	18.539	8.28829	16.9835	8.28829	15.8932
8.2983	19.8067	8.2983	18.5439	8.2983	16.9879	8.2983	15.8973
8.30831	19.8115	8.30831	18.5488	8.30831	16.9922	8.30831	15.9014
8.31832	19.8162	8.31832	18.5537	8.31832	16.9966	8.31832	15.9054
8.32833	19.821	8.32833	18.5586	8.32833	17.0009	8.32833	15.9095
8.33834	19.8257	8.33834	18.5635	8.33834	17.0053	8.33834	15.9136
8.34835	19.8305	8.34835	18.5683	8.34835	17.0096	8.34835	15.9176
8.35836	19.8352	8.35836	18.5732	8.35836	17.0139	8.35836	15.9217
8.36837	19.84	8.36837	18.578	8.36837	17.0182	8.36837	15.9257
8.37838	19.8447	8.37838	18.5829	8.37838	17.0226	8.37838	15.9298
8.38839	19.8494	8.38839	18.5877	8.38839	17.0269	8.38839	15.9338
8.3984	19.8541	8.3984	18.5925	8.3984	17.0312	8.3984	15.9378
8.40841	19.8588	8.40841	18.5973	8.40841	17.0354	8.40841	15.9418
8.41842	19.8635	8.41842	18.6022	8.41842	17.0397	8.41842	15.9458
8.42843	19.8682	8.42843	18.607	8.42843	17.044	8.42843	15.9498
8.43844	19.8729	8.43844	18.6117	8.43844	17.0482	8.43844	15.9538
8.44845	19.8775	8.44845	18.6165	8.44845	17.0525	8.44845	15.9578
8.45846	19.8822	8.45846	18.6213	8.45846	17.0567	8.45846	15.9618
8.46847	19.8868	8.46847	18.626	8.46847	17.0609	8.46847	15.9658
8.47848	19.8914	8.47848	18.6308	8.47848	17.0652	8.47848	15.9697
8.48849	19.8961	8.48849	18.6355	8.48849	17.0694	8.48849	15.9737
8.4985	19.9007	8.4985	18.6403	8.4985	17.0736	8.4985	15.9776
8.50851	19.9053	8.50851	18.645	8.50851	17.0778	8.50851	15.9816
8.51852	19.9099	8.51852	18.6497	8.51852	17.082	8.51852	15.9855
8.52853	19.9145	8.52853	18.6544	8.52853	17.0862	8.52853	15.9894
8.53854	19.9191	8.53854	18.6591	8.53854	17.0904	8.53854	15.9933
8.54855	19.9236	8.54855	18.6638	8.54855	17.0945	8.54855	15.9972
8.55856	19.9282	8.55856	18.6685	8.55856	17.0987	8.55856	16.0011
8.56857	19.9328	8.56857	18.6732	8.56857	17.1029	8.56857	16.005
8.57858	19.9373	8.57858	18.6778	8.57858	17.107	8.57858	16.0089
8.58859	19.9418	8.58859	18.6825	8.58859	17.1111	8.58859	16.0128
8.5986	19.9464	8.5986	18.6871	8.5986	17.1153	8.5986	16.0167
8.60861	19.9509	8.60861	18.6918	8.60861	17.1194	8.60861	16.0206
8.61862	19.9554	8.61862	18.6964	8.61862	17.1235	8.61862	16.0244
8.62863	19.9599	8.62863	18.701	8.62863	17.1276	8.62863	16.0283
8.63864	19.9644	8.63864	18.7056	8.63864	17.1317	8.63864	16.0321
8.64865	19.9689	8.64865	18.7102	8.64865	17.1358	8.64865	16.0359
8.65866	19.9734	8.65866	18.7148	8.65866	17.1399	8.65866	16.0398
8.66867	19.9779	8.66867	18.7194	8.66867	17.144	8.66867	16.0436
8.67868	19.9823	8.67868	18.724	8.67868	17.1481	8.67868	16.0474
8.68869	19.9868	8.68869	18.7286	8.68869	17.1521	8.68869	16.0512
8.6987	19.9912	8.6987	18.7331	8.6987	17.1562	8.6987	16.055
8.70871	19.9957	8.70871	18.7377	8.70871	17.1603	8.70871	16.0588
8.71872	20.0001	8.71872	18.7422	8.71872	17.1643	8.71872	16.0626
8.72873	20.0045	8.72873	18.7468	8.72873	17.1683	8.72873	16.0664
8.73874	20.0089	8.73874	18.7513	8.73874	17.1724	8.73874	16.0702
8.74875	20.0133	8.74875	18.7558	8.74875	17.1764	8.74875	16.074
8.75876	20.0177	8.75876	18.7603	8.75876	17.1804	8.75876	16.0777
8.76877	20.0221	8.76877	18.7648	8.76877	17.1844	8.76877	16.0815
8.77878	20.0265	8.77878	18.7693	8.77878	17.1884	8.77878	16.0852
8.78879	20.0309	8.78879	18.7738	8.78879	17.1924	8.78879	16.089
8.7988	20.0353	8.7988	18.7783	8.7988	17.1964	8.7988	16.0927
8.80881	20.0396	8.80881	18.7828	8.80881	17.2004	8.80881	16.0964
8.81882	20.0439	8.81882	18.7873	8.81882	17.2043	8.81882	16.1001
8.82883	20.0483	8.82883	18.7917	8.82883	17.2083	8.82883	16.1039
8.83884	20.0526	8.83884	18.7962	8.83884	17.2122	8.83884	16.1076
8.84885	20.057	8.84885	18.8006	8.84885	17.2162	8.84885	16.1113
8.85886	20.0613	8.85886	18.805	8.85886	17.2201	8.85886	16.115
8.86887	20.0656	8.86887	18.8095	8.86887	17.2241	8.86887	16.1187
8.87888	20.0699	8.87888	18.8139	8.87888	17.228	8.87888	16.1223
8.88889	20.0742	8.88889	18.8183	8.88889	17.2319	8.88889	16.126
8.8989	20.0785	8.8989	18.8227	8.8989	17.2358	8.8989	16.1297
8.90891	20.0827	8.90891	18.8271	8.90891	17.2397	8.90891	16.1333
8.91892	20.087	8.91892	18.8315	8.91892	17.2436	8.91892	16.137
8.92893	20.0913	8.92893	18.8359	8.92893	17.2475	8.92893	16.1407
8.93894	20.0955	8.93894	18.8402	8.93894	17.2514	8.93894	16.1443
8.94895	20.0998	8.94895	18.8446	8.94895	17.2553	8.94895	16.1479
8.95896	20.104	8.95896	18.8489	8.95896	17.2592	8.95896	16.1516
8.96897	20.1083	8.96897	18.8533	8.96897	17.263	8.96897	16.1552
8.97898	20.1125	8.97898	18.8576	8.97898	17.2669	8.97898	16.1588
8.98899	20.1167	8.98899	18.862	8.98899	17.2707	8.98899	16.1624
8.999	20.1209	8.999	18.8663	8.999	17.2746	8.999	16.166
9.00901	20.1251	9.00901	18.8706	9.00901	17.2784	9.00901	16.1696
9.01902	20.1293	9.01902	18.8749	9.01902	17.2822	9.01902	16.1732
9.02903	20.1335	9.02903	18.8792	9.02903	17.2861	9.02903	16.1768
9.03904	20.1377	9.03904	18.8835	9.03904	17.2899	9.03904	16.1804
9.04905	20.1418	9.04905	18.8878	9.04905	17.2937	9.04905	16.1839
9.05906	20.146	9.05906	18.8921	9.05906	17.2975	9.05906	16.1875
9.06907	20.1502	9.06907	18.8964	9.06907	17.3013	9.06907	16.1911
9.07908	20.1543	9.07908	18.9006	9.07908	17.3051	9.07908	16.1946
9.08909	20.1584	9.08909	18.9049	9.08909	17.3089	9.08909	16.1981
9.0991	20.1626	9.0991	18.9091	9.0991	17.3126	9.0991	16.2017
9.10911	20.1667	9.10911	18.9134	9.10911	17.3164	9.10911	16.2052
9.11912	20.1708	9.11912	18.9176	9.11912	17.3202	9.11912	16.2087
9.12913	20.1749	9.12913	18.9218	9.12913	17.3239	9.12913	16.2123
9.13914	20.179	9.13914	18.926	9.13914	17.3277	9.13914	16.2158
9.14915	20.1831	9.14915	18.9303	9.14915	17.3314	9.14915	16.2193
9.15916	20.1872	9.15916	18.9345	9.15916	17.3351	9.15916	16.2228
9.16917	20.1913	9.16917	18.9386	9.16917	17.3389	9.16917	16.2263
9.17918	20.1954	9.17918	18.9428	9.17918	17.3426	9.17918	16.2298
9.18919	20.1994	9.18919	18.947	9.18919	17.3463	9.18919	16.2333
9.1992	20.2035	9.1992	18.9512	9.1992	17.35	9.1992	16.2368
9.20921	20.2076	9.20921	18.9554	9.20921	17.3537	9.20921	16.2402
9.21922	20.2116	9.21922	18.9595	9.21922	17.3574	9.21922	16.2437
9.22923	20.2157	9.22923	18.9637	9.22923	17.3611	9.22923	16.2472
9.23924	20.2197	9.23924	18.9678	9.23924	17.3648	9.23924	16.2506
9.24925	20.2237	9.24925	18.972	9.24925	17.3685	9.24925	16.254
9.25926	20.2277	9.25926	18.9761	9.25926	17.3722	9.25926	16.2575
9.26927	20.2317	9.26927	18.9802	9.26927	17.3758	9.26927	16.2609
9.27928	20.2357	9.27928	18.9843	9.27928	17.3795	9.27928	16.2644
9.28929	20.2397	9.28929	18.9885	9.28929	17.3831	9.28929	16.2678
9.2993	20.2437	9.2993	18.9926	9.2993	17.3868	9.2993	16.2712
9.30931	20.2477	9.30931	18.9967	9.30931	17.3904	9.30931	16.2746
9.31932	20.2517	9.31932	19.0008	9.31932	17.3941	9.31932	16.278
9.32933	20.2557	9.32933	19.0048	9.32933	17.3977	9.32933	16.2814
9.33934	20.2596	9.33934	19.0089	9.33934	17.4013	9.33934	16.2848
9.34935	20.2636	9.34935	19.013	9.34935	17.4049	9.34935	16.2882
9.35936	20.2675	9.35936	19.017	9.35936	17.4085	9.35936	16.2916
9.36937	20.2715	9.36937	19.0211	9.36937	17.4121	9.36937	16.295
9.37938	20.2754	9.37938	19.0251	9.37938	17.4157	9.37938	16.2983
9.38939	20.2793	9.38939	19.0292	9.38939	17.4193	9.38939	16.3017
9.3994	20.2832	9.3994	19.0332	9.3994	17.4229	9.3994	16.3051
9.40941	20.2872	9.40941	19.0373	9.40941	17.4265	9.40941	16.3084
9.41942	20.2911	9.41942	19.0413	9.41942	17.4301	9.41942	16.3118
9.42943	20.295	9.42943	19.0453	9.42943	17.4336	9.42943	16.3151
9.43944	20.2989	9.43944	19.0493	9.43944	17.4372	9.43944	16.3184
9.44945	20.3027	9.44945	19.0533	9.44945	17.4407	9.44945	16.3218
9.45946	20.3066	9.45946	19.0573	9.45946	17.4443	9.45946	16.3251
9.46947	20.3105	9.46947	19.0613	9.46947	17.4478	9.46947	16.3284
9.47948	20.3144	9.47948	19.0652	9.47948	17.4514	9.47948	16.3317
9.48949	20.3182	9.48949	19.0692	9.48949	17.4549	9.48949	16.335
9.4995	20.3221	9.4995	19.0732	9.4995	17.4584	9.4995	16.3383
9.50951	20.3259	9.50951	19.0771	9.50951	17.4619	9.50951	16.3416
9.51952	20.3298	9.51952	19.0811	9.51952	17.4654	9.51952	16.3449
9.52953	20.3336	9.52953	19.085	9.52953	17.4689	9.52953	16.3482
9.53954	20.3374	9.53954	19.089	9.53954	17.4724	9.53954	16.3515
9.54955	20.3412	9.54955	19.0929	9.54955	17.4759	9.54955	16.3548
9.55956	20.3451	9.55956	19.0968	9.55956	17.4794	9.55956	16.358
9.56957	20.3489	9.56957	19.1008	9.56957	17.4829	9.56957	16.3613
9.57958	20.3527	9.57958	19.1047	9.57958	17.4864	9.57958	16.3646
9.58959	20.3565	9.58959	19.1086	9.58959	17.4898	9.58959	16.3678
9.5996	20.3603	9.5996	19.1125	9.5996	17.4933	9.5996	16.3711
9.60961	20.364	9.60961	19.1164	9.60961	17.4968	9.60961	16.3743
9.61962	20.3678	9.61962	19.1203	9.61962	17.5002	9.61962	16.3775
9.62963	20.3716	9.62963	19.1241	9.62963	17.5037	9.62963	16.3808
9.63964	20.3753	9.63964	19.128	9.63964	17.5071	9.63964	16.384
9.64965	20.3791	9.64965	19.1319	9.64965	17.5105	9.64965	16.3872
9.65966	20.3828	9.65966	19.1358	9.65966	17.514	9.65966	16.3904
9.66967	20.3866	9.66967	19.1396	9.66967	17.5174	9.66967	16.3936
9.67968	20.3903	9.67968	19.1435	9.67968	17.5208	9.67968	16.3969
9.68969	20.394	9.68969	19.1473	9.68969	17.5242	9.68969	16.4
9.6997	20.3978	9.6997	19.1511	9.6997	17.5276	9.6997	16.4032
9.70971	20.4015	9.70971	19.155	9.70971	17.531	9.70971	16.4064
9.71972	20.4052	9.71972	19.1588	9.71972	17.5344	9.71972	16.4096
9.72973	20.4089	9.72973	19.1626	9.72973	17.5378	9.72973	16.4128
9.73974	20.4126	9.73974	19.1664	9.73974	17.5412	9.73974	16.416
9.74975	20.4163	9.74975	19.1702	9.74975	17.5446	9.74975	16.4191
9.75976	20.42	9.75976	19.174	9.75976	17.5479	9.75976	16.4223
9.76977	20.4236	9.76977	19.1778	9.76977	17.5513	9.76977	16.4254
9.77978	20.4273	9.77978	19.1816	9.77978	17.5547	9.77978	16.4286
9.78979	20.431	9.78979	19.1854	9.78979	17.558	9.78979	16.4317
9.7998	20.4347	9.7998	19.1891	9.7998	17.5614	9.7998	16.4349
9.80981	20.4383	9.80981	19.1929	9.80981	17.5647	9.80981	16.438
9.81982	20.4419	9.81982	19.1967	9.81982	17.5681	9.81982	16.4411
9.82983	20.4456	9.82983	19.2004	9.82983	17.5714	9.82983	16.4443
9.83984	20.4492	9.83984	19.2042	9.83984	17.5747	9.83984	16.4474
9.84985	20.4529	9.84985	19.2079	9.84985	17.578	9.84985	16.4505
9.85986	20.4565	9.85986	19.2116	9.85986	17.5814	9.85986	16.4536
9.86987	20.4601	9.86987	19.2154	9.86987	17.5847	9.86987	16.4567
9.87988	20.4637	9.87988	19.2191	9.87988	17.588	9.87988	16.4598
9.88989	20.4673	9.88989	19.2228	9.88989	17.5913	9.88989	16.4629
9.8999	20.4709	9.8999	19.2265	9.8999	17.5946	9.8999	16.466
9.90991	20.4745	9.90991	19.2302	9.90991	17.5979	9.90991	16.4691
9.91992	20.4781	9.91992	19.2339	9.91992	17.6011	9.91992	16.4722
9.92993	20.4817	9.92993	19.2376	9.92993	17.6044	9.92993	16.4752
9.93994	20.4853	9.93994	19.2413	9.93994	17.6077	9.93994	16.4783
9.94995	20.4888	9.94995	19.245	9.94995	17.611	9.94995	16.4814
9.95996	20.4924	9.95996	19.2487	9.95996	17.6142	9.95996	16.4844
9.96997	20.496	9.96997	19.2523	9.96997	17.6175	9.96997	16.4875
9.97998	20.4995	9.97998	19.256	9.97998	17.6207	9.97998	16.4905
9.98999	20.5031	9.98999	19.2596	9.98999	17.624	9.98999	16.4936
10	20.5066	10	19.2633	10	17.6272	10	16.4966
