# Supplementary material for: The study on the adsorption characteristics of anthracite under different temperature and pressure conditions
Source: PLoS One. 2025 Mar 11;20(3):e0310863. doi: 10.1371/journal.pone.0310863 (PMC11896062; doi:10.1371/journal.pone.0310863)
Supplement: S1 Data — (ZIP) [file pone.0310863.s002.zip › Minimal data set/Fig.8d.xlsx]

## Sheet: Sheet1
0.5	17.4601	0.5	16.8519	0.5	14.0009	0.5	13.9007
0.50951	17.302	0.50951	16.7009	0.50951	13.8872	0.50951	13.7832
0.51902	17.1454	0.51902	16.5511	0.51902	13.7744	0.51902	13.6668
0.52853	16.9902	0.52853	16.4028	0.52853	13.6626	0.52853	13.5514
0.53804	16.8364	0.53804	16.2557	0.53804	13.5517	0.53804	13.4369
0.54755	16.6839	0.54755	16.11	0.54755	13.4416	0.54755	13.3234
0.55706	16.5329	0.55706	15.9656	0.55706	13.3325	0.55706	13.2109
0.56657	16.3833	0.56657	15.8224	0.56657	13.2243	0.56657	13.0993
0.57608	16.2349	0.57608	15.6806	0.57608	13.1169	0.57608	12.9886
0.58559	16.088	0.58559	15.54	0.58559	13.0104	0.58559	12.8789
0.5951	15.9423	0.5951	15.4007	0.5951	12.9048	0.5951	12.7701
0.6046	15.798	0.6046	15.2626	0.6046	12.8	0.6046	12.6623
0.61411	15.655	0.61411	15.1258	0.61411	12.6961	0.61411	12.5553
0.62362	15.5133	0.62362	14.9902	0.62362	12.593	0.62362	12.4493
0.63313	15.3728	0.63313	14.8558	0.63313	12.4907	0.63313	12.3441
0.64264	15.2337	0.64264	14.7226	0.64264	12.3893	0.64264	12.2398
0.65215	15.0958	0.65215	14.5907	0.65215	12.2887	0.65215	12.1365
0.66166	14.9591	0.66166	14.4598	0.66166	12.189	0.66166	12.0339
0.67117	14.8237	0.67117	14.3302	0.67117	12.09	0.67117	11.9323
0.68068	14.6895	0.68068	14.2018	0.68068	11.9918	0.68068	11.8315
0.69019	14.5565	0.69019	14.0744	0.69019	11.8945	0.69019	11.7316
0.6997	14.4247	0.6997	13.9483	0.6997	11.7979	0.6997	11.6325
0.70921	14.2942	0.70921	13.8232	0.70921	11.7021	0.70921	11.5342
0.71872	14.1648	0.71872	13.6993	0.71872	11.6071	0.71872	11.4368
0.72823	14.0365	0.72823	13.5765	0.72823	11.5129	0.72823	11.3402
0.73774	13.9095	0.73774	13.4548	0.73774	11.4194	0.73774	11.2444
0.74725	13.7835	0.74725	13.3341	0.74725	11.3267	0.74725	11.1494
0.75676	13.6588	0.75676	13.2146	0.75676	11.2347	0.75676	11.0552
0.76627	13.5351	0.76627	13.0961	0.76627	11.1435	0.76627	10.9619
0.77578	13.4126	0.77578	12.9787	0.77578	11.053	0.77578	10.8693
0.78529	13.2912	0.78529	12.8624	0.78529	10.9633	0.78529	10.7775
0.79479	13.1709	0.79479	12.7471	0.79479	10.8742	0.79479	10.6864
0.8043	13.0516	0.8043	12.6328	0.8043	10.786	0.8043	10.5962
0.81381	12.9335	0.81381	12.5196	0.81381	10.6984	0.81381	10.5067
0.82332	12.8164	0.82332	12.4073	0.82332	10.6115	0.82332	10.4179
0.83283	12.7004	0.83283	12.2961	0.83283	10.5254	0.83283	10.3299
0.84234	12.5854	0.84234	12.1859	0.84234	10.4399	0.84234	10.2427
0.85185	12.4715	0.85185	12.0766	0.85185	10.3552	0.85185	10.1561
0.86136	12.3586	0.86136	11.9683	0.86136	10.2711	0.86136	10.0703
0.87087	12.2467	0.87087	11.8611	0.87087	10.1877	0.87087	9.98529
0.88038	12.1358	0.88038	11.7547	0.88038	10.105	0.88038	9.90095
0.88989	12.026	0.88989	11.6493	0.88989	10.0229	0.88989	9.81732
0.8994	11.9171	0.8994	11.5449	0.8994	9.94154	0.8994	9.73439
0.90891	11.8092	0.90891	11.4414	0.90891	9.86083	0.90891	9.65217
0.91842	11.7023	0.91842	11.3388	0.91842	9.78076	0.91842	9.57064
0.92793	11.5964	0.92793	11.2372	0.92793	9.70135	0.92793	9.4898
0.93744	11.4914	0.93744	11.1364	0.93744	9.62259	0.93744	9.40964
0.94695	11.3874	0.94695	11.0366	0.94695	9.54446	0.94695	9.33016
0.95646	11.2843	0.95646	10.9377	0.95646	9.46697	0.95646	9.25135
0.96597	11.1821	0.96597	10.8396	0.96597	9.3901	0.96597	9.17321
0.97548	11.0809	0.97548	10.7424	0.97548	9.31386	0.97548	9.09572
0.98498	10.9806	0.98498	10.6461	0.98498	9.23824	0.98498	9.01889
0.99449	10.8812	0.99449	10.5507	0.99449	9.16323	0.99449	8.94271
1.004	10.7827	1.004	10.4561	1.004	9.08884	1.004	8.86718
1.01351	10.6851	1.01351	10.3624	1.01351	9.01504	1.01351	8.79228
1.02302	10.5884	1.02302	10.2695	1.02302	8.94185	1.02302	8.71801
1.03253	10.4925	1.03253	10.1774	1.03253	8.86925	1.03253	8.64437
1.04204	10.3975	1.04204	10.0862	1.04204	8.79724	1.04204	8.57136
1.05155	10.3034	1.05155	9.99575	1.05155	8.72581	1.05155	8.49896
1.06106	10.2101	1.06106	9.90614	1.06106	8.65496	1.06106	8.42717
1.07057	10.1177	1.07057	9.81733	1.07057	8.58469	1.07057	8.35599
1.08008	10.0261	1.08008	9.72932	1.08008	8.51499	1.08008	8.2854
1.08959	9.93533	1.08959	9.6421	1.08959	8.44586	1.08959	8.21542
1.0991	9.84539	1.0991	9.55566	1.0991	8.37728	1.0991	8.14603
1.10861	9.75626	1.10861	9.46999	1.10861	8.30927	1.10861	8.07722
1.11812	9.66794	1.11812	9.3851	1.11812	8.2418	1.11812	8.00899
1.12763	9.58042	1.12763	9.30096	1.12763	8.17489	1.12763	7.94134
1.13714	9.49369	1.13714	9.21758	1.13714	8.10851	1.13714	7.87426
1.14665	9.40775	1.14665	9.13495	1.14665	8.04268	1.14665	7.80775
1.15616	9.32259	1.15616	9.05305	1.15616	7.97738	1.15616	7.7418
1.16567	9.23819	1.16567	8.97189	1.16567	7.91261	1.16567	7.67641
1.17518	9.15456	1.17518	8.89146	1.17518	7.84837	1.17518	7.61157
1.18468	9.07169	1.18468	8.81175	1.18468	7.78464	1.18468	7.54728
1.19419	8.98957	1.19419	8.73275	1.19419	7.72144	1.19419	7.48353
1.2037	8.90819	1.2037	8.65447	1.2037	7.65875	1.2037	7.42031
1.21321	8.82754	1.21321	8.57688	1.21321	7.59656	1.21321	7.35764
1.22272	8.74763	1.22272	8.49999	1.22272	7.53489	1.22272	7.29549
1.23223	8.66844	1.23223	8.42379	1.23223	7.47371	1.23223	7.23386
1.24174	8.58997	1.24174	8.34827	1.24174	7.41303	1.24174	7.17276
1.25125	8.51221	1.25125	8.27343	1.25125	7.35284	1.25125	7.11218
1.26076	8.43515	1.26076	8.19926	1.26076	7.29314	1.26076	7.0521
1.27027	8.35879	1.27027	8.12575	1.27027	7.23393	1.27027	6.99253
1.27978	8.28312	1.27978	8.05291	1.27978	7.17519	1.27978	6.93347
1.28929	8.20814	1.28929	7.98072	1.28929	7.11694	1.28929	6.8749
1.2988	8.13383	1.2988	7.90917	1.2988	7.05915	1.2988	6.81683
1.30831	8.0602	1.30831	7.83827	1.30831	7.00184	1.30831	6.75925
1.31782	7.98723	1.31782	7.768	1.31782	6.94499	1.31782	6.70216
1.32733	7.91493	1.32733	7.69836	1.32733	6.8886	1.32733	6.64555
1.33684	7.84328	1.33684	7.62934	1.33684	6.83267	1.33684	6.58941
1.34635	7.77227	1.34635	7.56095	1.34635	6.7772	1.34635	6.53376
1.35586	7.70191	1.35586	7.49316	1.35586	6.72217	1.35586	6.47857
1.36537	7.63219	1.36537	7.42599	1.36537	6.66759	1.36537	6.42384
1.37487	7.5631	1.37487	7.35942	1.37487	6.61346	1.37487	6.36958
1.38438	7.49463	1.38438	7.29344	1.38438	6.55976	1.38438	6.31578
1.39389	7.42679	1.39389	7.22806	1.39389	6.5065	1.39389	6.26243
1.4034	7.35956	1.4034	7.16326	1.4034	6.45368	1.4034	6.20954
1.41291	7.29293	1.41291	7.09904	1.41291	6.40128	1.41291	6.15709
1.42242	7.22691	1.42242	7.0354	1.42242	6.3493	1.42242	6.10508
1.43193	7.16149	1.43193	6.97233	1.43193	6.29775	1.43193	6.05351
1.44144	7.09666	1.44144	6.90982	1.44144	6.24662	1.44144	6.00238
1.45095	7.03242	1.45095	6.84788	1.45095	6.1959	1.45095	5.95168
1.46046	6.96875	1.46046	6.78648	1.46046	6.1456	1.46046	5.9014
1.46997	6.90567	1.46997	6.72565	1.46997	6.0957	1.46997	5.85156
1.47948	6.84315	1.47948	6.66535	1.47948	6.04621	1.47948	5.80213
1.48899	6.78121	1.48899	6.6056	1.48899	5.99712	1.48899	5.75312
1.4985	6.71982	1.4985	6.54638	1.4985	5.94843	1.4985	5.70453
1.50801	6.65899	1.50801	6.48769	1.50801	5.90013	1.50801	5.65634
1.51752	6.5987	1.51752	6.42953	1.51752	5.85223	1.51752	5.60856
1.52703	6.53897	1.52703	6.37189	1.52703	5.80471	1.52703	5.56119
1.53654	6.47977	1.53654	6.31477	1.53654	5.75758	1.53654	5.51422
1.54605	6.42111	1.54605	6.25816	1.54605	5.71083	1.54605	5.46764
1.55556	6.36299	1.55556	6.20205	1.55556	5.66447	1.55556	5.42145
1.56507	6.30538	1.56507	6.14645	1.56507	5.61848	1.56507	5.37566
1.57457	6.2483	1.57457	6.09135	1.57457	5.57286	1.57457	5.33025
1.58408	6.19174	1.58408	6.03674	1.58408	5.52761	1.58408	5.28523
1.59359	6.13569	1.59359	5.98262	1.59359	5.48273	1.59359	5.24059
1.6031	6.08014	1.6031	5.92899	1.6031	5.43822	1.6031	5.19632
1.61261	6.0251	1.61261	5.87584	1.61261	5.39406	1.61261	5.15243
1.62212	5.97056	1.62212	5.82316	1.62212	5.35027	1.62212	5.10891
1.63163	5.91651	1.63163	5.77096	1.63163	5.30683	1.63163	5.06575
1.64114	5.86295	1.64114	5.71922	1.64114	5.26374	1.64114	5.02297
1.65065	5.80988	1.65065	5.66795	1.65065	5.221	1.65065	4.98054
1.66016	5.75728	1.66016	5.61714	1.66016	5.17861	1.66016	4.93847
1.66967	5.70516	1.66967	5.56678	1.66967	5.13657	1.66967	4.89675
1.67918	5.65352	1.67918	5.51688	1.67918	5.09486	1.67918	4.85539
1.68869	5.60234	1.68869	5.46742	1.68869	5.0535	1.68869	4.81438
1.6982	5.55162	1.6982	5.4184	1.6982	5.01247	1.6982	4.77371
1.70771	5.50136	1.70771	5.36983	1.70771	4.97177	1.70771	4.73339
1.71722	5.45156	1.71722	5.32169	1.71722	4.9314	1.71722	4.69341
1.72673	5.40221	1.72673	5.27398	1.72673	4.89136	1.72673	4.65377
1.73624	5.35331	1.73624	5.2267	1.73624	4.85165	1.73624	4.61446
1.74575	5.30484	1.74575	5.17984	1.74575	4.81226	1.74575	4.57548
1.75526	5.25682	1.75526	5.13341	1.75526	4.77319	1.75526	4.53683
1.76476	5.20923	1.76476	5.08739	1.76476	4.73443	1.76476	4.49851
1.77427	5.16208	1.77427	5.04178	1.77427	4.69599	1.77427	4.46051
1.78378	5.11535	1.78378	4.99658	1.78378	4.65787	1.78378	4.42284
1.79329	5.06904	1.79329	4.95179	1.79329	4.62005	1.79329	4.38548
1.8028	5.02315	1.8028	4.90739	1.8028	4.58254	1.8028	4.34843
1.81231	4.97768	1.81231	4.8634	1.81231	4.54533	1.81231	4.3117
1.82182	4.93262	1.82182	4.8198	1.82182	4.50843	1.82182	4.27528
1.83133	4.88796	1.83133	4.77659	1.83133	4.47182	1.83133	4.23917
1.84084	4.84371	1.84084	4.73377	1.84084	4.43551	1.84084	4.20336
1.85035	4.79987	1.85035	4.69133	1.85035	4.3995	1.85035	4.16786
1.85986	4.75641	1.85986	4.64928	1.85986	4.36378	1.85986	4.13265
1.86937	4.71336	1.86937	4.6076	1.86937	4.32835	1.86937	4.09775
1.87888	4.67069	1.87888	4.56629	1.87888	4.29321	1.87888	4.06313
1.88839	4.62841	1.88839	4.52535	1.88839	4.25835	1.88839	4.02881
1.8979	4.58651	1.8979	4.48478	1.8979	4.22378	1.8979	3.99478
1.90741	4.54499	1.90741	4.44458	1.90741	4.18948	1.90741	3.96104
1.91692	4.50384	1.91692	4.40473	1.91692	4.15547	1.91692	3.92758
1.92643	4.46307	1.92643	4.36525	1.92643	4.12173	1.92643	3.89441
1.93594	4.42267	1.93594	4.32611	1.93594	4.08826	1.93594	3.86151
1.94545	4.38263	1.94545	4.28733	1.94545	4.05507	1.94545	3.8289
1.95495	4.34296	1.95495	4.24889	1.95495	4.02215	1.95495	3.79655
1.96446	4.30364	1.96446	4.2108	1.96446	3.98949	1.96446	3.76448
1.97397	4.26468	1.97397	4.17305	1.97397	3.9571	1.97397	3.73269
1.98348	4.22608	1.98348	4.13564	1.98348	3.92497	1.98348	3.70116
1.99299	4.18782	1.99299	4.09857	1.99299	3.8931	1.99299	3.6699
2.0025	4.14991	2.0025	4.06183	2.0025	3.86149	2.0025	3.6389
2.01201	4.11234	2.01201	4.02541	2.01201	3.83014	2.01201	3.60816
2.02152	4.07511	2.02152	3.98932	2.02152	3.79904	2.02152	3.57768
2.03103	4.03822	2.03103	3.95356	2.03103	3.7682	2.03103	3.54746
2.04054	4.00167	2.04054	3.91812	2.04054	3.73761	2.04054	3.5175
2.05005	3.96544	2.05005	3.88299	2.05005	3.70726	2.05005	3.48779
2.05956	3.92954	2.05956	3.84818	2.05956	3.67716	2.05956	3.45833
2.06907	3.89397	2.06907	3.81368	2.06907	3.6473	2.06907	3.42911
2.07858	3.85872	2.07858	3.77949	2.07858	3.61769	2.07858	3.40015
2.08809	3.82379	2.08809	3.74561	2.08809	3.58832	2.08809	3.37143
2.0976	3.78917	2.0976	3.71203	2.0976	3.55918	2.0976	3.34295
2.10711	3.75487	2.10711	3.67876	2.10711	3.53029	2.10711	3.31471
2.11662	3.72088	2.11662	3.64578	2.11662	3.50162	2.11662	3.28672
2.12613	3.68719	2.12613	3.61309	2.12613	3.47319	2.12613	3.25895
2.13564	3.65382	2.13564	3.5807	2.13564	3.44499	2.13564	3.23143
2.14515	3.62074	2.14515	3.5486	2.14515	3.41702	2.14515	3.20413
2.15465	3.58796	2.15465	3.51679	2.15465	3.38928	2.15465	3.17707
2.16416	3.55548	2.16416	3.48526	2.16416	3.36176	2.16416	3.15023
2.17367	3.5233	2.17367	3.45402	2.17367	3.33447	2.17367	3.12362
2.18318	3.4914	2.18318	3.42305	2.18318	3.30739	2.18318	3.09724
2.19269	3.45979	2.19269	3.39236	2.19269	3.28054	2.19269	3.07108
2.2022	3.42847	2.2022	3.36195	2.2022	3.2539	2.2022	3.04514
2.21171	3.39744	2.21171	3.33181	2.21171	3.22749	2.21171	3.01941
2.22122	3.36668	2.22122	3.30194	2.22122	3.20128	2.22122	2.99391
2.23073	3.3362	2.23073	3.27234	2.23073	3.17529	2.23073	2.96862
2.24024	3.306	2.24024	3.24301	2.24024	3.14951	2.24024	2.94355
2.24975	3.27607	2.24975	3.21393	2.24975	3.12394	2.24975	2.91868
2.25926	3.24642	2.25926	3.18512	2.25926	3.09857	2.25926	2.89403
2.26877	3.21703	2.26877	3.15657	2.26877	3.07342	2.26877	2.86958
2.27828	3.18791	2.27828	3.12827	2.27828	3.04846	2.27828	2.84534
2.28779	3.15905	2.28779	3.10022	2.28779	3.02371	2.28779	2.82131
2.2973	3.13045	2.2973	3.07243	2.2973	2.99916	2.2973	2.79748
2.30681	3.10211	2.30681	3.04489	2.30681	2.97481	2.30681	2.77385
2.31632	3.07403	2.31632	3.01759	2.31632	2.95066	2.31632	2.75042
2.32583	3.0462	2.32583	2.99054	2.32583	2.9267	2.32583	2.72719
2.33534	3.01862	2.33534	2.96373	2.33534	2.90294	2.33534	2.70415
2.34484	2.9913	2.34484	2.93716	2.34484	2.87937	2.34484	2.68131
2.35435	2.96422	2.35435	2.91083	2.35435	2.85599	2.35435	2.65866
2.36386	2.93738	2.36386	2.88473	2.36386	2.8328	2.36386	2.63621
2.37337	2.91079	2.37337	2.85887	2.37337	2.8098	2.37337	2.61394
2.38288	2.88444	2.38288	2.83324	2.38288	2.78699	2.38288	2.59186
2.39239	2.85833	2.39239	2.80784	2.39239	2.76436	2.39239	2.56997
2.4019	2.83246	2.4019	2.78267	2.4019	2.74192	2.4019	2.54826
2.41141	2.80681	2.41141	2.75772	2.41141	2.71965	2.41141	2.52673
2.42092	2.78141	2.42092	2.733	2.42092	2.69757	2.42092	2.50539
2.43043	2.75623	2.43043	2.7085	2.43043	2.67567	2.43043	2.48423
2.43994	2.73127	2.43994	2.68422	2.43994	2.65395	2.43994	2.46325
2.44945	2.70655	2.44945	2.66016	2.44945	2.6324	2.44945	2.44244
2.45896	2.68205	2.45896	2.63631	2.45896	2.61103	2.45896	2.42181
2.46847	2.65777	2.46847	2.61267	2.46847	2.58983	2.46847	2.40135
2.47798	2.63371	2.47798	2.58925	2.47798	2.5688	2.47798	2.38107
2.48749	2.60987	2.48749	2.56604	2.48749	2.54794	2.48749	2.36096
2.497	2.58624	2.497	2.54303	2.497	2.52726	2.497	2.34101
2.50651	2.56283	2.50651	2.52024	2.50651	2.50674	2.50651	2.32124
2.51602	2.53963	2.51602	2.49764	2.51602	2.48638	2.51602	2.30163
2.52553	2.51664	2.52553	2.47525	2.52553	2.4662	2.52553	2.28219
2.53504	2.49386	2.53504	2.45306	2.53504	2.44617	2.53504	2.26291
2.54454	2.47128	2.54454	2.43107	2.54454	2.42631	2.54454	2.2438
2.55405	2.44891	2.55405	2.40928	2.55405	2.40661	2.55405	2.22485
2.56356	2.42674	2.56356	2.38768	2.56356	2.38707	2.56356	2.20605
2.57307	2.40477	2.57307	2.36627	2.57307	2.36769	2.57307	2.18742
2.58258	2.383	2.58258	2.34506	2.58258	2.34847	2.58258	2.16894
2.59209	2.36143	2.59209	2.32404	2.59209	2.3294	2.59209	2.15062
2.6016	2.34005	2.6016	2.3032	2.6016	2.31049	2.6016	2.13246
2.61111	2.31887	2.61111	2.28255	2.61111	2.29173	2.61111	2.11444
2.62062	2.29788	2.62062	2.26209	2.62062	2.27312	2.62062	2.09658
2.63013	2.27707	2.63013	2.24181	2.63013	2.25467	2.63013	2.07888
2.63964	2.25646	2.63964	2.22171	2.63964	2.23636	2.63964	2.06132
2.64915	2.23603	2.64915	2.2018	2.64915	2.2182	2.64915	2.0439
2.65866	2.21579	2.65866	2.18206	2.65866	2.20019	2.65866	2.02664
2.66817	2.19573	2.66817	2.1625	2.66817	2.18233	2.66817	2.00952
2.67768	2.17586	2.67768	2.14311	2.67768	2.16461	2.67768	1.99255
2.68719	2.15616	2.68719	2.1239	2.68719	2.14704	2.68719	1.97572
2.6967	2.13664	2.6967	2.10486	2.6967	2.1296	2.6967	1.95903
2.70621	2.1173	2.70621	2.08599	2.70621	2.11231	2.70621	1.94248
2.71572	2.09813	2.71572	2.06729	2.71572	2.09516	2.71572	1.92607
2.72523	2.07914	2.72523	2.04875	2.72523	2.07815	2.72523	1.9098
2.73473	2.06031	2.73473	2.03039	2.73473	2.06128	2.73473	1.89367
2.74424	2.04166	2.74424	2.01218	2.74424	2.04454	2.74424	1.87768
2.75375	2.02318	2.75375	1.99415	2.75375	2.02794	2.75375	1.86182
2.76326	2.00487	2.76326	1.97627	2.76326	2.01148	2.76326	1.84609
2.77277	1.98672	2.77277	1.95855	2.77277	1.99515	2.77277	1.8305
2.78228	1.96873	2.78228	1.94099	2.78228	1.97895	2.78228	1.81504
2.79179	1.95091	2.79179	1.92359	2.79179	1.96288	2.79179	1.7997
2.8013	1.93325	2.8013	1.90635	2.8013	1.94694	2.8013	1.7845
2.81081	1.91575	2.81081	1.88926	2.81081	1.93114	2.81081	1.76943
2.82032	1.8984	2.82032	1.87232	2.82032	1.91546	2.82032	1.75448
2.82983	1.88122	2.82983	1.85554	2.82983	1.8999	2.82983	1.73966
2.83934	1.86419	2.83934	1.8389	2.83934	1.88448	2.83934	1.72497
2.84885	1.84731	2.84885	1.82242	2.84885	1.86918	2.84885	1.7104
2.85836	1.83059	2.85836	1.80608	2.85836	1.854	2.85836	1.69595
2.86787	1.81402	2.86787	1.78989	2.86787	1.83895	2.86787	1.68163
2.87738	1.7976	2.87738	1.77384	2.87738	1.82402	2.87738	1.66742
2.88689	1.78132	2.88689	1.75794	2.88689	1.80921	2.88689	1.65334
2.8964	1.7652	2.8964	1.74218	2.8964	1.79452	2.8964	1.63937
2.90591	1.74922	2.90591	1.72656	2.90591	1.77995	2.90591	1.62552
2.91542	1.73338	2.91542	1.71108	2.91542	1.7655	2.91542	1.61179
2.92492	1.71769	2.92492	1.69574	2.92492	1.75116	2.92492	1.59818
2.93443	1.70214	2.93443	1.68054	2.93443	1.73695	2.93443	1.58468
2.94394	1.68673	2.94394	1.66547	2.94394	1.72284	2.94394	1.5713
2.95345	1.67146	2.95345	1.65054	2.95345	1.70885	2.95345	1.55802
2.96296	1.65633	2.96296	1.63575	2.96296	1.69498	2.96296	1.54486
2.97247	1.64134	2.97247	1.62108	2.97247	1.68122	2.97247	1.53181
2.98198	1.62648	2.98198	1.60655	2.98198	1.66757	2.98198	1.51887
2.99149	1.61176	2.99149	1.59215	2.99149	1.65403	2.99149	1.50605
3.001	1.59717	3.001	1.57787	3.001	1.6406	3.001	1.49332
3.01051	1.58271	3.01051	1.56373	3.01051	1.62728	3.01051	1.48071
3.02002	1.56838	3.02002	1.54971	3.02002	1.61407	3.02002	1.4682
3.02953	1.55418	3.02953	1.53582	3.02953	1.60096	3.02953	1.4558
3.03904	1.54011	3.03904	1.52205	3.03904	1.58796	3.03904	1.4435
3.04855	1.52617	3.04855	1.5084	3.04855	1.57507	3.04855	1.43131
3.05806	1.51235	3.05806	1.49488	3.05806	1.56228	3.05806	1.41922
3.06757	1.49866	3.06757	1.48148	3.06757	1.5496	3.06757	1.40723
3.07708	1.4851	3.07708	1.4682	3.07708	1.53702	3.07708	1.39535
3.08659	1.47165	3.08659	1.45504	3.08659	1.52454	3.08659	1.38356
3.0961	1.45833	3.0961	1.44199	3.0961	1.51216	3.0961	1.37187
3.10561	1.44513	3.10561	1.42907	3.10561	1.49988	3.10561	1.36029
3.11512	1.43205	3.11512	1.41625	3.11512	1.4877	3.11512	1.3488
3.12462	1.41908	3.12462	1.40356	3.12462	1.47563	3.12462	1.3374
3.13413	1.40624	3.13413	1.39097	3.13413	1.46364	3.13413	1.32611
3.14364	1.39351	3.14364	1.3785	3.14364	1.45176	3.14364	1.31491
3.15315	1.38089	3.15315	1.36615	3.15315	1.43997	3.15315	1.3038
3.16266	1.36839	3.16266	1.3539	3.16266	1.42828	3.16266	1.29279
3.17217	1.356	3.17217	1.34176	3.17217	1.41669	3.17217	1.28187
3.18168	1.34373	3.18168	1.32973	3.18168	1.40518	3.18168	1.27104
3.19119	1.33156	3.19119	1.31781	3.19119	1.39377	3.19119	1.2603
3.2007	1.31951	3.2007	1.306	3.2007	1.38246	3.2007	1.24966
3.21021	1.30756	3.21021	1.29429	3.21021	1.37123	3.21021	1.2391
3.21972	1.29573	3.21972	1.28269	3.21972	1.3601	3.21972	1.22864
3.22923	1.284	3.22923	1.27119	3.22923	1.34906	3.22923	1.21826
3.23874	1.27237	3.23874	1.25979	3.23874	1.3381	3.23874	1.20797
3.24825	1.26086	3.24825	1.2485	3.24825	1.32724	3.24825	1.19776
3.25776	1.24944	3.25776	1.23731	3.25776	1.31646	3.25776	1.18765
3.26727	1.23813	3.26727	1.22621	3.26727	1.30578	3.26727	1.17761
3.27678	1.22692	3.27678	1.21522	3.27678	1.29517	3.27678	1.16767
3.28629	1.21582	3.28629	1.20433	3.28629	1.28466	3.28629	1.1578
3.2958	1.20481	3.2958	1.19353	3.2958	1.27423	3.2958	1.14802
3.30531	1.1939	3.30531	1.18283	3.30531	1.26388	3.30531	1.13833
3.31481	1.18309	3.31481	1.17223	3.31481	1.25362	3.31481	1.12871
3.32432	1.17238	3.32432	1.16172	3.32432	1.24344	3.32432	1.11918
3.33383	1.16177	3.33383	1.1513	3.33383	1.23335	3.33383	1.10973
3.34334	1.15125	3.34334	1.14098	3.34334	1.22333	3.34334	1.10035
3.35285	1.14083	3.35285	1.13075	3.35285	1.2134	3.35285	1.09106
3.36236	1.1305	3.36236	1.12062	3.36236	1.20355	3.36236	1.08184
3.37187	1.12027	3.37187	1.11057	3.37187	1.19378	3.37187	1.0727
3.38138	1.11013	3.38138	1.10061	3.38138	1.18408	3.38138	1.06364
3.39089	1.10008	3.39089	1.09075	3.39089	1.17447	3.39089	1.05466
3.4004	1.09012	3.4004	1.08097	3.4004	1.16493	3.4004	1.04575
3.40991	1.08025	3.40991	1.07128	3.40991	1.15548	3.40991	1.03692
3.41942	1.07047	3.41942	1.06167	3.41942	1.14609	3.41942	1.02816
3.42893	1.06078	3.42893	1.05216	3.42893	1.13679	3.42893	1.01947
3.43844	1.05118	3.43844	1.04272	3.43844	1.12756	3.43844	1.01086
3.44795	1.04166	3.44795	1.03338	3.44795	1.1184	3.44795	1.00232
3.45746	1.03223	3.45746	1.02411	3.45746	1.10932	3.45746	0.99386
3.46697	1.02289	3.46697	1.01493	3.46697	1.10032	3.46697	0.98546
3.47648	1.01363	3.47648	1.00583	3.47648	1.09138	3.47648	0.97714
3.48599	1.00445	3.48599	0.99681	3.48599	1.08252	3.48599	0.96888
3.4955	0.99536	3.4955	0.98788	3.4955	1.07373	3.4955	0.9607
3.50501	0.98635	3.50501	0.97902	3.50501	1.06502	3.50501	0.95259
3.51451	0.97742	3.51451	0.97025	3.51451	1.05637	3.51451	0.94454
3.52402	0.96857	3.52402	0.96155	3.52402	1.04779	3.52402	0.93656
3.53353	0.9598	3.53353	0.95293	3.53353	1.03928	3.53353	0.92865
3.54304	0.95112	3.54304	0.94438	3.54304	1.03085	3.54304	0.92081
3.55255	0.94251	3.55255	0.93592	3.55255	1.02248	3.55255	0.91303
3.56206	0.93397	3.56206	0.92753	3.56206	1.01417	3.56206	0.90532
3.57157	0.92552	3.57157	0.91921	3.57157	1.00594	3.57157	0.89767
3.58108	0.91714	3.58108	0.91097	3.58108	0.99777	3.58108	0.89009
3.59059	0.90884	3.59059	0.90281	3.59059	0.98967	3.59059	0.88257
3.6001	0.90061	3.6001	0.89471	3.6001	0.98164	3.6001	0.87511
3.60961	0.89246	3.60961	0.88669	3.60961	0.97367	3.60961	0.86772
3.61912	0.88438	3.61912	0.87874	3.61912	0.96576	3.61912	0.86039
3.62863	0.87637	3.62863	0.87086	3.62863	0.95792	3.62863	0.85313
3.63814	0.86844	3.63814	0.86306	3.63814	0.95014	3.63814	0.84592
3.64765	0.86058	3.64765	0.85532	3.64765	0.94243	3.64765	0.83877
3.65716	0.85279	3.65716	0.84765	3.65716	0.93478	3.65716	0.83169
3.66667	0.84507	3.66667	0.84005	3.66667	0.92719	3.66667	0.82466
3.67618	0.83742	3.67618	0.83252	3.67618	0.91966	3.67618	0.8177
3.68569	0.82984	3.68569	0.82506	3.68569	0.91219	3.68569	0.81079
3.6952	0.82232	3.6952	0.81766	3.6952	0.90479	3.6952	0.80394
3.7047	0.81488	3.7047	0.81033	3.7047	0.89744	3.7047	0.79715
3.71421	0.8075	3.71421	0.80307	3.71421	0.89015	3.71421	0.79042
3.72372	0.80019	3.72372	0.79587	3.72372	0.88293	3.72372	0.78374
3.73323	0.79295	3.73323	0.78873	3.73323	0.87576	3.73323	0.77712
3.74274	0.78577	3.74274	0.78166	3.74274	0.86865	3.74274	0.77056
3.75225	0.77866	3.75225	0.77465	3.75225	0.86159	3.75225	0.76405
3.76176	0.77161	3.76176	0.76771	3.76176	0.8546	3.76176	0.7576
3.77127	0.76462	3.77127	0.76083	3.77127	0.84766	3.77127	0.7512
3.78078	0.7577	3.78078	0.75401	3.78078	0.84078	3.78078	0.74485
3.79029	0.75084	3.79029	0.74725	3.79029	0.83395	3.79029	0.73856
3.7998	0.74404	3.7998	0.74055	3.7998	0.82718	3.7998	0.73232
3.80931	0.73731	3.80931	0.73391	3.80931	0.82046	3.80931	0.72614
3.81882	0.73063	3.81882	0.72733	3.81882	0.8138	3.81882	0.72
3.82833	0.72402	3.82833	0.72081	3.82833	0.8072	3.82833	0.71392
3.83784	0.71747	3.83784	0.71435	3.83784	0.80064	3.83784	0.70789
3.84735	0.71097	3.84735	0.70794	3.84735	0.79414	3.84735	0.70191
3.85686	0.70454	3.85686	0.7016	3.85686	0.78769	3.85686	0.69598
3.86637	0.69816	3.86637	0.69531	3.86637	0.7813	3.86637	0.6901
3.87588	0.69184	3.87588	0.68907	3.87588	0.77495	3.87588	0.68427
3.88539	0.68557	3.88539	0.6829	3.88539	0.76866	3.88539	0.67849
3.89489	0.67937	3.89489	0.67677	3.89489	0.76242	3.89489	0.67276
3.9044	0.67322	3.9044	0.67071	3.9044	0.75623	3.9044	0.66708
3.91391	0.66712	3.91391	0.66469	3.91391	0.75009	3.91391	0.66145
3.92342	0.66108	3.92342	0.65874	3.92342	0.744	3.92342	0.65586
3.93293	0.6551	3.93293	0.65283	3.93293	0.73796	3.93293	0.65032
3.94244	0.64917	3.94244	0.64698	3.94244	0.73197	3.94244	0.64483
3.95195	0.64329	3.95195	0.64118	3.95195	0.72603	3.95195	0.63938
3.96146	0.63747	3.96146	0.63543	3.96146	0.72013	3.96146	0.63398
3.97097	0.6317	3.97097	0.62973	3.97097	0.71428	3.97097	0.62862
3.98048	0.62598	3.98048	0.62409	3.98048	0.70849	3.98048	0.62331
3.98999	0.62031	3.98999	0.61849	3.98999	0.70273	3.98999	0.61805
3.9995	0.6147	3.9995	0.61295	3.9995	0.69703	3.9995	0.61283
4.00901	0.60913	4.00901	0.60745	4.00901	0.69137	4.00901	0.60765
4.01852	0.60362	4.01852	0.60201	4.01852	0.68575	4.01852	0.60252
4.02803	0.59815	4.02803	0.59661	4.02803	0.68019	4.02803	0.59743
4.03754	0.59274	4.03754	0.59126	4.03754	0.67466	4.03754	0.59238
4.04705	0.58737	4.04705	0.58596	4.04705	0.66919	4.04705	0.58738
4.05656	0.58206	4.05656	0.58071	4.05656	0.66375	4.05656	0.58242
4.06607	0.57679	4.06607	0.5755	4.06607	0.65836	4.06607	0.5775
4.07558	0.57157	4.07558	0.57034	4.07558	0.65302	4.07558	0.57262
4.08509	0.56639	4.08509	0.56523	4.08509	0.64772	4.08509	0.56778
4.09459	0.56126	4.09459	0.56016	4.09459	0.64246	4.09459	0.56299
4.1041	0.55618	4.1041	0.55514	4.1041	0.63724	4.1041	0.55823
4.11361	0.55115	4.11361	0.55016	4.11361	0.63207	4.11361	0.55352
4.12312	0.54616	4.12312	0.54523	4.12312	0.62694	4.12312	0.54884
4.13263	0.54121	4.13263	0.54034	4.13263	0.62185	4.13263	0.54421
4.14214	0.53632	4.14214	0.5355	4.14214	0.6168	4.14214	0.53961
4.15165	0.53146	4.15165	0.5307	4.15165	0.61179	4.15165	0.53505
4.16116	0.52665	4.16116	0.52594	4.16116	0.60682	4.16116	0.53053
4.17067	0.52188	4.17067	0.52123	4.17067	0.60189	4.17067	0.52605
4.18018	0.51716	4.18018	0.51655	4.18018	0.59701	4.18018	0.52161
4.18969	0.51248	4.18969	0.51192	4.18969	0.59216	4.18969	0.5172
4.1992	0.50784	4.1992	0.50733	4.1992	0.58735	4.1992	0.51283
4.20871	0.50324	4.20871	0.50279	4.20871	0.58258	4.20871	0.5085
4.21822	0.49868	4.21822	0.49828	4.21822	0.57785	4.21822	0.50421
4.22773	0.49417	4.22773	0.49381	4.22773	0.57316	4.22773	0.49995
4.23724	0.4897	4.23724	0.48938	4.23724	0.56851	4.23724	0.49572
4.24675	0.48526	4.24675	0.485	4.24675	0.56389	4.24675	0.49154
4.25626	0.48087	4.25626	0.48065	4.25626	0.55931	4.25626	0.48738
4.26577	0.47652	4.26577	0.47634	4.26577	0.55477	4.26577	0.48327
4.27528	0.4722	4.27528	0.47207	4.27528	0.55027	4.27528	0.47919
4.28478	0.46793	4.28478	0.46784	4.28478	0.5458	4.28478	0.47514
4.29429	0.46369	4.29429	0.46364	4.29429	0.54137	4.29429	0.47112
4.3038	0.45949	4.3038	0.45949	4.3038	0.53697	4.3038	0.46715
4.31331	0.45533	4.31331	0.45537	4.31331	0.53261	4.31331	0.4632
4.32282	0.45121	4.32282	0.45129	4.32282	0.52829	4.32282	0.45929
4.33233	0.44713	4.33233	0.44724	4.33233	0.524	4.33233	0.45541
4.34184	0.44308	4.34184	0.44323	4.34184	0.51975	4.34184	0.45156
4.35135	0.43907	4.35135	0.43926	4.35135	0.51553	4.35135	0.44775
4.36086	0.43509	4.36086	0.43532	4.36086	0.51134	4.36086	0.44396
4.37037	0.43116	4.37037	0.43142	4.37037	0.50719	4.37037	0.44021
4.37988	0.42725	4.37988	0.42755	4.37988	0.50307	4.37988	0.4365
4.38939	0.42338	4.38939	0.42372	4.38939	0.49899	4.38939	0.43281
4.3989	0.41955	4.3989	0.41992	4.3989	0.49494	4.3989	0.42915
4.40841	0.41575	4.40841	0.41615	4.40841	0.49092	4.40841	0.42553
4.41792	0.41199	4.41792	0.41242	4.41792	0.48693	4.41792	0.42193
4.42743	0.40826	4.42743	0.40873	4.42743	0.48298	4.42743	0.41837
4.43694	0.40457	4.43694	0.40506	4.43694	0.47906	4.43694	0.41484
4.44645	0.4009	4.44645	0.40143	4.44645	0.47517	4.44645	0.41133
4.45596	0.39727	4.45596	0.39783	4.45596	0.47131	4.45596	0.40786
4.46547	0.39368	4.46547	0.39426	4.46547	0.46748	4.46547	0.40441
4.47497	0.39011	4.47497	0.39073	4.47497	0.46369	4.47497	0.401
4.48448	0.38658	4.48448	0.38723	4.48448	0.45992	4.48448	0.39761
4.49399	0.38308	4.49399	0.38376	4.49399	0.45619	4.49399	0.39425
4.5035	0.37961	4.5035	0.38032	4.5035	0.45248	4.5035	0.39092
4.51301	0.37618	4.51301	0.37691	4.51301	0.44881	4.51301	0.38762
4.52252	0.37277	4.52252	0.37353	4.52252	0.44517	4.52252	0.38434
4.53203	0.3694	4.53203	0.37018	4.53203	0.44155	4.53203	0.3811
4.54154	0.36605	4.54154	0.36686	4.54154	0.43797	4.54154	0.37788
4.55105	0.36274	4.55105	0.36357	4.55105	0.43441	4.55105	0.37469
4.56056	0.35946	4.56056	0.36031	4.56056	0.43088	4.56056	0.37152
4.57007	0.3562	4.57007	0.35708	4.57007	0.42739	4.57007	0.36838
4.57958	0.35298	4.57958	0.35388	4.57958	0.42392	4.57958	0.36527
4.58909	0.34978	4.58909	0.35071	4.58909	0.42047	4.58909	0.36219
4.5986	0.34662	4.5986	0.34756	4.5986	0.41706	4.5986	0.35913
4.60811	0.34348	4.60811	0.34445	4.60811	0.41367	4.60811	0.35609
4.61762	0.34037	4.61762	0.34136	4.61762	0.41031	4.61762	0.35309
4.62713	0.33729	4.62713	0.3383	4.62713	0.40698	4.62713	0.3501
4.63664	0.33423	4.63664	0.33527	4.63664	0.40368	4.63664	0.34715
4.64615	0.33121	4.64615	0.33226	4.64615	0.4004	4.64615	0.34421
4.65566	0.32821	4.65566	0.32928	4.65566	0.39715	4.65566	0.34131
4.66517	0.32524	4.66517	0.32633	4.66517	0.39393	4.66517	0.33842
4.67467	0.32229	4.67467	0.32341	4.67467	0.39073	4.67467	0.33557
4.68418	0.31938	4.68418	0.32051	4.68418	0.38756	4.68418	0.33273
4.69369	0.31649	4.69369	0.31763	4.69369	0.38441	4.69369	0.32992
4.7032	0.31362	4.7032	0.31478	4.7032	0.38129	4.7032	0.32713
4.71271	0.31078	4.71271	0.31196	4.71271	0.37819	4.71271	0.32437
4.72222	0.30797	4.72222	0.30917	4.72222	0.37512	4.72222	0.32163
4.73173	0.30518	4.73173	0.30639	4.73173	0.37208	4.73173	0.31891
4.74124	0.30242	4.74124	0.30365	4.74124	0.36905	4.74124	0.31622
4.75075	0.29968	4.75075	0.30093	4.75075	0.36606	4.75075	0.31355
4.76026	0.29697	4.76026	0.29823	4.76026	0.36309	4.76026	0.3109
4.76977	0.29428	4.76977	0.29555	4.76977	0.36014	4.76977	0.30827
4.77928	0.29161	4.77928	0.2929	4.77928	0.35721	4.77928	0.30567
4.78879	0.28897	4.78879	0.29028	4.78879	0.35431	4.78879	0.30309
4.7983	0.28636	4.7983	0.28768	4.7983	0.35144	4.7983	0.30053
4.80781	0.28377	4.80781	0.2851	4.80781	0.34858	4.80781	0.29799
4.81732	0.2812	4.81732	0.28254	4.81732	0.34575	4.81732	0.29547
4.82683	0.27865	4.82683	0.28001	4.82683	0.34295	4.82683	0.29298
4.83634	0.27613	4.83634	0.2775	4.83634	0.34016	4.83634	0.2905
4.84585	0.27363	4.84585	0.27501	4.84585	0.3374	4.84585	0.28805
4.85536	0.27115	4.85536	0.27255	4.85536	0.33466	4.85536	0.28562
4.86486	0.2687	4.86486	0.2701	4.86486	0.33194	4.86486	0.2832
4.87437	0.26627	4.87437	0.26768	4.87437	0.32925	4.87437	0.28081
4.88388	0.26386	4.88388	0.26528	4.88388	0.32658	4.88388	0.27844
4.89339	0.26147	4.89339	0.2629	4.89339	0.32392	4.89339	0.27609
4.9029	0.2591	4.9029	0.26055	4.9029	0.32129	4.9029	0.27376
4.91241	0.25675	4.91241	0.25821	4.91241	0.31868	4.91241	0.27144
4.92192	0.25443	4.92192	0.2559	4.92192	0.3161	4.92192	0.26915
4.93143	0.25213	4.93143	0.2536	4.93143	0.31353	4.93143	0.26688
4.94094	0.24984	4.94094	0.25133	4.94094	0.31099	4.94094	0.26462
4.95045	0.24758	4.95045	0.24907	4.95045	0.30846	4.95045	0.26239
4.95996	0.24534	4.95996	0.24684	4.95996	0.30596	4.95996	0.26017
4.96947	0.24312	4.96947	0.24463	4.96947	0.30347	4.96947	0.25797
4.97898	0.24092	4.97898	0.24244	4.97898	0.30101	4.97898	0.25579
4.98849	0.23874	4.98849	0.24026	4.98849	0.29856	4.98849	0.25363
4.998	0.23658	4.998	0.23811	4.998	0.29614	4.998	0.25149
5.00751	0.23444	5.00751	0.23597	5.00751	0.29374	5.00751	0.24937
5.01702	0.23231	5.01702	0.23386	5.01702	0.29135	5.01702	0.24726
5.02653	0.23021	5.02653	0.23176	5.02653	0.28899	5.02653	0.24517
5.03604	0.22813	5.03604	0.22968	5.03604	0.28664	5.03604	0.2431
5.04555	0.22606	5.04555	0.22763	5.04555	0.28431	5.04555	0.24105
5.05506	0.22401	5.05506	0.22558	5.05506	0.282	5.05506	0.23901
5.06456	0.22199	5.06456	0.22356	5.06456	0.27971	5.06456	0.23699
5.07407	0.21998	5.07407	0.22156	5.07407	0.27744	5.07407	0.23499
5.08358	0.21799	5.08358	0.21957	5.08358	0.27519	5.08358	0.23301
5.09309	0.21601	5.09309	0.2176	5.09309	0.27296	5.09309	0.23104
5.1026	0.21406	5.1026	0.21565	5.1026	0.27074	5.1026	0.22909
5.11211	0.21212	5.11211	0.21372	5.11211	0.26854	5.11211	0.22715
5.12162	0.2102	5.12162	0.2118	5.12162	0.26636	5.12162	0.22523
5.13113	0.2083	5.13113	0.2099	5.13113	0.2642	5.13113	0.22333
5.14064	0.20641	5.14064	0.20802	5.14064	0.26205	5.14064	0.22144
5.15015	0.20454	5.15015	0.20616	5.15015	0.25993	5.15015	0.21957
5.15966	0.20269	5.15966	0.20431	5.15966	0.25782	5.15966	0.21772
5.16917	0.20086	5.16917	0.20248	5.16917	0.25572	5.16917	0.21588
5.17868	0.19904	5.17868	0.20066	5.17868	0.25365	5.17868	0.21406
5.18819	0.19724	5.18819	0.19886	5.18819	0.25159	5.18819	0.21225
5.1977	0.19545	5.1977	0.19708	5.1977	0.24954	5.1977	0.21046
5.20721	0.19368	5.20721	0.19531	5.20721	0.24752	5.20721	0.20868
5.21672	0.19193	5.21672	0.19356	5.21672	0.24551	5.21672	0.20691
5.22623	0.19019	5.22623	0.19183	5.22623	0.24351	5.22623	0.20517
5.23574	0.18847	5.23574	0.19011	5.23574	0.24154	5.23574	0.20343
5.24525	0.18676	5.24525	0.1884	5.24525	0.23958	5.24525	0.20172
5.25475	0.18507	5.25475	0.18672	5.25475	0.23763	5.25475	0.20001
5.26426	0.1834	5.26426	0.18504	5.26426	0.2357	5.26426	0.19832
5.27377	0.18174	5.27377	0.18338	5.27377	0.23379	5.27377	0.19665
5.28328	0.18009	5.28328	0.18174	5.28328	0.23189	5.28328	0.19499
5.29279	0.17846	5.29279	0.18011	5.29279	0.23001	5.29279	0.19334
5.3023	0.17684	5.3023	0.17849	5.3023	0.22814	5.3023	0.19171
5.31181	0.17524	5.31181	0.17689	5.31181	0.22629	5.31181	0.19009
5.32132	0.17366	5.32132	0.17531	5.32132	0.22445	5.32132	0.18848
5.33083	0.17209	5.33083	0.17374	5.33083	0.22263	5.33083	0.18689
5.34034	0.17053	5.34034	0.17218	5.34034	0.22082	5.34034	0.18531
5.34985	0.16898	5.34985	0.17064	5.34985	0.21903	5.34985	0.18375
5.35936	0.16745	5.35936	0.16911	5.35936	0.21725	5.35936	0.18219
5.36887	0.16594	5.36887	0.16759	5.36887	0.21549	5.36887	0.18065
5.37838	0.16444	5.37838	0.16609	5.37838	0.21374	5.37838	0.17913
5.38789	0.16295	5.38789	0.1646	5.38789	0.212	5.38789	0.17762
5.3974	0.16147	5.3974	0.16312	5.3974	0.21028	5.3974	0.17612
5.40691	0.16001	5.40691	0.16166	5.40691	0.20857	5.40691	0.17463
5.41642	0.15856	5.41642	0.16021	5.41642	0.20688	5.41642	0.17315
5.42593	0.15713	5.42593	0.15878	5.42593	0.2052	5.42593	0.17169
5.43544	0.1557	5.43544	0.15735	5.43544	0.20353	5.43544	0.17024
5.44494	0.15429	5.44494	0.15594	5.44494	0.20188	5.44494	0.1688
5.45445	0.1529	5.45445	0.15454	5.45445	0.20024	5.45445	0.16738
5.46396	0.15151	5.46396	0.15316	5.46396	0.19862	5.46396	0.16596
5.47347	0.15014	5.47347	0.15178	5.47347	0.197	5.47347	0.16456
5.48298	0.14878	5.48298	0.15042	5.48298	0.1954	5.48298	0.16317
5.49249	0.14744	5.49249	0.14908	5.49249	0.19382	5.49249	0.16179
5.502	0.1461	5.502	0.14774	5.502	0.19224	5.502	0.16043
5.51151	0.14478	5.51151	0.14641	5.51151	0.19068	5.51151	0.15907
5.52102	0.14347	5.52102	0.1451	5.52102	0.18913	5.52102	0.15773
5.53053	0.14217	5.53053	0.1438	5.53053	0.1876	5.53053	0.15639
5.54004	0.14088	5.54004	0.14251	5.54004	0.18608	5.54004	0.15507
5.54955	0.13961	5.54955	0.14123	5.54955	0.18456	5.54955	0.15376
5.55906	0.13834	5.55906	0.13997	5.55906	0.18307	5.55906	0.15246
5.56857	0.13709	5.56857	0.13871	5.56857	0.18158	5.56857	0.15118
5.57808	0.13585	5.57808	0.13747	5.57808	0.18011	5.57808	0.1499
5.58759	0.13462	5.58759	0.13624	5.58759	0.17864	5.58759	0.14863
5.5971	0.1334	5.5971	0.13502	5.5971	0.17719	5.5971	0.14738
5.60661	0.13219	5.60661	0.13381	5.60661	0.17575	5.60661	0.14613
5.61612	0.131	5.61612	0.13261	5.61612	0.17433	5.61612	0.1449
5.62563	0.12981	5.62563	0.13142	5.62563	0.17291	5.62563	0.14368
5.63514	0.12864	5.63514	0.13024	5.63514	0.17151	5.63514	0.14246
5.64464	0.12747	5.64464	0.12907	5.64464	0.17012	5.64464	0.14126
5.65415	0.12632	5.65415	0.12791	5.65415	0.16873	5.65415	0.14006
5.66366	0.12517	5.66366	0.12677	5.66366	0.16736	5.66366	0.13888
5.67317	0.12404	5.67317	0.12563	5.67317	0.16601	5.67317	0.13771
5.68268	0.12292	5.68268	0.12451	5.68268	0.16466	5.68268	0.13655
5.69219	0.12181	5.69219	0.12339	5.69219	0.16332	5.69219	0.13539
5.7017	0.1207	5.7017	0.12228	5.7017	0.16199	5.7017	0.13425
5.71121	0.11961	5.71121	0.12119	5.71121	0.16068	5.71121	0.13311
5.72072	0.11853	5.72072	0.1201	5.72072	0.15937	5.72072	0.13199
5.73023	0.11745	5.73023	0.11902	5.73023	0.15808	5.73023	0.13088
5.73974	0.11639	5.73974	0.11796	5.73974	0.1568	5.73974	0.12977
5.74925	0.11534	5.74925	0.1169	5.74925	0.15552	5.74925	0.12867
5.75876	0.11429	5.75876	0.11585	5.75876	0.15426	5.75876	0.12759
5.76827	0.11326	5.76827	0.11481	5.76827	0.15301	5.76827	0.12651
5.77778	0.11223	5.77778	0.11378	5.77778	0.15177	5.77778	0.12544
5.78729	0.11122	5.78729	0.11276	5.78729	0.15053	5.78729	0.12438
5.7968	0.11021	5.7968	0.11175	5.7968	0.14931	5.7968	0.12333
5.80631	0.10921	5.80631	0.11075	5.80631	0.1481	5.80631	0.12229
5.81582	0.10822	5.81582	0.10976	5.81582	0.1469	5.81582	0.12126
5.82533	0.10724	5.82533	0.10877	5.82533	0.1457	5.82533	0.12023
5.83483	0.10627	5.83483	0.1078	5.83483	0.14452	5.83483	0.11922
5.84434	0.10531	5.84434	0.10683	5.84434	0.14335	5.84434	0.11821
5.85385	0.10436	5.85385	0.10587	5.85385	0.14218	5.85385	0.11721
5.86336	0.10341	5.86336	0.10493	5.86336	0.14103	5.86336	0.11622
5.87287	0.10248	5.87287	0.10398	5.87287	0.13988	5.87287	0.11524
5.88238	0.10155	5.88238	0.10305	5.88238	0.13875	5.88238	0.11427
5.89189	0.10063	5.89189	0.10213	5.89189	0.13762	5.89189	0.1133
5.9014	0.09972	5.9014	0.10121	5.9014	0.13651	5.9014	0.11234
5.91091	0.09882	5.91091	0.10031	5.91091	0.1354	5.91091	0.11139
5.92042	0.09792	5.92042	0.09941	5.92042	0.1343	5.92042	0.11045
5.92993	0.09704	5.92993	0.09852	5.92993	0.13321	5.92993	0.10952
5.93944	0.09616	5.93944	0.09763	5.93944	0.13213	5.93944	0.1086
5.94895	0.09529	5.94895	0.09676	5.94895	0.13105	5.94895	0.10768
5.95846	0.09442	5.95846	0.09589	5.95846	0.12999	5.95846	0.10677
5.96797	0.09357	5.96797	0.09503	5.96797	0.12893	5.96797	0.10587
5.97748	0.09272	5.97748	0.09418	5.97748	0.12789	5.97748	0.10497
5.98699	0.09188	5.98699	0.09333	5.98699	0.12685	5.98699	0.10409
5.9965	0.09105	5.9965	0.0925	5.9965	0.12582	5.9965	0.10321
6.00601	0.09023	6.00601	0.09167	6.00601	0.1248	6.00601	0.10233
6.01552	0.08941	6.01552	0.09085	6.01552	0.12378	6.01552	0.10147
6.02503	0.0886	6.02503	0.09003	6.02503	0.12278	6.02503	0.10061
6.03453	0.0878	6.03453	0.08922	6.03453	0.12178	6.03453	0.09976
6.04404	0.087	6.04404	0.08842	6.04404	0.12079	6.04404	0.09892
6.05355	0.08622	6.05355	0.08763	6.05355	0.11981	6.05355	0.09809
6.06306	0.08544	6.06306	0.08685	6.06306	0.11884	6.06306	0.09726
6.07257	0.08466	6.07257	0.08607	6.07257	0.11787	6.07257	0.09644
6.08208	0.0839	6.08208	0.0853	6.08208	0.11692	6.08208	0.09562
6.09159	0.08314	6.09159	0.08453	6.09159	0.11597	6.09159	0.09481
6.1011	0.08238	6.1011	0.08377	6.1011	0.11503	6.1011	0.09401
6.11061	0.08164	6.11061	0.08302	6.11061	0.11409	6.11061	0.09322
6.12012	0.0809	6.12012	0.08228	6.12012	0.11317	6.12012	0.09243
6.12963	0.08017	6.12963	0.08154	6.12963	0.11225	6.12963	0.09165
6.13914	0.07944	6.13914	0.08081	6.13914	0.11134	6.13914	0.09088
6.14865	0.07872	6.14865	0.08008	6.14865	0.11043	6.14865	0.09011
6.15816	0.07801	6.15816	0.07937	6.15816	0.10954	6.15816	0.08935
6.16767	0.0773	6.16767	0.07866	6.16767	0.10865	6.16767	0.08859
6.17718	0.0766	6.17718	0.07795	6.17718	0.10776	6.17718	0.08784
6.18669	0.07591	6.18669	0.07725	6.18669	0.10689	6.18669	0.0871
6.1962	0.07522	6.1962	0.07656	6.1962	0.10602	6.1962	0.08637
6.20571	0.07454	6.20571	0.07587	6.20571	0.10516	6.20571	0.08564
6.21522	0.07387	6.21522	0.07519	6.21522	0.10431	6.21522	0.08491
6.22472	0.0732	6.22472	0.07452	6.22472	0.10346	6.22472	0.0842
6.23423	0.07254	6.23423	0.07385	6.23423	0.10262	6.23423	0.08348
6.24374	0.07188	6.24374	0.07319	6.24374	0.10179	6.24374	0.08278
6.25325	0.07123	6.25325	0.07253	6.25325	0.10096	6.25325	0.08208
6.26276	0.07058	6.26276	0.07188	6.26276	0.10014	6.26276	0.08139
6.27227	0.06994	6.27227	0.07124	6.27227	0.09933	6.27227	0.0807
6.28178	0.06931	6.28178	0.0706	6.28178	0.09852	6.28178	0.08002
6.29129	0.06868	6.29129	0.06997	6.29129	0.09772	6.29129	0.07934
6.3008	0.06806	6.3008	0.06934	6.3008	0.09693	6.3008	0.07867
6.31031	0.06745	6.31031	0.06872	6.31031	0.09614	6.31031	0.07801
6.31982	0.06684	6.31982	0.0681	6.31982	0.09536	6.31982	0.07735
6.32933	0.06623	6.32933	0.06749	6.32933	0.09459	6.32933	0.0767
6.33884	0.06563	6.33884	0.06689	6.33884	0.09382	6.33884	0.07605
6.34835	0.06504	6.34835	0.06629	6.34835	0.09306	6.34835	0.07541
6.35786	0.06445	6.35786	0.06569	6.35786	0.0923	6.35786	0.07477
6.36737	0.06386	6.36737	0.0651	6.36737	0.09155	6.36737	0.07414
6.37688	0.06329	6.37688	0.06452	6.37688	0.09081	6.37688	0.07351
6.38639	0.06271	6.38639	0.06394	6.38639	0.09007	6.38639	0.07289
6.3959	0.06215	6.3959	0.06337	6.3959	0.08934	6.3959	0.07227
6.40541	0.06158	6.40541	0.0628	6.40541	0.08861	6.40541	0.07166
6.41491	0.06103	6.41491	0.06224	6.41491	0.08789	6.41491	0.07106
6.42442	0.06047	6.42442	0.06168	6.42442	0.08718	6.42442	0.07046
6.43393	0.05993	6.43393	0.06113	6.43393	0.08647	6.43393	0.06986
6.44344	0.05938	6.44344	0.06058	6.44344	0.08577	6.44344	0.06927
6.45295	0.05885	6.45295	0.06003	6.45295	0.08507	6.45295	0.06869
6.46246	0.05831	6.46246	0.0595	6.46246	0.08438	6.46246	0.06811
6.47197	0.05778	6.47197	0.05896	6.47197	0.0837	6.47197	0.06753
6.48148	0.05726	6.48148	0.05843	6.48148	0.08302	6.48148	0.06696
6.49099	0.05674	6.49099	0.05791	6.49099	0.08235	6.49099	0.0664
6.5005	0.05623	6.5005	0.05739	6.5005	0.08168	6.5005	0.06584
6.51001	0.05572	6.51001	0.05688	6.51001	0.08101	6.51001	0.06528
6.51952	0.05522	6.51952	0.05637	6.51952	0.08036	6.51952	0.06473
6.52903	0.05472	6.52903	0.05586	6.52903	0.0797	6.52903	0.06418
6.53854	0.05422	6.53854	0.05536	6.53854	0.07906	6.53854	0.06364
6.54805	0.05373	6.54805	0.05486	6.54805	0.07841	6.54805	0.0631
6.55756	0.05324	6.55756	0.05437	6.55756	0.07778	6.55756	0.06257
6.56707	0.05276	6.56707	0.05389	6.56707	0.07715	6.56707	0.06204
6.57658	0.05228	6.57658	0.0534	6.57658	0.07652	6.57658	0.06152
6.58609	0.05181	6.58609	0.05292	6.58609	0.0759	6.58609	0.061
6.5956	0.05134	6.5956	0.05245	6.5956	0.07528	6.5956	0.06048
6.60511	0.05088	6.60511	0.05198	6.60511	0.07467	6.60511	0.05997
6.61461	0.05042	6.61461	0.05151	6.61461	0.07406	6.61461	0.05946
6.62412	0.04996	6.62412	0.05105	6.62412	0.07346	6.62412	0.05896
6.63363	0.04951	6.63363	0.05059	6.63363	0.07287	6.63363	0.05846
6.64314	0.04906	6.64314	0.05014	6.64314	0.07228	6.64314	0.05797
6.65265	0.04862	6.65265	0.04969	6.65265	0.07169	6.65265	0.05748
6.66216	0.04818	6.66216	0.04924	6.66216	0.07111	6.66216	0.05699
6.67167	0.04774	6.67167	0.0488	6.67167	0.07053	6.67167	0.05651
6.68118	0.04731	6.68118	0.04837	6.68118	0.06996	6.68118	0.05604
6.69069	0.04688	6.69069	0.04793	6.69069	0.06939	6.69069	0.05556
6.7002	0.04645	6.7002	0.0475	6.7002	0.06883	6.7002	0.05509
6.70971	0.04603	6.70971	0.04708	6.70971	0.06827	6.70971	0.05463
6.71922	0.04562	6.71922	0.04665	6.71922	0.06771	6.71922	0.05417
6.72873	0.0452	6.72873	0.04624	6.72873	0.06716	6.72873	0.05371
6.73824	0.0448	6.73824	0.04582	6.73824	0.06662	6.73824	0.05325
6.74775	0.04439	6.74775	0.04541	6.74775	0.06608	6.74775	0.0528
6.75726	0.04399	6.75726	0.045	6.75726	0.06554	6.75726	0.05236
6.76677	0.04359	6.76677	0.0446	6.76677	0.06501	6.76677	0.05192
6.77628	0.04319	6.77628	0.0442	6.77628	0.06448	6.77628	0.05148
6.78579	0.0428	6.78579	0.0438	6.78579	0.06396	6.78579	0.05104
6.7953	0.04242	6.7953	0.04341	6.7953	0.06344	6.7953	0.05061
6.8048	0.04203	6.8048	0.04302	6.8048	0.06292	6.8048	0.05018
6.81431	0.04165	6.81431	0.04264	6.81431	0.06241	6.81431	0.04976
6.82382	0.04127	6.82382	0.04225	6.82382	0.0619	6.82382	0.04934
6.83333	0.0409	6.83333	0.04188	6.83333	0.0614	6.83333	0.04892
6.84284	0.04053	6.84284	0.0415	6.84284	0.0609	6.84284	0.04851
6.85235	0.04016	6.85235	0.04113	6.85235	0.06041	6.85235	0.0481
6.86186	0.0398	6.86186	0.04076	6.86186	0.05992	6.86186	0.04769
6.87137	0.03944	6.87137	0.04039	6.87137	0.05943	6.87137	0.04729
6.88088	0.03908	6.88088	0.04003	6.88088	0.05895	6.88088	0.04689
6.89039	0.03873	6.89039	0.03967	6.89039	0.05847	6.89039	0.0465
6.8999	0.03838	6.8999	0.03932	6.8999	0.058	6.8999	0.0461
6.90941	0.03803	6.90941	0.03897	6.90941	0.05752	6.90941	0.04571
6.91892	0.03769	6.91892	0.03862	6.91892	0.05706	6.91892	0.04533
6.92843	0.03735	6.92843	0.03827	6.92843	0.05659	6.92843	0.04494
6.93794	0.03701	6.93794	0.03793	6.93794	0.05614	6.93794	0.04457
6.94745	0.03667	6.94745	0.03759	6.94745	0.05568	6.94745	0.04419
6.95696	0.03634	6.95696	0.03725	6.95696	0.05523	6.95696	0.04382
6.96647	0.03601	6.96647	0.03692	6.96647	0.05478	6.96647	0.04345
6.97598	0.03569	6.97598	0.03658	6.97598	0.05433	6.97598	0.04308
6.98549	0.03536	6.98549	0.03626	6.98549	0.05389	6.98549	0.04271
6.99499	0.03504	6.99499	0.03593	6.99499	0.05346	6.99499	0.04235
7.0045	0.03473	7.0045	0.03561	7.0045	0.05302	7.0045	0.042
7.01401	0.03441	7.01401	0.03529	7.01401	0.05259	7.01401	0.04164
7.02352	0.0341	7.02352	0.03497	7.02352	0.05216	7.02352	0.04129
7.03303	0.03379	7.03303	0.03466	7.03303	0.05174	7.03303	0.04094
7.04254	0.03348	7.04254	0.03435	7.04254	0.05132	7.04254	0.04059
7.05205	0.03318	7.05205	0.03404	7.05205	0.0509	7.05205	0.04025
7.06156	0.03288	7.06156	0.03374	7.06156	0.05049	7.06156	0.03991
7.07107	0.03258	7.07107	0.03343	7.07107	0.05008	7.07107	0.03957
7.08058	0.03229	7.08058	0.03313	7.08058	0.04967	7.08058	0.03924
7.09009	0.032	7.09009	0.03284	7.09009	0.04927	7.09009	0.03891
7.0996	0.03171	7.0996	0.03254	7.0996	0.04887	7.0996	0.03858
7.10911	0.03142	7.10911	0.03225	7.10911	0.04847	7.10911	0.03825
7.11862	0.03114	7.11862	0.03196	7.11862	0.04808	7.11862	0.03793
7.12813	0.03085	7.12813	0.03168	7.12813	0.04769	7.12813	0.03761
7.13764	0.03057	7.13764	0.03139	7.13764	0.0473	7.13764	0.03729
7.14715	0.0303	7.14715	0.03111	7.14715	0.04692	7.14715	0.03698
7.15666	0.03002	7.15666	0.03083	7.15666	0.04654	7.15666	0.03667
7.16617	0.02975	7.16617	0.03055	7.16617	0.04616	7.16617	0.03636
7.17568	0.02948	7.17568	0.03028	7.17568	0.04578	7.17568	0.03605
7.18519	0.02922	7.18519	0.03001	7.18519	0.04541	7.18519	0.03574
7.19469	0.02895	7.19469	0.02974	7.19469	0.04504	7.19469	0.03544
7.2042	0.02869	7.2042	0.02947	7.2042	0.04468	7.2042	0.03514
7.21371	0.02843	7.21371	0.02921	7.21371	0.04432	7.21371	0.03485
7.22322	0.02817	7.22322	0.02895	7.22322	0.04396	7.22322	0.03455
7.23273	0.02792	7.23273	0.02869	7.23273	0.0436	7.23273	0.03426
7.24224	0.02766	7.24224	0.02843	7.24224	0.04325	7.24224	0.03397
7.25175	0.02741	7.25175	0.02818	7.25175	0.04289	7.25175	0.03368
7.26126	0.02717	7.26126	0.02792	7.26126	0.04255	7.26126	0.0334
7.27077	0.02692	7.27077	0.02767	7.27077	0.0422	7.27077	0.03312
7.28028	0.02668	7.28028	0.02743	7.28028	0.04186	7.28028	0.03284
7.28979	0.02643	7.28979	0.02718	7.28979	0.04152	7.28979	0.03256
7.2993	0.02619	7.2993	0.02694	7.2993	0.04118	7.2993	0.03229
7.30881	0.02596	7.30881	0.02669	7.30881	0.04085	7.30881	0.03201
7.31832	0.02572	7.31832	0.02645	7.31832	0.04051	7.31832	0.03174
7.32783	0.02549	7.32783	0.02622	7.32783	0.04019	7.32783	0.03147
7.33734	0.02526	7.33734	0.02598	7.33734	0.03986	7.33734	0.03121
7.34685	0.02503	7.34685	0.02575	7.34685	0.03954	7.34685	0.03094
7.35636	0.0248	7.35636	0.02552	7.35636	0.03921	7.35636	0.03068
7.36587	0.02458	7.36587	0.02529	7.36587	0.0389	7.36587	0.03042
7.37538	0.02436	7.37538	0.02506	7.37538	0.03858	7.37538	0.03017
7.38488	0.02414	7.38488	0.02484	7.38488	0.03827	7.38488	0.02991
7.39439	0.02392	7.39439	0.02462	7.39439	0.03796	7.39439	0.02966
7.4039	0.0237	7.4039	0.0244	7.4039	0.03765	7.4039	0.02941
7.41341	0.02349	7.41341	0.02418	7.41341	0.03734	7.41341	0.02916
7.42292	0.02327	7.42292	0.02396	7.42292	0.03704	7.42292	0.02891
7.43243	0.02306	7.43243	0.02375	7.43243	0.03674	7.43243	0.02867
7.44194	0.02285	7.44194	0.02353	7.44194	0.03644	7.44194	0.02843
7.45145	0.02265	7.45145	0.02332	7.45145	0.03614	7.45145	0.02819
7.46096	0.02244	7.46096	0.02311	7.46096	0.03585	7.46096	0.02795
7.47047	0.02224	7.47047	0.0229	7.47047	0.03556	7.47047	0.02771
7.47998	0.02204	7.47998	0.0227	7.47998	0.03527	7.47998	0.02748
7.48949	0.02184	7.48949	0.0225	7.48949	0.03499	7.48949	0.02725
7.499	0.02164	7.499	0.02229	7.499	0.0347	7.499	0.02702
7.50851	0.02145	7.50851	0.02209	7.50851	0.03442	7.50851	0.02679
7.51802	0.02125	7.51802	0.0219	7.51802	0.03414	7.51802	0.02656
7.52753	0.02106	7.52753	0.0217	7.52753	0.03386	7.52753	0.02634
7.53704	0.02087	7.53704	0.02151	7.53704	0.03359	7.53704	0.02612
7.54655	0.02068	7.54655	0.02131	7.54655	0.03332	7.54655	0.0259
7.55606	0.02049	7.55606	0.02112	7.55606	0.03304	7.55606	0.02568
7.56557	0.02031	7.56557	0.02093	7.56557	0.03278	7.56557	0.02546
7.57508	0.02012	7.57508	0.02074	7.57508	0.03251	7.57508	0.02524
7.58458	0.01994	7.58458	0.02056	7.58458	0.03225	7.58458	0.02503
7.59409	0.01976	7.59409	0.02037	7.59409	0.03198	7.59409	0.02482
7.6036	0.01958	7.6036	0.02019	7.6036	0.03172	7.6036	0.02461
7.61311	0.0194	7.61311	0.02001	7.61311	0.03147	7.61311	0.0244
7.62262	0.01923	7.62262	0.01983	7.62262	0.03121	7.62262	0.0242
7.63213	0.01905	7.63213	0.01965	7.63213	0.03096	7.63213	0.02399
7.64164	0.01888	7.64164	0.01948	7.64164	0.03071	7.64164	0.02379
7.65115	0.01871	7.65115	0.0193	7.65115	0.03046	7.65115	0.02359
7.66066	0.01854	7.66066	0.01913	7.66066	0.03021	7.66066	0.02339
7.67017	0.01837	7.67017	0.01896	7.67017	0.02997	7.67017	0.02319
7.67968	0.01821	7.67968	0.01879	7.67968	0.02972	7.67968	0.023
7.68919	0.01804	7.68919	0.01862	7.68919	0.02948	7.68919	0.0228
7.6987	0.01788	7.6987	0.01845	7.6987	0.02924	7.6987	0.02261
7.70821	0.01772	7.70821	0.01829	7.70821	0.029	7.70821	0.02242
7.71772	0.01756	7.71772	0.01812	7.71772	0.02877	7.71772	0.02223
7.72723	0.0174	7.72723	0.01796	7.72723	0.02853	7.72723	0.02204
7.73674	0.01724	7.73674	0.0178	7.73674	0.0283	7.73674	0.02185
7.74625	0.01708	7.74625	0.01764	7.74625	0.02807	7.74625	0.02167
7.75576	0.01693	7.75576	0.01748	7.75576	0.02785	7.75576	0.02149
7.76527	0.01678	7.76527	0.01733	7.76527	0.02762	7.76527	0.02131
7.77477	0.01662	7.77477	0.01717	7.77477	0.02739	7.77477	0.02113
7.78428	0.01647	7.78428	0.01702	7.78428	0.02717	7.78428	0.02095
7.79379	0.01632	7.79379	0.01686	7.79379	0.02695	7.79379	0.02077
7.8033	0.01618	7.8033	0.01671	7.8033	0.02673	7.8033	0.02059
7.81281	0.01603	7.81281	0.01656	7.81281	0.02652	7.81281	0.02042
7.82232	0.01589	7.82232	0.01641	7.82232	0.0263	7.82232	0.02025
7.83183	0.01574	7.83183	0.01627	7.83183	0.02609	7.83183	0.02008
7.84134	0.0156	7.84134	0.01612	7.84134	0.02588	7.84134	0.01991
7.85085	0.01546	7.85085	0.01598	7.85085	0.02567	7.85085	0.01974
7.86036	0.01532	7.86036	0.01583	7.86036	0.02546	7.86036	0.01957
7.86987	0.01518	7.86987	0.01569	7.86987	0.02525	7.86987	0.01941
7.87938	0.01504	7.87938	0.01555	7.87938	0.02505	7.87938	0.01924
7.88889	0.01491	7.88889	0.01541	7.88889	0.02484	7.88889	0.01908
7.8984	0.01477	7.8984	0.01527	7.8984	0.02464	7.8984	0.01892
7.90791	0.01464	7.90791	0.01514	7.90791	0.02444	7.90791	0.01876
7.91742	0.0145	7.91742	0.015	7.91742	0.02424	7.91742	0.0186
7.92693	0.01437	7.92693	0.01487	7.92693	0.02404	7.92693	0.01844
7.93644	0.01424	7.93644	0.01473	7.93644	0.02385	7.93644	0.01829
7.94595	0.01411	7.94595	0.0146	7.94595	0.02366	7.94595	0.01813
7.95546	0.01399	7.95546	0.01447	7.95546	0.02346	7.95546	0.01798
7.96496	0.01386	7.96496	0.01434	7.96496	0.02327	7.96496	0.01783
7.97447	0.01373	7.97447	0.01421	7.97447	0.02308	7.97447	0.01768
7.98398	0.01361	7.98398	0.01408	7.98398	0.0229	7.98398	0.01753
7.99349	0.01349	7.99349	0.01396	7.99349	0.02271	7.99349	0.01738
8.003	0.01336	8.003	0.01383	8.003	0.02253	8.003	0.01723
8.01251	0.01324	8.01251	0.01371	8.01251	0.02234	8.01251	0.01709
8.02202	0.01312	8.02202	0.01359	8.02202	0.02216	8.02202	0.01694
8.03153	0.013	8.03153	0.01346	8.03153	0.02198	8.03153	0.0168
8.04104	0.01289	8.04104	0.01334	8.04104	0.0218	8.04104	0.01666
8.05055	0.01277	8.05055	0.01322	8.05055	0.02163	8.05055	0.01652
8.06006	0.01265	8.06006	0.01311	8.06006	0.02145	8.06006	0.01638
8.06957	0.01254	8.06957	0.01299	8.06957	0.02128	8.06957	0.01624
8.07908	0.01243	8.07908	0.01287	8.07908	0.0211	8.07908	0.0161
8.08859	0.01231	8.08859	0.01276	8.08859	0.02093	8.08859	0.01597
8.0981	0.0122	8.0981	0.01264	8.0981	0.02076	8.0981	0.01583
8.10761	0.01209	8.10761	0.01253	8.10761	0.02059	8.10761	0.0157
8.11712	0.01198	8.11712	0.01242	8.11712	0.02043	8.11712	0.01557
8.12663	0.01187	8.12663	0.0123	8.12663	0.02026	8.12663	0.01543
8.13614	0.01177	8.13614	0.01219	8.13614	0.0201	8.13614	0.0153
8.14565	0.01166	8.14565	0.01209	8.14565	0.01993	8.14565	0.01518
8.15516	0.01155	8.15516	0.01198	8.15516	0.01977	8.15516	0.01505
8.16466	0.01145	8.16466	0.01187	8.16466	0.01961	8.16466	0.01492
8.17417	0.01135	8.17417	0.01176	8.17417	0.01945	8.17417	0.01479
8.18368	0.01124	8.18368	0.01166	8.18368	0.01929	8.18368	0.01467
8.19319	0.01114	8.19319	0.01155	8.19319	0.01914	8.19319	0.01454
8.2027	0.01104	8.2027	0.01145	8.2027	0.01898	8.2027	0.01442
8.21221	0.01094	8.21221	0.01135	8.21221	0.01883	8.21221	0.0143
8.22172	0.01084	8.22172	0.01125	8.22172	0.01868	8.22172	0.01418
8.23123	0.01074	8.23123	0.01114	8.23123	0.01852	8.23123	0.01406
8.24074	0.01065	8.24074	0.01104	8.24074	0.01837	8.24074	0.01394
8.25025	0.01055	8.25025	0.01095	8.25025	0.01822	8.25025	0.01382
8.25976	0.01045	8.25976	0.01085	8.25976	0.01808	8.25976	0.01371
8.26927	0.01036	8.26927	0.01075	8.26927	0.01793	8.26927	0.01359
8.27878	0.01027	8.27878	0.01065	8.27878	0.01778	8.27878	0.01348
8.28829	0.01017	8.28829	0.01056	8.28829	0.01764	8.28829	0.01336
8.2978	0.01008	8.2978	0.01046	8.2978	0.0175	8.2978	0.01325
8.30731	0.00999	8.30731	0.01037	8.30731	0.01735	8.30731	0.01314
8.31682	0.0099	8.31682	0.01028	8.31682	0.01721	8.31682	0.01303
8.32633	0.00981	8.32633	0.01018	8.32633	0.01707	8.32633	0.01292
8.33584	0.00972	8.33584	0.01009	8.33584	0.01693	8.33584	0.01281
8.34535	0.00963	8.34535	0.01	8.34535	0.0168	8.34535	0.0127
8.35485	0.00955	8.35485	0.00991	8.35485	0.01666	8.35485	0.01259
8.36436	0.00946	8.36436	0.00982	8.36436	0.01653	8.36436	0.01249
8.37387	0.00937	8.37387	0.00974	8.37387	0.01639	8.37387	0.01238
8.38338	0.00929	8.38338	0.00965	8.38338	0.01626	8.38338	0.01228
8.39289	0.00921	8.39289	0.00956	8.39289	0.01613	8.39289	0.01217
8.4024	0.00912	8.4024	0.00948	8.4024	0.016	8.4024	0.01207
8.41191	0.00904	8.41191	0.00939	8.41191	0.01587	8.41191	0.01197
8.42142	0.00896	8.42142	0.00931	8.42142	0.01574	8.42142	0.01187
8.43093	0.00888	8.43093	0.00922	8.43093	0.01561	8.43093	0.01177
8.44044	0.0088	8.44044	0.00914	8.44044	0.01548	8.44044	0.01167
8.44995	0.00872	8.44995	0.00906	8.44995	0.01536	8.44995	0.01157
8.45946	0.00864	8.45946	0.00898	8.45946	0.01523	8.45946	0.01147
8.46897	0.00856	8.46897	0.0089	8.46897	0.01511	8.46897	0.01137
8.47848	0.00848	8.47848	0.00882	8.47848	0.01499	8.47848	0.01128
8.48799	0.0084	8.48799	0.00874	8.48799	0.01486	8.48799	0.01118
8.4975	0.00833	8.4975	0.00866	8.4975	0.01474	8.4975	0.01109
8.50701	0.00825	8.50701	0.00858	8.50701	0.01462	8.50701	0.01099
8.51652	0.00818	8.51652	0.00851	8.51652	0.0145	8.51652	0.0109
8.52603	0.0081	8.52603	0.00843	8.52603	0.01439	8.52603	0.01081
8.53554	0.00803	8.53554	0.00835	8.53554	0.01427	8.53554	0.01072
8.54505	0.00796	8.54505	0.00828	8.54505	0.01415	8.54505	0.01063
8.55455	0.00789	8.55455	0.00821	8.55455	0.01404	8.55455	0.01054
8.56406	0.00782	8.56406	0.00813	8.56406	0.01393	8.56406	0.01045
8.57357	0.00774	8.57357	0.00806	8.57357	0.01381	8.57357	0.01036
8.58308	0.00767	8.58308	0.00799	8.58308	0.0137	8.58308	0.01027
8.59259	0.0076	8.59259	0.00791	8.59259	0.01359	8.59259	0.01019
8.6021	0.00754	8.6021	0.00784	8.6021	0.01348	8.6021	0.0101
8.61161	0.00747	8.61161	0.00777	8.61161	0.01337	8.61161	0.01001
8.62112	0.0074	8.62112	0.0077	8.62112	0.01326	8.62112	0.00993
8.63063	0.00733	8.63063	0.00763	8.63063	0.01315	8.63063	0.00985
8.64014	0.00727	8.64014	0.00757	8.64014	0.01305	8.64014	0.00976
8.64965	0.0072	8.64965	0.0075	8.64965	0.01294	8.64965	0.00968
8.65916	0.00714	8.65916	0.00743	8.65916	0.01284	8.65916	0.0096
8.66867	0.00707	8.66867	0.00736	8.66867	0.01273	8.66867	0.00952
8.67818	0.00701	8.67818	0.0073	8.67818	0.01263	8.67818	0.00944
8.68769	0.00694	8.68769	0.00723	8.68769	0.01253	8.68769	0.00936
8.6972	0.00688	8.6972	0.00717	8.6972	0.01242	8.6972	0.00928
8.70671	0.00682	8.70671	0.0071	8.70671	0.01232	8.70671	0.0092
8.71622	0.00676	8.71622	0.00704	8.71622	0.01222	8.71622	0.00912
8.72573	0.0067	8.72573	0.00698	8.72573	0.01212	8.72573	0.00905
8.73524	0.00664	8.73524	0.00691	8.73524	0.01202	8.73524	0.00897
8.74474	0.00658	8.74474	0.00685	8.74474	0.01193	8.74474	0.00889
8.75425	0.00652	8.75425	0.00679	8.75425	0.01183	8.75425	0.00882
8.76376	0.00646	8.76376	0.00673	8.76376	0.01173	8.76376	0.00874
8.77327	0.0064	8.77327	0.00667	8.77327	0.01164	8.77327	0.00867
8.78278	0.00634	8.78278	0.00661	8.78278	0.01154	8.78278	0.0086
8.79229	0.00628	8.79229	0.00655	8.79229	0.01145	8.79229	0.00852
8.8018	0.00623	8.8018	0.00649	8.8018	0.01136	8.8018	0.00845
8.81131	0.00617	8.81131	0.00643	8.81131	0.01127	8.81131	0.00838
8.82082	0.00611	8.82082	0.00638	8.82082	0.01117	8.82082	0.00831
8.83033	0.00606	8.83033	0.00632	8.83033	0.01108	8.83033	0.00824
8.83984	0.006	8.83984	0.00626	8.83984	0.01099	8.83984	0.00817
8.84935	0.00595	8.84935	0.00621	8.84935	0.0109	8.84935	0.0081
8.85886	0.0059	8.85886	0.00615	8.85886	0.01082	8.85886	0.00803
8.86837	0.00584	8.86837	0.0061	8.86837	0.01073	8.86837	0.00796
8.87788	0.00579	8.87788	0.00604	8.87788	0.01064	8.87788	0.0079
8.88739	0.00574	8.88739	0.00599	8.88739	0.01055	8.88739	0.00783
8.8969	0.00568	8.8969	0.00593	8.8969	0.01047	8.8969	0.00776
8.90641	0.00563	8.90641	0.00588	8.90641	0.01038	8.90641	0.0077
8.91592	0.00558	8.91592	0.00583	8.91592	0.0103	8.91592	0.00763
8.92543	0.00553	8.92543	0.00578	8.92543	0.01022	8.92543	0.00757
8.93493	0.00548	8.93493	0.00572	8.93493	0.01013	8.93493	0.00751
8.94444	0.00543	8.94444	0.00567	8.94444	0.01005	8.94444	0.00744
8.95395	0.00538	8.95395	0.00562	8.95395	0.00997	8.95395	0.00738
8.96346	0.00533	8.96346	0.00557	8.96346	0.00989	8.96346	0.00732
8.97297	0.00529	8.97297	0.00552	8.97297	0.00981	8.97297	0.00725
8.98248	0.00524	8.98248	0.00547	8.98248	0.00973	8.98248	0.00719
8.99199	0.00519	8.99199	0.00542	8.99199	0.00965	8.99199	0.00713
9.0015	0.00514	9.0015	0.00537	9.0015	0.00957	9.0015	0.00707
9.01101	0.0051	9.01101	0.00533	9.01101	0.00949	9.01101	0.00701
9.02052	0.00505	9.02052	0.00528	9.02052	0.00942	9.02052	0.00695
9.03003	0.00501	9.03003	0.00523	9.03003	0.00934	9.03003	0.00689
9.03954	0.00496	9.03954	0.00518	9.03954	0.00926	9.03954	0.00684
9.04905	0.00491	9.04905	0.00514	9.04905	0.00919	9.04905	0.00678
9.05856	0.00487	9.05856	0.00509	9.05856	0.00911	9.05856	0.00672
9.06807	0.00483	9.06807	0.00505	9.06807	0.00904	9.06807	0.00666
9.07758	0.00478	9.07758	0.005	9.07758	0.00897	9.07758	0.00661
9.08709	0.00474	9.08709	0.00496	9.08709	0.00889	9.08709	0.00655
9.0966	0.0047	9.0966	0.00491	9.0966	0.00882	9.0966	0.0065
9.10611	0.00465	9.10611	0.00487	9.10611	0.00875	9.10611	0.00644
9.11562	0.00461	9.11562	0.00482	9.11562	0.00868	9.11562	0.00639
9.12513	0.00457	9.12513	0.00478	9.12513	0.00861	9.12513	0.00633
9.13463	0.00453	9.13463	0.00474	9.13463	0.00854	9.13463	0.00628
9.14414	0.00449	9.14414	0.00469	9.14414	0.00847	9.14414	0.00623
9.15365	0.00445	9.15365	0.00465	9.15365	0.0084	9.15365	0.00617
9.16316	0.00441	9.16316	0.00461	9.16316	0.00833	9.16316	0.00612
9.17267	0.00437	9.17267	0.00457	9.17267	0.00826	9.17267	0.00607
9.18218	0.00433	9.18218	0.00453	9.18218	0.0082	9.18218	0.00602
9.19169	0.00429	9.19169	0.00449	9.19169	0.00813	9.19169	0.00597
9.2012	0.00425	9.2012	0.00445	9.2012	0.00806	9.2012	0.00592
9.21071	0.00421	9.21071	0.00441	9.21071	0.008	9.21071	0.00587
9.22022	0.00417	9.22022	0.00437	9.22022	0.00793	9.22022	0.00582
9.22973	0.00414	9.22973	0.00433	9.22973	0.00787	9.22973	0.00577
9.23924	0.0041	9.23924	0.00429	9.23924	0.00781	9.23924	0.00572
9.24875	0.00406	9.24875	0.00425	9.24875	0.00774	9.24875	0.00567
9.25826	0.00402	9.25826	0.00421	9.25826	0.00768	9.25826	0.00562
9.26777	0.00399	9.26777	0.00418	9.26777	0.00762	9.26777	0.00558
9.27728	0.00395	9.27728	0.00414	9.27728	0.00756	9.27728	0.00553
9.28679	0.00392	9.28679	0.0041	9.28679	0.00749	9.28679	0.00548
9.2963	0.00388	9.2963	0.00406	9.2963	0.00743	9.2963	0.00544
9.30581	0.00384	9.30581	0.00403	9.30581	0.00737	9.30581	0.00539
9.31532	0.00381	9.31532	0.00399	9.31532	0.00731	9.31532	0.00535
9.32482	0.00378	9.32482	0.00396	9.32482	0.00725	9.32482	0.0053
9.33433	0.00374	9.33433	0.00392	9.33433	0.00719	9.33433	0.00526
9.34384	0.00371	9.34384	0.00389	9.34384	0.00714	9.34384	0.00521
9.35335	0.00367	9.35335	0.00385	9.35335	0.00708	9.35335	0.00517
9.36286	0.00364	9.36286	0.00382	9.36286	0.00702	9.36286	0.00512
9.37237	0.00361	9.37237	0.00378	9.37237	0.00696	9.37237	0.00508
9.38188	0.00358	9.38188	0.00375	9.38188	0.00691	9.38188	0.00504
9.39139	0.00354	9.39139	0.00371	9.39139	0.00685	9.39139	0.00499
9.4009	0.00351	9.4009	0.00368	9.4009	0.0068	9.4009	0.00495
9.41041	0.00348	9.41041	0.00365	9.41041	0.00674	9.41041	0.00491
9.41992	0.00345	9.41992	0.00362	9.41992	0.00669	9.41992	0.00487
9.42943	0.00342	9.42943	0.00358	9.42943	0.00663	9.42943	0.00483
9.43894	0.00339	9.43894	0.00355	9.43894	0.00658	9.43894	0.00479
9.44845	0.00335	9.44845	0.00352	9.44845	0.00652	9.44845	0.00475
9.45796	0.00332	9.45796	0.00349	9.45796	0.00647	9.45796	0.00471
9.46747	0.00329	9.46747	0.00346	9.46747	0.00642	9.46747	0.00467
9.47698	0.00326	9.47698	0.00343	9.47698	0.00637	9.47698	0.00463
9.48649	0.00323	9.48649	0.00339	9.48649	0.00632	9.48649	0.00459
9.496	0.00321	9.496	0.00336	9.496	0.00626	9.496	0.00455
9.50551	0.00318	9.50551	0.00333	9.50551	0.00621	9.50551	0.00451
9.51502	0.00315	9.51502	0.0033	9.51502	0.00616	9.51502	0.00447
9.52452	0.00312	9.52452	0.00327	9.52452	0.00611	9.52452	0.00444
9.53403	0.00309	9.53403	0.00325	9.53403	0.00606	9.53403	0.0044
9.54354	0.00306	9.54354	0.00322	9.54354	0.00601	9.54354	0.00436
9.55305	0.00304	9.55305	0.00319	9.55305	0.00596	9.55305	0.00432
9.56256	0.00301	9.56256	0.00316	9.56256	0.00592	9.56256	0.00429
9.57207	0.00298	9.57207	0.00313	9.57207	0.00587	9.57207	0.00425
9.58158	0.00295	9.58158	0.0031	9.58158	0.00582	9.58158	0.00422
9.59109	0.00293	9.59109	0.00307	9.59109	0.00577	9.59109	0.00418
9.6006	0.0029	9.6006	0.00305	9.6006	0.00573	9.6006	0.00414
9.61011	0.00287	9.61011	0.00302	9.61011	0.00568	9.61011	0.00411
9.61962	0.00285	9.61962	0.00299	9.61962	0.00563	9.61962	0.00407
9.62913	0.00282	9.62913	0.00297	9.62913	0.00559	9.62913	0.00404
9.63864	0.0028	9.63864	0.00294	9.63864	0.00554	9.63864	0.00401
9.64815	0.00277	9.64815	0.00291	9.64815	0.0055	9.64815	0.00397
9.65766	0.00275	9.65766	0.00289	9.65766	0.00545	9.65766	0.00394
9.66717	0.00272	9.66717	0.00286	9.66717	0.00541	9.66717	0.00391
9.67668	0.0027	9.67668	0.00284	9.67668	0.00536	9.67668	0.00387
9.68619	0.00267	9.68619	0.00281	9.68619	0.00532	9.68619	0.00384
9.6957	0.00265	9.6957	0.00278	9.6957	0.00528	9.6957	0.00381
9.70521	0.00262	9.70521	0.00276	9.70521	0.00524	9.70521	0.00378
9.71471	0.0026	9.71471	0.00273	9.71471	0.00519	9.71471	0.00374
9.72422	0.00258	9.72422	0.00271	9.72422	0.00515	9.72422	0.00371
9.73373	0.00255	9.73373	0.00269	9.73373	0.00511	9.73373	0.00368
9.74324	0.00253	9.74324	0.00266	9.74324	0.00507	9.74324	0.00365
9.75275	0.00251	9.75275	0.00264	9.75275	0.00503	9.75275	0.00362
9.76226	0.00248	9.76226	0.00261	9.76226	0.00499	9.76226	0.00359
9.77177	0.00246	9.77177	0.00259	9.77177	0.00494	9.77177	0.00356
9.78128	0.00244	9.78128	0.00257	9.78128	0.0049	9.78128	0.00353
9.79079	0.00242	9.79079	0.00254	9.79079	0.00487	9.79079	0.0035
9.8003	0.0024	9.8003	0.00252	9.8003	0.00483	9.8003	0.00347
9.80981	0.00237	9.80981	0.0025	9.80981	0.00479	9.80981	0.00344
9.81932	0.00235	9.81932	0.00248	9.81932	0.00475	9.81932	0.00341
9.82883	0.00233	9.82883	0.00245	9.82883	0.00471	9.82883	0.00338
9.83834	0.00231	9.83834	0.00243	9.83834	0.00467	9.83834	0.00335
9.84785	0.00229	9.84785	0.00241	9.84785	0.00463	9.84785	0.00332
9.85736	0.00227	9.85736	0.00239	9.85736	0.0046	9.85736	0.0033
9.86687	0.00225	9.86687	0.00237	9.86687	0.00456	9.86687	0.00327
9.87638	0.00223	9.87638	0.00235	9.87638	0.00452	9.87638	0.00324
9.88589	0.00221	9.88589	0.00233	9.88589	0.00448	9.88589	0.00321
9.8954	0.00219	9.8954	0.0023	9.8954	0.00445	9.8954	0.00319
9.9049	0.00217	9.9049	0.00228	9.9049	0.00441	9.9049	0.00316
9.91441	0.00215	9.91441	0.00226	9.91441	0.00438	9.91441	0.00313
9.92392	0.00213	9.92392	0.00224	9.92392	0.00434	9.92392	0.00311
9.93343	0.00211	9.93343	0.00222	9.93343	0.00431	9.93343	0.00308
9.94294	0.00209	9.94294	0.0022	9.94294	0.00427	9.94294	0.00305
9.95245	0.00207	9.95245	0.00218	9.95245	0.00424	9.95245	0.00303
9.96196	0.00205	9.96196	0.00216	9.96196	0.0042	9.96196	0.003
9.97147	0.00203	9.97147	0.00214	9.97147	0.00417	9.97147	0.00298
9.98098	0.00202	9.98098	0.00213	9.98098	0.00413	9.98098	0.00295
9.99049	0.002	9.99049	0.00211	9.99049	0.0041	9.99049	0.00293
10	0.00198	10	0.00209	10	0.00407	10	0.0029
