# Supplementary material for: The study on the adsorption characteristics of anthracite under different temperature and pressure conditions
Source: PLoS One. 2025 Mar 11;20(3):e0310863. doi: 10.1371/journal.pone.0310863 (PMC11896062; doi:10.1371/journal.pone.0310863)
Supplement: S1 Data — (ZIP) [file pone.0310863.s002.zip › Minimal data set/Fig.8e.xlsx]

## Sheet: Sheet1
0	17.8615	0	16.113	0	14.2487	0	12.3232
0.01001	17.7329	0.01001	15.998	0.01001	14.1482	0.01001	12.2404
0.02002	17.6054	0.02002	15.8839	0.02002	14.0484	0.02002	12.1582
0.03003	17.4787	0.03003	15.7705	0.03003	13.9493	0.03003	12.0765
0.04004	17.3529	0.04004	15.6579	0.04004	13.8509	0.04004	11.9954
0.05005	17.228	0.05005	15.5462	0.05005	13.7532	0.05005	11.9149
0.06006	17.104	0.06006	15.4352	0.06006	13.6562	0.06006	11.8349
0.07007	16.981	0.07007	15.325	0.07007	13.5599	0.07007	11.7554
0.08008	16.8588	0.08008	15.2157	0.08008	13.4643	0.08008	11.6764
0.09009	16.7375	0.09009	15.1071	0.09009	13.3693	0.09009	11.598
0.1001	16.617	0.1001	14.9992	0.1001	13.275	0.1001	11.5201
0.11011	16.4974	0.11011	14.8922	0.11011	13.1814	0.11011	11.4427
0.12012	16.3787	0.12012	14.7859	0.12012	13.0884	0.12012	11.3659
0.13013	16.2609	0.13013	14.6804	0.13013	12.9961	0.13013	11.2896
0.14014	16.1439	0.14014	14.5756	0.14014	12.9044	0.14014	11.2137
0.15015	16.0277	0.15015	14.4716	0.15015	12.8134	0.15015	11.1384
0.16016	15.9123	0.16016	14.3683	0.16016	12.723	0.16016	11.0636
0.17017	15.7979	0.17017	14.2657	0.17017	12.6333	0.17017	10.9893
0.18018	15.6842	0.18018	14.1639	0.18018	12.5442	0.18018	10.9155
0.19019	15.5713	0.19019	14.0628	0.19019	12.4557	0.19019	10.8422
0.2002	15.4593	0.2002	13.9625	0.2002	12.3678	0.2002	10.7694
0.21021	15.348	0.21021	13.8628	0.21021	12.2806	0.21021	10.697
0.22022	15.2376	0.22022	13.7638	0.22022	12.194	0.22022	10.6252
0.23023	15.1279	0.23023	13.6656	0.23023	12.108	0.23023	10.5538
0.24024	15.0191	0.24024	13.5681	0.24024	12.0226	0.24024	10.4829
0.25025	14.911	0.25025	13.4712	0.25025	11.9378	0.25025	10.4125
0.26026	14.8037	0.26026	13.3751	0.26026	11.8536	0.26026	10.3426
0.27027	14.6972	0.27027	13.2796	0.27027	11.7699	0.27027	10.2731
0.28028	14.5914	0.28028	13.1849	0.28028	11.6869	0.28028	10.2041
0.29029	14.4864	0.29029	13.0907	0.29029	11.6045	0.29029	10.1356
0.3003	14.3822	0.3003	12.9973	0.3003	11.5227	0.3003	10.0675
0.31031	14.2787	0.31031	12.9046	0.31031	11.4414	0.31031	9.99992
0.32032	14.1759	0.32032	12.8125	0.32032	11.3607	0.32032	9.93276
0.33033	14.0739	0.33033	12.721	0.33033	11.2805	0.33033	9.86605
0.34034	13.9726	0.34034	12.6302	0.34034	11.201	0.34034	9.79979
0.35035	13.8721	0.35035	12.5401	0.35035	11.122	0.35035	9.73397
0.36036	13.7723	0.36036	12.4506	0.36036	11.0435	0.36036	9.66859
0.37037	13.6732	0.37037	12.3617	0.37037	10.9656	0.37037	9.60366
0.38038	13.5748	0.38038	12.2735	0.38038	10.8883	0.38038	9.53916
0.39039	13.4771	0.39039	12.1859	0.39039	10.8115	0.39039	9.47509
0.4004	13.3801	0.4004	12.0989	0.4004	10.7352	0.4004	9.41145
0.41041	13.2838	0.41041	12.0125	0.41041	10.6595	0.41041	9.34824
0.42042	13.1882	0.42042	11.9268	0.42042	10.5843	0.42042	9.28546
0.43043	13.0933	0.43043	11.8417	0.43043	10.5097	0.43043	9.2231
0.44044	12.9991	0.44044	11.7572	0.44044	10.4355	0.44044	9.16115
0.45045	12.9056	0.45045	11.6732	0.45045	10.3619	0.45045	9.09962
0.46046	12.8127	0.46046	11.5899	0.46046	10.2889	0.46046	9.03851
0.47047	12.7205	0.47047	11.5072	0.47047	10.2163	0.47047	8.9778
0.48048	12.629	0.48048	11.4251	0.48048	10.1442	0.48048	8.91751
0.49049	12.5381	0.49049	11.3435	0.49049	10.0727	0.49049	8.85761
0.5005	12.4479	0.5005	11.2626	0.5005	10.0016	0.5005	8.79812
0.51051	12.3583	0.51051	11.1822	0.51051	9.93108	0.51051	8.73903
0.52052	12.2694	0.52052	11.1024	0.52052	9.86104	0.52052	8.68034
0.53053	12.1811	0.53053	11.0231	0.53053	9.79148	0.53053	8.62204
0.54054	12.0934	0.54054	10.9445	0.54054	9.72242	0.54054	8.56413
0.55055	12.0064	0.55055	10.8664	0.55055	9.65385	0.55055	8.50662
0.56056	11.92	0.56056	10.7888	0.56056	9.58575	0.56056	8.44948
0.57057	11.8342	0.57057	10.7118	0.57057	9.51814	0.57057	8.39273
0.58058	11.7491	0.58058	10.6353	0.58058	9.45101	0.58058	8.33637
0.59059	11.6645	0.59059	10.5594	0.59059	9.38435	0.59059	8.28038
0.6006	11.5806	0.6006	10.4841	0.6006	9.31815	0.6006	8.22477
0.61061	11.4972	0.61061	10.4092	0.61061	9.25243	0.61061	8.16953
0.62062	11.4145	0.62062	10.3349	0.62062	9.18717	0.62062	8.11466
0.63063	11.3324	0.63063	10.2612	0.63063	9.12237	0.63063	8.06016
0.64064	11.2508	0.64064	10.188	0.64064	9.05803	0.64064	8.00602
0.65065	11.1699	0.65065	10.1152	0.65065	8.99414	0.65065	7.95225
0.66066	11.0895	0.66066	10.043	0.66066	8.9307	0.66066	7.89884
0.67067	11.0097	0.67067	9.97136	0.67067	8.86771	0.67067	7.84579
0.68068	10.9305	0.68068	9.90019	0.68068	8.80516	0.68068	7.7931
0.69069	10.8518	0.69069	9.82953	0.69069	8.74305	0.69069	7.74076
0.7007	10.7737	0.7007	9.75938	0.7007	8.68139	0.7007	7.68877
0.71071	10.6962	0.71071	9.68972	0.71071	8.62015	0.71071	7.63713
0.72072	10.6192	0.72072	9.62056	0.72072	8.55935	0.72072	7.58584
0.73073	10.5428	0.73073	9.5519	0.73073	8.49898	0.73073	7.53489
0.74074	10.467	0.74074	9.48372	0.74074	8.43903	0.74074	7.48428
0.75075	10.3916	0.75075	9.41604	0.75075	8.37951	0.75075	7.43402
0.76076	10.3169	0.76076	9.34883	0.76076	8.32041	0.76076	7.38409
0.77077	10.2426	0.77077	9.28211	0.77077	8.26172	0.77077	7.3345
0.78078	10.1689	0.78078	9.21586	0.78078	8.20345	0.78078	7.28524
0.79079	10.0957	0.79079	9.15008	0.79079	8.14558	0.79079	7.23631
0.8008	10.0231	0.8008	9.08477	0.8008	8.08813	0.8008	7.18771
0.81081	9.95096	0.81081	9.01993	0.81081	8.03108	0.81081	7.13943
0.82082	9.87936	0.82082	8.95556	0.82082	7.97444	0.82082	7.09148
0.83083	9.80827	0.83083	8.89164	0.83083	7.91819	0.83083	7.04385
0.84084	9.73769	0.84084	8.82818	0.84084	7.86234	0.84084	6.99655
0.85085	9.66761	0.85085	8.76517	0.85085	7.80688	0.85085	6.94956
0.86086	9.59805	0.86086	8.70261	0.86086	7.75182	0.86086	6.90288
0.87087	9.52898	0.87087	8.64049	0.87087	7.69714	0.87087	6.85652
0.88088	9.46041	0.88088	8.57883	0.88088	7.64285	0.88088	6.81047
0.89089	9.39233	0.89089	8.5176	0.89089	7.58894	0.89089	6.76473
0.9009	9.32475	0.9009	8.4568	0.9009	7.53542	0.9009	6.7193
0.91091	9.25765	0.91091	8.39645	0.91091	7.48227	0.91091	6.67417
0.92092	9.19103	0.92092	8.33652	0.92092	7.42949	0.92092	6.62934
0.93093	9.12489	0.93093	8.27702	0.93093	7.37709	0.93093	6.58482
0.94094	9.05923	0.94094	8.21794	0.94094	7.32506	0.94094	6.54059
0.95095	8.99404	0.95095	8.15929	0.95095	7.27339	0.95095	6.49666
0.96096	8.92932	0.96096	8.10105	0.96096	7.22209	0.96096	6.45303
0.97097	8.86507	0.97097	8.04323	0.97097	7.17115	0.97097	6.40969
0.98098	8.80127	0.98098	7.98583	0.98098	7.12057	0.98098	6.36664
0.99099	8.73794	0.99099	7.92883	0.99099	7.07034	0.99099	6.32388
1.001	8.67506	1.001	7.87224	1.001	7.02047	1.001	6.28141
1.01101	8.61264	1.01101	7.81605	1.01101	6.97096	1.01101	6.23922
1.02102	8.55066	1.02102	7.76027	1.02102	6.92179	1.02102	6.19732
1.03103	8.48913	1.03103	7.70488	1.03103	6.87297	1.03103	6.1557
1.04104	8.42804	1.04104	7.64989	1.04104	6.82449	1.04104	6.11435
1.05105	8.3674	1.05105	7.59529	1.05105	6.77635	1.05105	6.07329
1.06106	8.30719	1.06106	7.54108	1.06106	6.72856	1.06106	6.0325
1.07107	8.24741	1.07107	7.48726	1.07107	6.6811	1.07107	5.99198
1.08108	8.18806	1.08108	7.43382	1.08108	6.63397	1.08108	5.95174
1.09109	8.12914	1.09109	7.38076	1.09109	6.58718	1.09109	5.91177
1.1011	8.07064	1.1011	7.32808	1.1011	6.54072	1.1011	5.87206
1.11111	8.01257	1.11111	7.27578	1.11111	6.49459	1.11111	5.83262
1.12112	7.95491	1.12112	7.22385	1.12112	6.44878	1.12112	5.79345
1.13113	7.89767	1.13113	7.17229	1.13113	6.40329	1.13113	5.75454
1.14114	7.84083	1.14114	7.1211	1.14114	6.35813	1.14114	5.71589
1.15115	7.78441	1.15115	7.07028	1.15115	6.31328	1.15115	5.6775
1.16116	7.7284	1.16116	7.01982	1.16116	6.26875	1.16116	5.63937
1.17117	7.67278	1.17117	6.96971	1.17117	6.22454	1.17117	5.6015
1.18118	7.61757	1.18118	6.91997	1.18118	6.18063	1.18118	5.56387
1.19119	7.56276	1.19119	6.87058	1.19119	6.13704	1.19119	5.52651
1.2012	7.50833	1.2012	6.82154	1.2012	6.09375	1.2012	5.48939
1.21121	7.45431	1.21121	6.77285	1.21121	6.05077	1.21121	5.45252
1.22122	7.40066	1.22122	6.72451	1.22122	6.00809	1.22122	5.4159
1.23123	7.34741	1.23123	6.67652	1.23123	5.96571	1.23123	5.37953
1.24124	7.29454	1.24124	6.62887	1.24124	5.92364	1.24124	5.3434
1.25125	7.24205	1.25125	6.58156	1.25125	5.88185	1.25125	5.30751
1.26126	7.18993	1.26126	6.53458	1.26126	5.84037	1.26126	5.27186
1.27127	7.1382	1.27127	6.48794	1.27127	5.79917	1.27127	5.23646
1.28128	7.08683	1.28128	6.44164	1.28128	5.75827	1.28128	5.20129
1.29129	7.03583	1.29129	6.39566	1.29129	5.71765	1.29129	5.16635
1.3013	6.9852	1.3013	6.35001	1.3013	5.67733	1.3013	5.13165
1.31131	6.93494	1.31131	6.30469	1.31131	5.63728	1.31131	5.09719
1.32132	6.88504	1.32132	6.25969	1.32132	5.59752	1.32132	5.06296
1.33133	6.83549	1.33133	6.21502	1.33133	5.55804	1.33133	5.02895
1.34134	6.7863	1.34134	6.17066	1.34134	5.51884	1.34134	4.99518
1.35135	6.73747	1.35135	6.12662	1.35135	5.47991	1.35135	4.96163
1.36136	6.68899	1.36136	6.08289	1.36136	5.44126	1.36136	4.9283
1.37137	6.64085	1.37137	6.03947	1.37137	5.40288	1.37137	4.8952
1.38138	6.59307	1.38138	5.99637	1.38138	5.36477	1.38138	4.86233
1.39139	6.54562	1.39139	5.95357	1.39139	5.32693	1.39139	4.82967
1.4014	6.49852	1.4014	5.91108	1.4014	5.28936	1.4014	4.79723
1.41141	6.45176	1.41141	5.86889	1.41141	5.25205	1.41141	4.76501
1.42142	6.40533	1.42142	5.827	1.42142	5.21501	1.42142	4.73301
1.43143	6.35924	1.43143	5.78541	1.43143	5.17822	1.43143	4.70122
1.44144	6.31348	1.44144	5.74412	1.44144	5.1417	1.44144	4.66965
1.45145	6.26805	1.45145	5.70312	1.45145	5.10543	1.45145	4.63829
1.46146	6.22294	1.46146	5.66242	1.46146	5.06942	1.46146	4.60713
1.47147	6.17816	1.47147	5.622	1.47147	5.03367	1.47147	4.57619
1.48148	6.13371	1.48148	5.58188	1.48148	4.99816	1.48148	4.54546
1.49149	6.08957	1.49149	5.54204	1.49149	4.96291	1.49149	4.51493
1.5015	6.04575	1.5015	5.50248	1.5015	4.9279	1.5015	4.48461
1.51151	6.00224	1.51151	5.46321	1.51151	4.89314	1.51151	4.45449
1.52152	5.95905	1.52152	5.42422	1.52152	4.85863	1.52152	4.42457
1.53153	5.91617	1.53153	5.3855	1.53153	4.82436	1.53153	4.39485
1.54154	5.8736	1.54154	5.34707	1.54154	4.79033	1.54154	4.36534
1.55155	5.83133	1.55155	5.3089	1.55155	4.75655	1.55155	4.33602
1.56156	5.78937	1.56156	5.27101	1.56156	4.723	1.56156	4.3069
1.57157	5.74771	1.57157	5.23339	1.57157	4.68968	1.57157	4.27797
1.58158	5.70635	1.58158	5.19604	1.58158	4.6566	1.58158	4.24924
1.59159	5.66529	1.59159	5.15895	1.59159	4.62376	1.59159	4.2207
1.6016	5.62452	1.6016	5.12213	1.6016	4.59115	1.6016	4.19235
1.61161	5.58405	1.61161	5.08558	1.61161	4.55876	1.61161	4.16419
1.62162	5.54387	1.62162	5.04928	1.62162	4.52661	1.62162	4.13623
1.63163	5.50397	1.63163	5.01324	1.63163	4.49468	1.63163	4.10845
1.64164	5.46437	1.64164	4.97746	1.64164	4.46298	1.64164	4.08085
1.65165	5.42505	1.65165	4.94193	1.65165	4.4315	1.65165	4.05345
1.66166	5.38601	1.66166	4.90666	1.66166	4.40024	1.66166	4.02622
1.67167	5.34725	1.67167	4.87164	1.67167	4.36921	1.67167	3.99918
1.68168	5.30877	1.68168	4.83687	1.68168	4.33839	1.68168	3.97232
1.69169	5.27057	1.69169	4.80235	1.69169	4.30779	1.69169	3.94564
1.7017	5.23264	1.7017	4.76807	1.7017	4.2774	1.7017	3.91914
1.71171	5.19499	1.71171	4.73404	1.71171	4.24723	1.71171	3.89282
1.72172	5.15761	1.72172	4.70025	1.72172	4.21728	1.72172	3.86668
1.73173	5.12049	1.73173	4.66671	1.73173	4.18753	1.73173	3.84071
1.74174	5.08365	1.74174	4.6334	1.74174	4.158	1.74174	3.81491
1.75175	5.04707	1.75175	4.60033	1.75175	4.12867	1.75175	3.78929
1.76176	5.01075	1.76176	4.5675	1.76176	4.09955	1.76176	3.76384
1.77177	4.97469	1.77177	4.5349	1.77177	4.07063	1.77177	3.73856
1.78178	4.93889	1.78178	4.50253	1.78178	4.04192	1.78178	3.71345
1.79179	4.90335	1.79179	4.47039	1.79179	4.01341	1.79179	3.68851
1.8018	4.86807	1.8018	4.43849	1.8018	3.9851	1.8018	3.66374
1.81181	4.83304	1.81181	4.40681	1.81181	3.95699	1.81181	3.63913
1.82182	4.79826	1.82182	4.37536	1.82182	3.92908	1.82182	3.61469
1.83183	4.76373	1.83183	4.34413	1.83183	3.90137	1.83183	3.59041
1.84184	4.72945	1.84184	4.31312	1.84184	3.87385	1.84184	3.5663
1.85185	4.69542	1.85185	4.28234	1.85185	3.84653	1.85185	3.54235
1.86186	4.66163	1.86186	4.25178	1.86186	3.8194	1.86186	3.51856
1.87187	4.62809	1.87187	4.22143	1.87187	3.79246	1.87187	3.49493
1.88188	4.59478	1.88188	4.1913	1.88188	3.76571	1.88188	3.47145
1.89189	4.56172	1.89189	4.16139	1.89189	3.73915	1.89189	3.44814
1.9019	4.52889	1.9019	4.13168	1.9019	3.71277	1.9019	3.42498
1.91191	4.4963	1.91191	4.1022	1.91191	3.68659	1.91191	3.40198
1.92192	4.46395	1.92192	4.07292	1.92192	3.66058	1.92192	3.37913
1.93193	4.43183	1.93193	4.04385	1.93193	3.63477	1.93193	3.35643
1.94194	4.39994	1.94194	4.01499	1.94194	3.60913	1.94194	3.33389
1.95195	4.36827	1.95195	3.98633	1.95195	3.58367	1.95195	3.3115
1.96196	4.33684	1.96196	3.95788	1.96196	3.55839	1.96196	3.28926
1.97197	4.30563	1.97197	3.92963	1.97197	3.5333	1.97197	3.26717
1.98198	4.27465	1.98198	3.90158	1.98198	3.50837	1.98198	3.24522
1.99199	4.24389	1.99199	3.87374	1.99199	3.48363	1.99199	3.22343
2.002	4.21335	2.002	3.84609	2.002	3.45906	2.002	3.20178
2.01201	4.18303	2.01201	3.81864	2.01201	3.43466	2.01201	3.18028
2.02202	4.15293	2.02202	3.79138	2.02202	3.41043	2.02202	3.15892
2.03203	4.12305	2.03203	3.76432	2.03203	3.38638	2.03203	3.1377
2.04204	4.09338	2.04204	3.73746	2.04204	3.36249	2.04204	3.11663
2.05205	4.06392	2.05205	3.71078	2.05205	3.33878	2.05205	3.09569
2.06206	4.03468	2.06206	3.6843	2.06206	3.31523	2.06206	3.0749
2.07207	4.00565	2.07207	3.658	2.07207	3.29184	2.07207	3.05425
2.08208	3.97682	2.08208	3.63189	2.08208	3.26862	2.08208	3.03374
2.09209	3.9482	2.09209	3.60597	2.09209	3.24557	2.09209	3.01336
2.1021	3.91979	2.1021	3.58023	2.1021	3.22268	2.1021	2.99312
2.11211	3.89159	2.11211	3.55468	2.11211	3.19995	2.11211	2.97302
2.12212	3.86358	2.12212	3.52931	2.12212	3.17738	2.12212	2.95305
2.13213	3.83578	2.13213	3.50412	2.13213	3.15497	2.13213	2.93322
2.14214	3.80818	2.14214	3.47911	2.14214	3.13271	2.14214	2.91352
2.15215	3.78078	2.15215	3.45428	2.15215	3.11062	2.15215	2.89395
2.16216	3.75357	2.16216	3.42962	2.16216	3.08868	2.16216	2.87452
2.17217	3.72656	2.17217	3.40515	2.17217	3.06689	2.17217	2.85521
2.18218	3.69974	2.18218	3.38084	2.18218	3.04526	2.18218	2.83603
2.19219	3.67312	2.19219	3.35671	2.19219	3.02378	2.19219	2.81699
2.2022	3.64669	2.2022	3.33276	2.2022	3.00245	2.2022	2.79807
2.21221	3.62045	2.21221	3.30897	2.21221	2.98127	2.21221	2.77928
2.22222	3.59439	2.22222	3.28535	2.22222	2.96025	2.22222	2.76061
2.23223	3.56853	2.23223	3.2619	2.23223	2.93937	2.23223	2.74207
2.24224	3.54285	2.24224	3.23862	2.24224	2.91863	2.24224	2.72365
2.25225	3.51736	2.25225	3.21551	2.25225	2.89805	2.25225	2.70536
2.26226	3.49205	2.26226	3.19256	2.26226	2.87761	2.26226	2.68719
2.27227	3.46692	2.27227	3.16977	2.27227	2.85731	2.27227	2.66914
2.28228	3.44197	2.28228	3.14715	2.28228	2.83716	2.28228	2.65121
2.29229	3.4172	2.29229	3.12469	2.29229	2.81715	2.29229	2.63341
2.3023	3.39261	2.3023	3.10238	2.3023	2.79727	2.3023	2.61572
2.31231	3.3682	2.31231	3.08024	2.31231	2.77754	2.31231	2.59815
2.32232	3.34396	2.32232	3.05826	2.32232	2.75795	2.32232	2.5807
2.33233	3.3199	2.33233	3.03643	2.33233	2.7385	2.33233	2.56337
2.34234	3.29601	2.34234	3.01476	2.34234	2.71919	2.34234	2.54616
2.35235	3.27229	2.35235	2.99324	2.35235	2.70001	2.35235	2.52906
2.36236	3.24874	2.36236	2.97188	2.36236	2.68096	2.36236	2.51207
2.37237	3.22537	2.37237	2.95067	2.37237	2.66205	2.37237	2.4952
2.38238	3.20216	2.38238	2.92961	2.38238	2.64328	2.38238	2.47844
2.39239	3.17911	2.39239	2.9087	2.39239	2.62463	2.39239	2.46179
2.4024	3.15624	2.4024	2.88794	2.4024	2.60612	2.4024	2.44526
2.41241	3.13353	2.41241	2.86732	2.41241	2.58774	2.41241	2.42884
2.42242	3.11098	2.42242	2.84686	2.42242	2.56948	2.42242	2.41252
2.43243	3.08859	2.43243	2.82654	2.43243	2.55136	2.43243	2.39632
2.44244	3.06637	2.44244	2.80637	2.44244	2.53337	2.44244	2.38023
2.45245	3.0443	2.45245	2.78634	2.45245	2.5155	2.45245	2.36424
2.46246	3.02239	2.46246	2.76645	2.46246	2.49775	2.46246	2.34836
2.47247	3.00064	2.47247	2.74671	2.47247	2.48014	2.47247	2.33259
2.48248	2.97905	2.48248	2.7271	2.48248	2.46264	2.48248	2.31692
2.49249	2.95762	2.49249	2.70764	2.49249	2.44527	2.49249	2.30136
2.5025	2.93633	2.5025	2.68831	2.5025	2.42803	2.5025	2.28591
2.51251	2.9152	2.51251	2.66912	2.51251	2.4109	2.51251	2.27055
2.52252	2.89423	2.52252	2.65007	2.52252	2.3939	2.52252	2.2553
2.53253	2.8734	2.53253	2.63116	2.53253	2.37701	2.53253	2.24016
2.54254	2.85272	2.54254	2.61238	2.54254	2.36024	2.54254	2.22511
2.55255	2.83219	2.55255	2.59374	2.55255	2.3436	2.55255	2.21017
2.56256	2.81181	2.56256	2.57522	2.56256	2.32707	2.56256	2.19532
2.57257	2.79158	2.57257	2.55684	2.57257	2.31065	2.57257	2.18058
2.58258	2.77149	2.58258	2.53859	2.58258	2.29436	2.58258	2.16593
2.59259	2.75155	2.59259	2.52048	2.59259	2.27817	2.59259	2.15139
2.6026	2.73175	2.6026	2.50249	2.6026	2.2621	2.6026	2.13694
2.61261	2.71209	2.61261	2.48463	2.61261	2.24615	2.61261	2.12259
2.62262	2.69258	2.62262	2.46689	2.62262	2.23031	2.62262	2.10833
2.63263	2.6732	2.63263	2.44929	2.63263	2.21457	2.63263	2.09417
2.64264	2.65396	2.64264	2.4318	2.64264	2.19895	2.64264	2.0801
2.65265	2.63487	2.65265	2.41445	2.65265	2.18344	2.65265	2.06613
2.66266	2.61591	2.66266	2.39722	2.66266	2.16804	2.66266	2.05226
2.67267	2.59708	2.67267	2.38011	2.67267	2.15275	2.67267	2.03847
2.68268	2.57839	2.68268	2.36312	2.68268	2.13757	2.68268	2.02478
2.69269	2.55984	2.69269	2.34625	2.69269	2.12249	2.69269	2.01118
2.7027	2.54142	2.7027	2.32951	2.7027	2.10752	2.7027	1.99768
2.71271	2.52313	2.71271	2.31288	2.71271	2.09265	2.71271	1.98426
2.72272	2.50497	2.72272	2.29637	2.72272	2.07789	2.72272	1.97093
2.73273	2.48695	2.73273	2.27998	2.73273	2.06324	2.73273	1.9577
2.74274	2.46905	2.74274	2.26371	2.74274	2.04869	2.74274	1.94455
2.75275	2.45129	2.75275	2.24755	2.75275	2.03424	2.75275	1.93149
2.76276	2.43365	2.76276	2.23151	2.76276	2.01989	2.76276	1.91852
2.77277	2.41613	2.77277	2.21558	2.77277	2.00564	2.77277	1.90563
2.78278	2.39875	2.78278	2.19977	2.78278	1.99149	2.78278	1.89283
2.79279	2.38149	2.79279	2.18407	2.79279	1.97745	2.79279	1.88012
2.8028	2.36435	2.8028	2.16848	2.8028	1.9635	2.8028	1.86749
2.81281	2.34734	2.81281	2.15301	2.81281	1.94965	2.81281	1.85495
2.82282	2.33044	2.82282	2.13764	2.82282	1.9359	2.82282	1.84249
2.83283	2.31368	2.83283	2.12238	2.83283	1.92224	2.83283	1.83012
2.84284	2.29703	2.84284	2.10723	2.84284	1.90869	2.84284	1.81782
2.85285	2.2805	2.85285	2.09219	2.85285	1.89522	2.85285	1.80562
2.86286	2.26409	2.86286	2.07726	2.86286	1.88186	2.86286	1.79349
2.87287	2.24779	2.87287	2.06244	2.87287	1.86858	2.87287	1.78144
2.88288	2.23162	2.88288	2.04772	2.88288	1.8554	2.88288	1.76948
2.89289	2.21556	2.89289	2.0331	2.89289	1.84232	2.89289	1.75759
2.9029	2.19962	2.9029	2.01859	2.9029	1.82932	2.9029	1.74579
2.91291	2.18379	2.91291	2.00418	2.91291	1.81642	2.91291	1.73407
2.92292	2.16808	2.92292	1.98988	2.92292	1.80361	2.92292	1.72242
2.93293	2.15247	2.93293	1.97568	2.93293	1.79088	2.93293	1.71085
2.94294	2.13698	2.94294	1.96157	2.94294	1.77825	2.94294	1.69936
2.95295	2.12161	2.95295	1.94757	2.95295	1.76571	2.95295	1.68795
2.96296	2.10634	2.96296	1.93367	2.96296	1.75326	2.96296	1.67661
2.97297	2.09118	2.97297	1.91987	2.97297	1.74089	2.97297	1.66535
2.98298	2.07614	2.98298	1.90617	2.98298	1.72861	2.98298	1.65417
2.99299	2.0612	2.99299	1.89257	2.99299	1.71642	2.99299	1.64306
3.003	2.04636	3.003	1.87906	3.003	1.70431	3.003	1.63202
3.01301	2.03164	3.01301	1.86565	3.01301	1.69229	3.01301	1.62106
3.02302	2.01702	3.02302	1.85233	3.02302	1.68035	3.02302	1.61017
3.03303	2.0025	3.03303	1.83911	3.03303	1.6685	3.03303	1.59936
3.04304	1.98809	3.04304	1.82598	3.04304	1.65673	3.04304	1.58862
3.05305	1.97379	3.05305	1.81295	3.05305	1.64505	3.05305	1.57795
3.06306	1.95958	3.06306	1.80001	3.06306	1.63345	3.06306	1.56735
3.07307	1.94548	3.07307	1.78716	3.07307	1.62192	3.07307	1.55682
3.08308	1.93148	3.08308	1.77441	3.08308	1.61048	3.08308	1.54637
3.09309	1.91759	3.09309	1.76174	3.09309	1.59912	3.09309	1.53598
3.1031	1.90379	3.1031	1.74917	3.1031	1.58785	3.1031	1.52566
3.11311	1.89009	3.11311	1.73669	3.11311	1.57665	3.11311	1.51542
3.12312	1.87649	3.12312	1.72429	3.12312	1.56552	3.12312	1.50524
3.13313	1.86298	3.13313	1.71198	3.13313	1.55448	3.13313	1.49513
3.14314	1.84958	3.14314	1.69977	3.14314	1.54352	3.14314	1.48509
3.15315	1.83627	3.15315	1.68763	3.15315	1.53263	3.15315	1.47511
3.16316	1.82305	3.16316	1.67559	3.16316	1.52182	3.16316	1.46521
3.17317	1.80994	3.17317	1.66363	3.17317	1.51109	3.17317	1.45537
3.18318	1.79691	3.18318	1.65176	3.18318	1.50043	3.18318	1.44559
3.19319	1.78398	3.19319	1.63997	3.19319	1.48985	3.19319	1.43588
3.2032	1.77114	3.2032	1.62826	3.2032	1.47934	3.2032	1.42624
3.21321	1.7584	3.21321	1.61664	3.21321	1.4689	3.21321	1.41666
3.22322	1.74575	3.22322	1.6051	3.22322	1.45854	3.22322	1.40715
3.23323	1.73318	3.23323	1.59365	3.23323	1.44826	3.23323	1.39769
3.24324	1.72071	3.24324	1.58227	3.24324	1.43804	3.24324	1.38831
3.25325	1.70833	3.25325	1.57098	3.25325	1.4279	3.25325	1.37898
3.26326	1.69604	3.26326	1.55977	3.26326	1.41783	3.26326	1.36972
3.27327	1.68383	3.27327	1.54863	3.27327	1.40783	3.27327	1.36052
3.28328	1.67171	3.28328	1.53758	3.28328	1.3979	3.28328	1.35139
3.29329	1.65969	3.29329	1.52661	3.29329	1.38804	3.29329	1.34231
3.3033	1.64774	3.3033	1.51571	3.3033	1.37825	3.3033	1.33329
3.31331	1.63589	3.31331	1.50489	3.31331	1.36852	3.31331	1.32434
3.32332	1.62411	3.32332	1.49415	3.32332	1.35887	3.32332	1.31544
3.33333	1.61243	3.33333	1.48349	3.33333	1.34929	3.33333	1.30661
3.34334	1.60082	3.34334	1.4729	3.34334	1.33977	3.34334	1.29783
3.35335	1.5893	3.35335	1.46239	3.35335	1.33032	3.35335	1.28912
3.36336	1.57787	3.36336	1.45195	3.36336	1.32094	3.36336	1.28046
3.37337	1.56651	3.37337	1.44159	3.37337	1.31162	3.37337	1.27186
3.38338	1.55524	3.38338	1.4313	3.38338	1.30237	3.38338	1.26332
3.39339	1.54405	3.39339	1.42108	3.39339	1.29318	3.39339	1.25483
3.4034	1.53294	3.4034	1.41094	3.4034	1.28406	3.4034	1.24641
3.41341	1.52191	3.41341	1.40087	3.41341	1.275	3.41341	1.23803
3.42342	1.51096	3.42342	1.39087	3.42342	1.26601	3.42342	1.22972
3.43343	1.50008	3.43343	1.38094	3.43343	1.25708	3.43343	1.22146
3.44344	1.48929	3.44344	1.37109	3.44344	1.24821	3.44344	1.21326
3.45345	1.47857	3.45345	1.3613	3.45345	1.23941	3.45345	1.20511
3.46346	1.46793	3.46346	1.35159	3.46346	1.23067	3.46346	1.19701
3.47347	1.45737	3.47347	1.34194	3.47347	1.22199	3.47347	1.18897
3.48348	1.44688	3.48348	1.33236	3.48348	1.21337	3.48348	1.18099
3.49349	1.43647	3.49349	1.32285	3.49349	1.20481	3.49349	1.17306
3.5035	1.42613	3.5035	1.31341	3.5035	1.19631	3.5035	1.16518
3.51351	1.41587	3.51351	1.30404	3.51351	1.18787	3.51351	1.15735
3.52352	1.40568	3.52352	1.29473	3.52352	1.1795	3.52352	1.14958
3.53353	1.39557	3.53353	1.28549	3.53353	1.17118	3.53353	1.14186
3.54354	1.38553	3.54354	1.27631	3.54354	1.16292	3.54354	1.13419
3.55355	1.37556	3.55355	1.2672	3.55355	1.15471	3.55355	1.12657
3.56356	1.36566	3.56356	1.25816	3.56356	1.14657	3.56356	1.11901
3.57357	1.35583	3.57357	1.24918	3.57357	1.13848	3.57357	1.11149
3.58358	1.34607	3.58358	1.24026	3.58358	1.13045	3.58358	1.10403
3.59359	1.33639	3.59359	1.23141	3.59359	1.12248	3.59359	1.09661
3.6036	1.32677	3.6036	1.22262	3.6036	1.11456	3.6036	1.08925
3.61361	1.31722	3.61361	1.2139	3.61361	1.1067	3.61361	1.08193
3.62362	1.30774	3.62362	1.20523	3.62362	1.09889	3.62362	1.07466
3.63363	1.29833	3.63363	1.19663	3.63363	1.09114	3.63363	1.06745
3.64364	1.28899	3.64364	1.18809	3.64364	1.08345	3.64364	1.06028
3.65365	1.27972	3.65365	1.17961	3.65365	1.0758	3.65365	1.05316
3.66366	1.27051	3.66366	1.17119	3.66366	1.06822	3.66366	1.04608
3.67367	1.26136	3.67367	1.16283	3.67367	1.06068	3.67367	1.03906
3.68368	1.25229	3.68368	1.15453	3.68368	1.0532	3.68368	1.03208
3.69369	1.24328	3.69369	1.14629	3.69369	1.04577	3.69369	1.02515
3.7037	1.23433	3.7037	1.13811	3.7037	1.0384	3.7037	1.01826
3.71371	1.22545	3.71371	1.12999	3.71371	1.03107	3.71371	1.01142
3.72372	1.21663	3.72372	1.12192	3.72372	1.0238	3.72372	1.00463
3.73373	1.20787	3.73373	1.11392	3.73373	1.01658	3.73373	0.99788
3.74374	1.19918	3.74374	1.10597	3.74374	1.00941	3.74374	0.99118
3.75375	1.19055	3.75375	1.09807	3.75375	1.00229	3.75375	0.98452
3.76376	1.18199	3.76376	1.09023	3.76376	0.99522	3.76376	0.97791
3.77377	1.17348	3.77377	1.08245	3.77377	0.9882	3.77377	0.97134
3.78378	1.16504	3.78378	1.07473	3.78378	0.98123	3.78378	0.96482
3.79379	1.15665	3.79379	1.06706	3.79379	0.97431	3.79379	0.95834
3.8038	1.14833	3.8038	1.05944	3.8038	0.96744	3.8038	0.9519
3.81381	1.14007	3.81381	1.05188	3.81381	0.96061	3.81381	0.94551
3.82382	1.13186	3.82382	1.04437	3.82382	0.95384	3.82382	0.93916
3.83383	1.12372	3.83383	1.03692	3.83383	0.94711	3.83383	0.93285
3.84384	1.11563	3.84384	1.02952	3.84384	0.94043	3.84384	0.92659
3.85385	1.1076	3.85385	1.02217	3.85385	0.9338	3.85385	0.92036
3.86386	1.09963	3.86386	1.01487	3.86386	0.92721	3.86386	0.91418
3.87387	1.09172	3.87387	1.00763	3.87387	0.92067	3.87387	0.90804
3.88388	1.08387	3.88388	1.00044	3.88388	0.91418	3.88388	0.90194
3.89389	1.07607	3.89389	0.9933	3.89389	0.90773	3.89389	0.89589
3.9039	1.06832	3.9039	0.98621	3.9039	0.90132	3.9039	0.88987
3.91391	1.06063	3.91391	0.97917	3.91391	0.89497	3.91391	0.88389
3.92392	1.053	3.92392	0.97218	3.92392	0.88865	3.92392	0.87796
3.93393	1.04543	3.93393	0.96524	3.93393	0.88239	3.93393	0.87206
3.94394	1.0379	3.94394	0.95835	3.94394	0.87616	3.94394	0.8662
3.95395	1.03043	3.95395	0.95151	3.95395	0.86998	3.95395	0.86039
3.96396	1.02302	3.96396	0.94472	3.96396	0.86385	3.96396	0.85461
3.97397	1.01566	3.97397	0.93798	3.97397	0.85775	3.97397	0.84887
3.98398	1.00835	3.98398	0.93128	3.98398	0.8517	3.98398	0.84317
3.99399	1.00109	3.99399	0.92464	3.99399	0.8457	3.99399	0.8375
4.004	0.99389	4.004	0.91804	4.004	0.83973	4.004	0.83188
4.01401	0.98674	4.01401	0.91149	4.01401	0.83381	4.01401	0.82629
4.02402	0.97964	4.02402	0.90498	4.02402	0.82793	4.02402	0.82074
4.03403	0.97259	4.03403	0.89852	4.03403	0.82209	4.03403	0.81523
4.04404	0.96559	4.04404	0.89211	4.04404	0.81629	4.04404	0.80975
4.05405	0.95864	4.05405	0.88574	4.05405	0.81053	4.05405	0.80432
4.06406	0.95174	4.06406	0.87942	4.06406	0.80481	4.06406	0.79891
4.07407	0.94489	4.07407	0.87314	4.07407	0.79914	4.07407	0.79355
4.08408	0.93809	4.08408	0.86691	4.08408	0.7935	4.08408	0.78822
4.09409	0.93134	4.09409	0.86072	4.09409	0.7879	4.09409	0.78292
4.1041	0.92464	4.1041	0.85458	4.1041	0.78235	4.1041	0.77767
4.11411	0.91799	4.11411	0.84848	4.11411	0.77683	4.11411	0.77244
4.12412	0.91138	4.12412	0.84243	4.12412	0.77135	4.12412	0.76726
4.13413	0.90482	4.13413	0.83641	4.13413	0.76591	4.13413	0.7621
4.14414	0.89831	4.14414	0.83044	4.14414	0.76051	4.14414	0.75698
4.15415	0.89185	4.15415	0.82452	4.15415	0.75514	4.15415	0.7519
4.16416	0.88543	4.16416	0.81863	4.16416	0.74982	4.16416	0.74685
4.17417	0.87906	4.17417	0.81279	4.17417	0.74453	4.17417	0.74183
4.18418	0.87273	4.18418	0.80699	4.18418	0.73928	4.18418	0.73685
4.19419	0.86645	4.19419	0.80123	4.19419	0.73406	4.19419	0.7319
4.2042	0.86022	4.2042	0.79551	4.2042	0.72888	4.2042	0.72699
4.21421	0.85403	4.21421	0.78983	4.21421	0.72374	4.21421	0.7221
4.22422	0.84788	4.22422	0.78419	4.22422	0.71864	4.22422	0.71725
4.23423	0.84178	4.23423	0.7786	4.23423	0.71357	4.23423	0.71244
4.24424	0.83572	4.24424	0.77304	4.24424	0.70854	4.24424	0.70765
4.25425	0.82971	4.25425	0.76752	4.25425	0.70354	4.25425	0.7029
4.26426	0.82374	4.26426	0.76204	4.26426	0.69858	4.26426	0.69818
4.27427	0.81781	4.27427	0.75661	4.27427	0.69365	4.27427	0.69349
4.28428	0.81193	4.28428	0.75121	4.28428	0.68876	4.28428	0.68883
4.29429	0.80608	4.29429	0.74584	4.29429	0.6839	4.29429	0.68421
4.3043	0.80028	4.3043	0.74052	4.3043	0.67907	4.3043	0.67961
4.31431	0.79453	4.31431	0.73524	4.31431	0.67429	4.31431	0.67505
4.32432	0.78881	4.32432	0.72999	4.32432	0.66953	4.32432	0.67051
4.33433	0.78313	4.33433	0.72478	4.33433	0.66481	4.33433	0.66601
4.34434	0.7775	4.34434	0.7196	4.34434	0.66012	4.34434	0.66154
4.35435	0.7719	4.35435	0.71447	4.35435	0.65546	4.35435	0.65709
4.36436	0.76635	4.36436	0.70937	4.36436	0.65084	4.36436	0.65268
4.37437	0.76083	4.37437	0.70431	4.37437	0.64625	4.37437	0.6483
4.38438	0.75536	4.38438	0.69928	4.38438	0.64169	4.38438	0.64394
4.39439	0.74992	4.39439	0.69429	4.39439	0.63716	4.39439	0.63962
4.4044	0.74453	4.4044	0.68933	4.4044	0.63267	4.4044	0.63532
4.41441	0.73917	4.41441	0.68441	4.41441	0.62821	4.41441	0.63105
4.42442	0.73385	4.42442	0.67953	4.42442	0.62378	4.42442	0.62682
4.43443	0.72857	4.43443	0.67468	4.43443	0.61938	4.43443	0.62261
4.44444	0.72333	4.44444	0.66986	4.44444	0.61501	4.44444	0.61842
4.45445	0.71812	4.45445	0.66508	4.45445	0.61067	4.45445	0.61427
4.46446	0.71295	4.46446	0.66034	4.46446	0.60636	4.46446	0.61015
4.47447	0.70782	4.47447	0.65562	4.47447	0.60209	4.47447	0.60605
4.48448	0.70273	4.48448	0.65094	4.48448	0.59784	4.48448	0.60198
4.49449	0.69767	4.49449	0.6463	4.49449	0.59362	4.49449	0.59793
4.5045	0.69265	4.5045	0.64168	4.5045	0.58944	4.5045	0.59392
4.51451	0.68767	4.51451	0.6371	4.51451	0.58528	4.51451	0.58993
4.52452	0.68272	4.52452	0.63256	4.52452	0.58115	4.52452	0.58597
4.53453	0.67781	4.53453	0.62804	4.53453	0.57705	4.53453	0.58203
4.54454	0.67293	4.54454	0.62356	4.54454	0.57298	4.54454	0.57812
4.55455	0.66809	4.55455	0.61911	4.55455	0.56894	4.55455	0.57424
4.56456	0.66328	4.56456	0.61469	4.56456	0.56493	4.56456	0.57038
4.57457	0.65851	4.57457	0.6103	4.57457	0.56094	4.57457	0.56655
4.58458	0.65377	4.58458	0.60595	4.58458	0.55698	4.58458	0.56275
4.59459	0.64906	4.59459	0.60162	4.59459	0.55306	4.59459	0.55897
4.6046	0.64439	4.6046	0.59733	4.6046	0.54916	4.6046	0.55521
4.61461	0.63976	4.61461	0.59307	4.61461	0.54528	4.61461	0.55148
4.62462	0.63515	4.62462	0.58883	4.62462	0.54144	4.62462	0.54778
4.63463	0.63058	4.63463	0.58463	4.63463	0.53762	4.63463	0.5441
4.64464	0.62604	4.64464	0.58046	4.64464	0.53382	4.64464	0.54045
4.65465	0.62154	4.65465	0.57631	4.65465	0.53006	4.65465	0.53682
4.66466	0.61707	4.66466	0.5722	4.66466	0.52632	4.66466	0.53321
4.67467	0.61263	4.67467	0.56812	4.67467	0.52261	4.67467	0.52963
4.68468	0.60822	4.68468	0.56406	4.68468	0.51892	4.68468	0.52607
4.69469	0.60384	4.69469	0.56004	4.69469	0.51526	4.69469	0.52254
4.7047	0.5995	4.7047	0.55604	4.7047	0.51163	4.7047	0.51903
4.71471	0.59518	4.71471	0.55207	4.71471	0.50802	4.71471	0.51555
4.72472	0.5909	4.72472	0.54813	4.72472	0.50444	4.72472	0.51208
4.73473	0.58665	4.73473	0.54422	4.73473	0.50088	4.73473	0.50864
4.74474	0.58243	4.74474	0.54033	4.74474	0.49735	4.74474	0.50523
4.75475	0.57823	4.75475	0.53648	4.75475	0.49384	4.75475	0.50183
4.76476	0.57407	4.76476	0.53265	4.76476	0.49035	4.76476	0.49846
4.77477	0.56994	4.77477	0.52885	4.77477	0.4869	4.77477	0.49512
4.78478	0.56584	4.78478	0.52507	4.78478	0.48346	4.78478	0.49179
4.79479	0.56177	4.79479	0.52132	4.79479	0.48005	4.79479	0.48849
4.8048	0.55773	4.8048	0.5176	4.8048	0.47667	4.8048	0.48521
4.81481	0.55371	4.81481	0.51391	4.81481	0.4733	4.81481	0.48195
4.82482	0.54973	4.82482	0.51024	4.82482	0.46996	4.82482	0.47871
4.83483	0.54577	4.83483	0.5066	4.83483	0.46665	4.83483	0.4755
4.84484	0.54185	4.84484	0.50298	4.84484	0.46336	4.84484	0.4723
4.85485	0.53795	4.85485	0.49939	4.85485	0.46009	4.85485	0.46913
4.86486	0.53408	4.86486	0.49583	4.86486	0.45684	4.86486	0.46598
4.87487	0.53023	4.87487	0.49229	4.87487	0.45362	4.87487	0.46285
4.88488	0.52642	4.88488	0.48878	4.88488	0.45042	4.88488	0.45974
4.89489	0.52263	4.89489	0.48529	4.89489	0.44725	4.89489	0.45665
4.9049	0.51887	4.9049	0.48183	4.9049	0.44409	4.9049	0.45359
4.91491	0.51513	4.91491	0.47839	4.91491	0.44096	4.91491	0.45054
4.92492	0.51143	4.92492	0.47497	4.92492	0.43785	4.92492	0.44751
4.93493	0.50775	4.93493	0.47158	4.93493	0.43476	4.93493	0.44451
4.94494	0.50409	4.94494	0.46822	4.94494	0.43169	4.94494	0.44152
4.95495	0.50047	4.95495	0.46487	4.95495	0.42865	4.95495	0.43856
4.96496	0.49687	4.96496	0.46156	4.96496	0.42563	4.96496	0.43561
4.97497	0.49329	4.97497	0.45826	4.97497	0.42262	4.97497	0.43269
4.98498	0.48974	4.98498	0.45499	4.98498	0.41964	4.98498	0.42978
4.99499	0.48622	4.99499	0.45174	4.99499	0.41668	4.99499	0.42689
5.00501	0.48272	5.00501	0.44852	5.00501	0.41374	5.00501	0.42403
5.01502	0.47924	5.01502	0.44532	5.01502	0.41083	5.01502	0.42118
5.02503	0.4758	5.02503	0.44214	5.02503	0.40793	5.02503	0.41835
5.03504	0.47237	5.03504	0.43898	5.03504	0.40505	5.03504	0.41554
5.04505	0.46897	5.04505	0.43585	5.04505	0.40219	5.04505	0.41275
5.05506	0.4656	5.05506	0.43274	5.05506	0.39936	5.05506	0.40998
5.06507	0.46225	5.06507	0.42965	5.06507	0.39654	5.06507	0.40722
5.07508	0.45892	5.07508	0.42659	5.07508	0.39374	5.07508	0.40449
5.08509	0.45562	5.08509	0.42354	5.08509	0.39097	5.08509	0.40177
5.0951	0.45234	5.0951	0.42052	5.0951	0.38821	5.0951	0.39907
5.10511	0.44908	5.10511	0.41752	5.10511	0.38547	5.10511	0.39639
5.11512	0.44585	5.11512	0.41454	5.11512	0.38275	5.11512	0.39373
5.12513	0.44264	5.12513	0.41158	5.12513	0.38005	5.12513	0.39109
5.13514	0.43946	5.13514	0.40864	5.13514	0.37737	5.13514	0.38846
5.14515	0.4363	5.14515	0.40572	5.14515	0.37471	5.14515	0.38585
5.15516	0.43316	5.15516	0.40283	5.15516	0.37207	5.15516	0.38326
5.16517	0.43004	5.16517	0.39995	5.16517	0.36944	5.16517	0.38069
5.17518	0.42695	5.17518	0.3971	5.17518	0.36684	5.17518	0.37813
5.18519	0.42387	5.18519	0.39426	5.18519	0.36425	5.18519	0.37559
5.1952	0.42082	5.1952	0.39145	5.1952	0.36168	5.1952	0.37307
5.20521	0.4178	5.20521	0.38866	5.20521	0.35913	5.20521	0.37056
5.21522	0.41479	5.21522	0.38588	5.21522	0.3566	5.21522	0.36807
5.22523	0.4118	5.22523	0.38313	5.22523	0.35408	5.22523	0.3656
5.23524	0.40884	5.23524	0.38039	5.23524	0.35158	5.23524	0.36315
5.24525	0.4059	5.24525	0.37768	5.24525	0.3491	5.24525	0.36071
5.25526	0.40298	5.25526	0.37498	5.25526	0.34664	5.25526	0.35828
5.26527	0.40008	5.26527	0.37231	5.26527	0.3442	5.26527	0.35588
5.27528	0.3972	5.27528	0.36965	5.27528	0.34177	5.27528	0.35349
5.28529	0.39434	5.28529	0.36701	5.28529	0.33936	5.28529	0.35111
5.2953	0.3915	5.2953	0.36439	5.2953	0.33696	5.2953	0.34876
5.30531	0.38869	5.30531	0.36179	5.30531	0.33459	5.30531	0.34641
5.31532	0.38589	5.31532	0.35921	5.31532	0.33223	5.31532	0.34409
5.32533	0.38311	5.32533	0.35665	5.32533	0.32988	5.32533	0.34178
5.33534	0.38036	5.33534	0.3541	5.33534	0.32756	5.33534	0.33948
5.34535	0.37762	5.34535	0.35157	5.34535	0.32525	5.34535	0.3372
5.35536	0.3749	5.35536	0.34906	5.35536	0.32295	5.35536	0.33494
5.36537	0.3722	5.36537	0.34657	5.36537	0.32067	5.36537	0.33269
5.37538	0.36953	5.37538	0.3441	5.37538	0.31841	5.37538	0.33045
5.38539	0.36687	5.38539	0.34164	5.38539	0.31617	5.38539	0.32823
5.3954	0.36423	5.3954	0.3392	5.3954	0.31394	5.3954	0.32603
5.40541	0.36161	5.40541	0.33678	5.40541	0.31172	5.40541	0.32384
5.41542	0.359	5.41542	0.33438	5.41542	0.30952	5.41542	0.32166
5.42543	0.35642	5.42543	0.33199	5.42543	0.30734	5.42543	0.3195
5.43544	0.35386	5.43544	0.32962	5.43544	0.30517	5.43544	0.31736
5.44545	0.35131	5.44545	0.32727	5.44545	0.30302	5.44545	0.31523
5.45546	0.34878	5.45546	0.32493	5.45546	0.30088	5.45546	0.31311
5.46547	0.34627	5.46547	0.32262	5.46547	0.29876	5.46547	0.31101
5.47548	0.34378	5.47548	0.32031	5.47548	0.29665	5.47548	0.30892
5.48549	0.34131	5.48549	0.31803	5.48549	0.29456	5.48549	0.30684
5.4955	0.33885	5.4955	0.31576	5.4955	0.29248	5.4955	0.30478
5.50551	0.33641	5.50551	0.3135	5.50551	0.29042	5.50551	0.30273
5.51552	0.33399	5.51552	0.31127	5.51552	0.28837	5.51552	0.3007
5.52553	0.33159	5.52553	0.30904	5.52553	0.28634	5.52553	0.29868
5.53554	0.3292	5.53554	0.30684	5.53554	0.28432	5.53554	0.29668
5.54555	0.32683	5.54555	0.30465	5.54555	0.28231	5.54555	0.29468
5.55556	0.32448	5.55556	0.30247	5.55556	0.28032	5.55556	0.2927
5.56557	0.32215	5.56557	0.30032	5.56557	0.27834	5.56557	0.29074
5.57558	0.31983	5.57558	0.29817	5.57558	0.27638	5.57558	0.28878
5.58559	0.31753	5.58559	0.29604	5.58559	0.27443	5.58559	0.28685
5.5956	0.31524	5.5956	0.29393	5.5956	0.2725	5.5956	0.28492
5.60561	0.31297	5.60561	0.29183	5.60561	0.27057	5.60561	0.28301
5.61562	0.31072	5.61562	0.28975	5.61562	0.26867	5.61562	0.2811
5.62563	0.30848	5.62563	0.28768	5.62563	0.26677	5.62563	0.27922
5.63564	0.30626	5.63564	0.28563	5.63564	0.26489	5.63564	0.27734
5.64565	0.30406	5.64565	0.28359	5.64565	0.26302	5.64565	0.27548
5.65566	0.30187	5.65566	0.28157	5.65566	0.26117	5.65566	0.27363
5.66567	0.2997	5.66567	0.27956	5.66567	0.25932	5.66567	0.27179
5.67568	0.29754	5.67568	0.27756	5.67568	0.25749	5.67568	0.26997
5.68569	0.2954	5.68569	0.27558	5.68569	0.25568	5.68569	0.26815
5.6957	0.29328	5.6957	0.27361	5.6957	0.25387	5.6957	0.26635
5.70571	0.29117	5.70571	0.27166	5.70571	0.25208	5.70571	0.26456
5.71572	0.28907	5.71572	0.26972	5.71572	0.25031	5.71572	0.26279
5.72573	0.28699	5.72573	0.2678	5.72573	0.24854	5.72573	0.26102
5.73574	0.28493	5.73574	0.26589	5.73574	0.24679	5.73574	0.25927
5.74575	0.28288	5.74575	0.26399	5.74575	0.24505	5.74575	0.25753
5.75576	0.28084	5.75576	0.2621	5.75576	0.24332	5.75576	0.2558
5.76577	0.27882	5.76577	0.26023	5.76577	0.2416	5.76577	0.25408
5.77578	0.27681	5.77578	0.25838	5.77578	0.2399	5.77578	0.25237
5.78579	0.27482	5.78579	0.25653	5.78579	0.23821	5.78579	0.25068
5.7958	0.27284	5.7958	0.2547	5.7958	0.23653	5.7958	0.24899
5.80581	0.27088	5.80581	0.25288	5.80581	0.23486	5.80581	0.24732
5.81582	0.26893	5.81582	0.25108	5.81582	0.2332	5.81582	0.24566
5.82583	0.267	5.82583	0.24929	5.82583	0.23156	5.82583	0.24401
5.83584	0.26507	5.83584	0.24751	5.83584	0.22992	5.83584	0.24237
5.84585	0.26317	5.84585	0.24574	5.84585	0.2283	5.84585	0.24074
5.85586	0.26127	5.85586	0.24399	5.85586	0.22669	5.85586	0.23913
5.86587	0.25939	5.86587	0.24224	5.86587	0.22509	5.86587	0.23752
5.87588	0.25753	5.87588	0.24052	5.87588	0.2235	5.87588	0.23593
5.88589	0.25567	5.88589	0.2388	5.88589	0.22193	5.88589	0.23434
5.8959	0.25383	5.8959	0.23709	5.8959	0.22036	5.8959	0.23277
5.90591	0.25201	5.90591	0.2354	5.90591	0.21881	5.90591	0.2312
5.91592	0.25019	5.91592	0.23372	5.91592	0.21726	5.91592	0.22965
5.92593	0.24839	5.92593	0.23205	5.92593	0.21573	5.92593	0.22811
5.93594	0.24661	5.93594	0.2304	5.93594	0.21421	5.93594	0.22658
5.94595	0.24483	5.94595	0.22875	5.94595	0.2127	5.94595	0.22505
5.95596	0.24307	5.95596	0.22712	5.95596	0.2112	5.95596	0.22354
5.96597	0.24132	5.96597	0.2255	5.96597	0.20971	5.96597	0.22204
5.97598	0.23958	5.97598	0.22389	5.97598	0.20823	5.97598	0.22055
5.98599	0.23786	5.98599	0.22229	5.98599	0.20676	5.98599	0.21907
5.996	0.23615	5.996	0.22071	5.996	0.2053	5.996	0.2176
6.00601	0.23445	6.00601	0.21913	6.00601	0.20386	6.00601	0.21614
6.01602	0.23276	6.01602	0.21757	6.01602	0.20242	6.01602	0.21468
6.02603	0.23109	6.02603	0.21601	6.02603	0.20099	6.02603	0.21324
6.03604	0.22942	6.03604	0.21447	6.03604	0.19957	6.03604	0.21181
6.04605	0.22777	6.04605	0.21294	6.04605	0.19816	6.04605	0.21039
6.05606	0.22613	6.05606	0.21142	6.05606	0.19677	6.05606	0.20898
6.06607	0.22451	6.06607	0.20991	6.06607	0.19538	6.06607	0.20757
6.07608	0.22289	6.07608	0.20841	6.07608	0.194	6.07608	0.20618
6.08609	0.22129	6.08609	0.20693	6.08609	0.19263	6.08609	0.20479
6.0961	0.21969	6.0961	0.20545	6.0961	0.19127	6.0961	0.20342
6.10611	0.21811	6.10611	0.20398	6.10611	0.18992	6.10611	0.20205
6.11612	0.21654	6.11612	0.20253	6.11612	0.18859	6.11612	0.20069
6.12613	0.21499	6.12613	0.20108	6.12613	0.18726	6.12613	0.19935
6.13614	0.21344	6.13614	0.19965	6.13614	0.18593	6.13614	0.19801
6.14615	0.2119	6.14615	0.19822	6.14615	0.18462	6.14615	0.19668
6.15616	0.21038	6.15616	0.19681	6.15616	0.18332	6.15616	0.19536
6.16617	0.20886	6.16617	0.1954	6.16617	0.18203	6.16617	0.19404
6.17618	0.20736	6.17618	0.19401	6.17618	0.18074	6.17618	0.19274
6.18619	0.20587	6.18619	0.19262	6.18619	0.17947	6.18619	0.19145
6.1962	0.20439	6.1962	0.19125	6.1962	0.1782	6.1962	0.19016
6.20621	0.20292	6.20621	0.18988	6.20621	0.17695	6.20621	0.18888
6.21622	0.20146	6.21622	0.18853	6.21622	0.1757	6.21622	0.18762
6.22623	0.20001	6.22623	0.18718	6.22623	0.17446	6.22623	0.18636
6.23624	0.19857	6.23624	0.18585	6.23624	0.17323	6.23624	0.1851
6.24625	0.19714	6.24625	0.18452	6.24625	0.17201	6.24625	0.18386
6.25626	0.19572	6.25626	0.1832	6.25626	0.17079	6.25626	0.18263
6.26627	0.19431	6.26627	0.1819	6.26627	0.16959	6.26627	0.1814
6.27628	0.19291	6.27628	0.1806	6.27628	0.16839	6.27628	0.18018
6.28629	0.19153	6.28629	0.17931	6.28629	0.1672	6.28629	0.17897
6.2963	0.19015	6.2963	0.17803	6.2963	0.16603	6.2963	0.17777
6.30631	0.18878	6.30631	0.17676	6.30631	0.16485	6.30631	0.17657
6.31632	0.18742	6.31632	0.1755	6.31632	0.16369	6.31632	0.17539
6.32633	0.18607	6.32633	0.17424	6.32633	0.16254	6.32633	0.17421
6.33634	0.18473	6.33634	0.173	6.33634	0.16139	6.33634	0.17304
6.34635	0.1834	6.34635	0.17177	6.34635	0.16025	6.34635	0.17188
6.35636	0.18208	6.35636	0.17054	6.35636	0.15912	6.35636	0.17072
6.36637	0.18077	6.36637	0.16932	6.36637	0.158	6.36637	0.16958
6.37638	0.17947	6.37638	0.16811	6.37638	0.15689	6.37638	0.16844
6.38639	0.17818	6.38639	0.16691	6.38639	0.15578	6.38639	0.16731
6.3964	0.1769	6.3964	0.16572	6.3964	0.15468	6.3964	0.16618
6.40641	0.17563	6.40641	0.16454	6.40641	0.15359	6.40641	0.16507
6.41642	0.17436	6.41642	0.16337	6.41642	0.15251	6.41642	0.16396
6.42643	0.17311	6.42643	0.1622	6.42643	0.15143	6.42643	0.16286
6.43644	0.17186	6.43644	0.16104	6.43644	0.15036	6.43644	0.16176
6.44645	0.17063	6.44645	0.15989	6.44645	0.1493	6.44645	0.16068
6.45646	0.1694	6.45646	0.15875	6.45646	0.14825	6.45646	0.1596
6.46647	0.16818	6.46647	0.15762	6.46647	0.1472	6.46647	0.15853
6.47648	0.16697	6.47648	0.15649	6.47648	0.14616	6.47648	0.15746
6.48649	0.16577	6.48649	0.15538	6.48649	0.14513	6.48649	0.1564
6.4965	0.16457	6.4965	0.15427	6.4965	0.14411	6.4965	0.15535
6.50651	0.16339	6.50651	0.15317	6.50651	0.14309	6.50651	0.15431
6.51652	0.16221	6.51652	0.15207	6.51652	0.14208	6.51652	0.15327
6.52653	0.16105	6.52653	0.15099	6.52653	0.14108	6.52653	0.15224
6.53654	0.15989	6.53654	0.14991	6.53654	0.14009	6.53654	0.15122
6.54655	0.15874	6.54655	0.14884	6.54655	0.1391	6.54655	0.15021
6.55656	0.1576	6.55656	0.14778	6.55656	0.13812	6.55656	0.1492
6.56657	0.15646	6.56657	0.14672	6.56657	0.13714	6.56657	0.1482
6.57658	0.15534	6.57658	0.14568	6.57658	0.13618	6.57658	0.1472
6.58659	0.15422	6.58659	0.14464	6.58659	0.13522	6.58659	0.14621
6.5966	0.15311	6.5966	0.1436	6.5966	0.13426	6.5966	0.14523
6.60661	0.15201	6.60661	0.14258	6.60661	0.13331	6.60661	0.14425
6.61662	0.15091	6.61662	0.14156	6.61662	0.13237	6.61662	0.14329
6.62663	0.14983	6.62663	0.14055	6.62663	0.13144	6.62663	0.14232
6.63664	0.14875	6.63664	0.13955	6.63664	0.13051	6.63664	0.14137
6.64665	0.14768	6.64665	0.13855	6.64665	0.12959	6.64665	0.14042
6.65666	0.14662	6.65666	0.13756	6.65666	0.12868	6.65666	0.13947
6.66667	0.14556	6.66667	0.13658	6.66667	0.12777	6.66667	0.13854
6.67668	0.14451	6.67668	0.13561	6.67668	0.12687	6.67668	0.13761
6.68669	0.14347	6.68669	0.13464	6.68669	0.12598	6.68669	0.13668
6.6967	0.14244	6.6967	0.13368	6.6967	0.12509	6.6967	0.13577
6.70671	0.14142	6.70671	0.13272	6.70671	0.1242	6.70671	0.13485
6.71672	0.1404	6.71672	0.13178	6.71672	0.12333	6.71672	0.13395
6.72673	0.13939	6.72673	0.13084	6.72673	0.12246	6.72673	0.13305
6.73674	0.13838	6.73674	0.1299	6.73674	0.12159	6.73674	0.13215
6.74675	0.13739	6.74675	0.12897	6.74675	0.12074	6.74675	0.13127
6.75676	0.1364	6.75676	0.12805	6.75676	0.11989	6.75676	0.13039
6.76677	0.13542	6.76677	0.12714	6.76677	0.11904	6.76677	0.12951
6.77678	0.13444	6.77678	0.12623	6.77678	0.1182	6.77678	0.12864
6.78679	0.13348	6.78679	0.12533	6.78679	0.11737	6.78679	0.12778
6.7968	0.13252	6.7968	0.12444	6.7968	0.11654	6.7968	0.12692
6.80681	0.13156	6.80681	0.12355	6.80681	0.11572	6.80681	0.12607
6.81682	0.13062	6.81682	0.12267	6.81682	0.1149	6.81682	0.12522
6.82683	0.12968	6.82683	0.12179	6.82683	0.11409	6.82683	0.12438
6.83684	0.12874	6.83684	0.12092	6.83684	0.11329	6.83684	0.12354
6.84685	0.12782	6.84685	0.12006	6.84685	0.11249	6.84685	0.12271
6.85686	0.1269	6.85686	0.1192	6.85686	0.11169	6.85686	0.12189
6.86687	0.12598	6.86687	0.11835	6.86687	0.11091	6.86687	0.12107
6.87688	0.12508	6.87688	0.11751	6.87688	0.11012	6.87688	0.12026
6.88689	0.12418	6.88689	0.11667	6.88689	0.10935	6.88689	0.11945
6.8969	0.12328	6.8969	0.11584	6.8969	0.10857	6.8969	0.11865
6.90691	0.1224	6.90691	0.11501	6.90691	0.10781	6.90691	0.11785
6.91692	0.12152	6.91692	0.11419	6.91692	0.10705	6.91692	0.11706
6.92693	0.12064	6.92693	0.11337	6.92693	0.10629	6.92693	0.11627
6.93694	0.11977	6.93694	0.11256	6.93694	0.10554	6.93694	0.11549
6.94695	0.11891	6.94695	0.11176	6.94695	0.1048	6.94695	0.11472
6.95696	0.11806	6.95696	0.11096	6.95696	0.10406	6.95696	0.11395
6.96697	0.11721	6.96697	0.11017	6.96697	0.10333	6.96697	0.11318
6.97698	0.11636	6.97698	0.10938	6.97698	0.1026	6.97698	0.11242
6.98699	0.11553	6.98699	0.1086	6.98699	0.10187	6.98699	0.11166
6.997	0.11469	6.997	0.10783	6.997	0.10116	6.997	0.11091
7.00701	0.11387	7.00701	0.10706	7.00701	0.10044	7.00701	0.11017
7.01702	0.11305	7.01702	0.1063	7.01702	0.09973	7.01702	0.10943
7.02703	0.11224	7.02703	0.10554	7.02703	0.09903	7.02703	0.10869
7.03704	0.11143	7.03704	0.10478	7.03704	0.09833	7.03704	0.10796
7.04705	0.11063	7.04705	0.10404	7.04705	0.09764	7.04705	0.10724
7.05706	0.10983	7.05706	0.10329	7.05706	0.09695	7.05706	0.10652
7.06707	0.10904	7.06707	0.10256	7.06707	0.09627	7.06707	0.1058
7.07708	0.10825	7.07708	0.10182	7.07708	0.09559	7.07708	0.10509
7.08709	0.10748	7.08709	0.1011	7.08709	0.09491	7.08709	0.10439
7.0971	0.1067	7.0971	0.10038	7.0971	0.09424	7.0971	0.10369
7.10711	0.10593	7.10711	0.09966	7.10711	0.09358	7.10711	0.10299
7.11712	0.10517	7.11712	0.09895	7.11712	0.09292	7.11712	0.1023
7.12713	0.10442	7.12713	0.09824	7.12713	0.09226	7.12713	0.10161
7.13714	0.10366	7.13714	0.09754	7.13714	0.09161	7.13714	0.10093
7.14715	0.10292	7.14715	0.09684	7.14715	0.09097	7.14715	0.10025
7.15716	0.10218	7.15716	0.09615	7.15716	0.09032	7.15716	0.09958
7.16717	0.10144	7.16717	0.09547	7.16717	0.08969	7.16717	0.09891
7.17718	0.10071	7.17718	0.09479	7.17718	0.08905	7.17718	0.09824
7.18719	0.09999	7.18719	0.09411	7.18719	0.08843	7.18719	0.09758
7.1972	0.09927	7.1972	0.09344	7.1972	0.0878	7.1972	0.09693
7.20721	0.09855	7.20721	0.09277	7.20721	0.08718	7.20721	0.09628
7.21722	0.09784	7.21722	0.09211	7.21722	0.08657	7.21722	0.09563
7.22723	0.09714	7.22723	0.09145	7.22723	0.08596	7.22723	0.09499
7.23724	0.09644	7.23724	0.0908	7.23724	0.08535	7.23724	0.09435
7.24725	0.09575	7.24725	0.09015	7.24725	0.08475	7.24725	0.09372
7.25726	0.09506	7.25726	0.08951	7.25726	0.08415	7.25726	0.09309
7.26727	0.09437	7.26727	0.08887	7.26727	0.08356	7.26727	0.09246
7.27728	0.0937	7.27728	0.08823	7.27728	0.08297	7.27728	0.09184
7.28729	0.09302	7.28729	0.0876	7.28729	0.08238	7.28729	0.09123
7.2973	0.09235	7.2973	0.08698	7.2973	0.0818	7.2973	0.09061
7.30731	0.09169	7.30731	0.08636	7.30731	0.08123	7.30731	0.09
7.31732	0.09103	7.31732	0.08574	7.31732	0.08065	7.31732	0.0894
7.32733	0.09037	7.32733	0.08513	7.32733	0.08008	7.32733	0.0888
7.33734	0.08972	7.33734	0.08452	7.33734	0.07952	7.33734	0.0882
7.34735	0.08908	7.34735	0.08392	7.34735	0.07896	7.34735	0.08761
7.35736	0.08844	7.35736	0.08332	7.35736	0.0784	7.35736	0.08702
7.36737	0.0878	7.36737	0.08272	7.36737	0.07785	7.36737	0.08644
7.37738	0.08717	7.37738	0.08213	7.37738	0.0773	7.37738	0.08586
7.38739	0.08654	7.38739	0.08155	7.38739	0.07675	7.38739	0.08528
7.3974	0.08592	7.3974	0.08097	7.3974	0.07621	7.3974	0.08471
7.40741	0.0853	7.40741	0.08039	7.40741	0.07567	7.40741	0.08414
7.41742	0.08469	7.41742	0.07981	7.41742	0.07514	7.41742	0.08357
7.42743	0.08408	7.42743	0.07924	7.42743	0.07461	7.42743	0.08301
7.43744	0.08347	7.43744	0.07868	7.43744	0.07408	7.43744	0.08245
7.44745	0.08287	7.44745	0.07812	7.44745	0.07356	7.44745	0.0819
7.45746	0.08227	7.45746	0.07756	7.45746	0.07304	7.45746	0.08135
7.46747	0.08168	7.46747	0.07701	7.46747	0.07253	7.46747	0.0808
7.47748	0.08109	7.47748	0.07646	7.47748	0.07202	7.47748	0.08026
7.48749	0.08051	7.48749	0.07591	7.48749	0.07151	7.48749	0.07972
7.4975	0.07993	7.4975	0.07537	7.4975	0.071	7.4975	0.07919
7.50751	0.07936	7.50751	0.07483	7.50751	0.0705	7.50751	0.07866
7.51752	0.07879	7.51752	0.0743	7.51752	0.07001	7.51752	0.07813
7.52753	0.07822	7.52753	0.07377	7.52753	0.06951	7.52753	0.0776
7.53754	0.07766	7.53754	0.07324	7.53754	0.06902	7.53754	0.07708
7.54755	0.0771	7.54755	0.07272	7.54755	0.06854	7.54755	0.07656
7.55756	0.07654	7.55756	0.0722	7.55756	0.06805	7.55756	0.07605
7.56757	0.07599	7.56757	0.07168	7.56757	0.06757	7.56757	0.07554
7.57758	0.07544	7.57758	0.07117	7.57758	0.0671	7.57758	0.07503
7.58759	0.0749	7.58759	0.07066	7.58759	0.06662	7.58759	0.07453
7.5976	0.07436	7.5976	0.07016	7.5976	0.06615	7.5976	0.07403
7.60761	0.07383	7.60761	0.06966	7.60761	0.06569	7.60761	0.07353
7.61762	0.0733	7.61762	0.06916	7.61762	0.06522	7.61762	0.07304
7.62763	0.07277	7.62763	0.06867	7.62763	0.06476	7.62763	0.07255
7.63764	0.07224	7.63764	0.06818	7.63764	0.06431	7.63764	0.07206
7.64765	0.07172	7.64765	0.06769	7.64765	0.06385	7.64765	0.07157
7.65766	0.07121	7.65766	0.06721	7.65766	0.0634	7.65766	0.07109
7.66767	0.0707	7.66767	0.06673	7.66767	0.06295	7.66767	0.07062
7.67768	0.07019	7.67768	0.06625	7.67768	0.06251	7.67768	0.07014
7.68769	0.06968	7.68769	0.06578	7.68769	0.06207	7.68769	0.06967
7.6977	0.06918	7.6977	0.06531	7.6977	0.06163	7.6977	0.0692
7.70771	0.06868	7.70771	0.06484	7.70771	0.0612	7.70771	0.06874
7.71772	0.06819	7.71772	0.06438	7.71772	0.06077	7.71772	0.06828
7.72773	0.0677	7.72773	0.06392	7.72773	0.06034	7.72773	0.06782
7.73774	0.06721	7.73774	0.06347	7.73774	0.05991	7.73774	0.06736
7.74775	0.06673	7.74775	0.06301	7.74775	0.05949	7.74775	0.06691
7.75776	0.06625	7.75776	0.06256	7.75776	0.05907	7.75776	0.06646
7.76777	0.06577	7.76777	0.06212	7.76777	0.05865	7.76777	0.06601
7.77778	0.0653	7.77778	0.06167	7.77778	0.05824	7.77778	0.06557
7.78779	0.06483	7.78779	0.06123	7.78779	0.05783	7.78779	0.06513
7.7978	0.06436	7.7978	0.0608	7.7978	0.05742	7.7978	0.06469
7.80781	0.0639	7.80781	0.06036	7.80781	0.05701	7.80781	0.06426
7.81782	0.06344	7.81782	0.05993	7.81782	0.05661	7.81782	0.06383
7.82783	0.06298	7.82783	0.0595	7.82783	0.05621	7.82783	0.0634
7.83784	0.06253	7.83784	0.05908	7.83784	0.05582	7.83784	0.06297
7.84785	0.06208	7.84785	0.05866	7.84785	0.05542	7.84785	0.06255
7.85786	0.06163	7.85786	0.05824	7.85786	0.05503	7.85786	0.06213
7.86787	0.06119	7.86787	0.05782	7.86787	0.05464	7.86787	0.06171
7.87788	0.06075	7.87788	0.05741	7.87788	0.05426	7.87788	0.0613
7.88789	0.06031	7.88789	0.057	7.88789	0.05388	7.88789	0.06089
7.8979	0.05988	7.8979	0.05659	7.8979	0.0535	7.8979	0.06048
7.90791	0.05945	7.90791	0.05619	7.90791	0.05312	7.90791	0.06007
7.91792	0.05902	7.91792	0.05579	7.91792	0.05274	7.91792	0.05967
7.92793	0.05859	7.92793	0.05539	7.92793	0.05237	7.92793	0.05927
7.93794	0.05817	7.93794	0.05499	7.93794	0.052	7.93794	0.05887
7.94795	0.05775	7.94795	0.0546	7.94795	0.05164	7.94795	0.05847
7.95796	0.05734	7.95796	0.05421	7.95796	0.05127	7.95796	0.05808
7.96797	0.05693	7.96797	0.05383	7.96797	0.05091	7.96797	0.05769
7.97798	0.05652	7.97798	0.05344	7.97798	0.05055	7.97798	0.0573
7.98799	0.05611	7.98799	0.05306	7.98799	0.05019	7.98799	0.05692
7.998	0.05571	7.998	0.05268	7.998	0.04984	7.998	0.05654
8.00801	0.0553	8.00801	0.05231	8.00801	0.04949	8.00801	0.05616
8.01802	0.05491	8.01802	0.05193	8.01802	0.04914	8.01802	0.05578
8.02803	0.05451	8.02803	0.05156	8.02803	0.04879	8.02803	0.0554
8.03804	0.05412	8.03804	0.05119	8.03804	0.04845	8.03804	0.05503
8.04805	0.05373	8.04805	0.05083	8.04805	0.04811	8.04805	0.05466
8.05806	0.05334	8.05806	0.05047	8.05806	0.04777	8.05806	0.0543
8.06807	0.05296	8.06807	0.0501	8.06807	0.04743	8.06807	0.05393
8.07808	0.05258	8.07808	0.04975	8.07808	0.0471	8.07808	0.05357
8.08809	0.0522	8.08809	0.04939	8.08809	0.04676	8.08809	0.05321
8.0981	0.05182	8.0981	0.04904	8.0981	0.04643	8.0981	0.05285
8.10811	0.05145	8.10811	0.04869	8.10811	0.04611	8.10811	0.0525
8.11812	0.05108	8.11812	0.04834	8.11812	0.04578	8.11812	0.05214
8.12813	0.05071	8.12813	0.048	8.12813	0.04546	8.12813	0.05179
8.13814	0.05035	8.13814	0.04765	8.13814	0.04514	8.13814	0.05145
8.14815	0.04999	8.14815	0.04731	8.14815	0.04482	8.14815	0.0511
8.15816	0.04963	8.15816	0.04698	8.15816	0.0445	8.15816	0.05076
8.16817	0.04927	8.16817	0.04664	8.16817	0.04419	8.16817	0.05042
8.17818	0.04891	8.17818	0.04631	8.17818	0.04388	8.17818	0.05008
8.18819	0.04856	8.18819	0.04598	8.18819	0.04357	8.18819	0.04974
8.1982	0.04821	8.1982	0.04565	8.1982	0.04326	8.1982	0.04941
8.20821	0.04787	8.20821	0.04532	8.20821	0.04296	8.20821	0.04908
8.21822	0.04752	8.21822	0.045	8.21822	0.04265	8.21822	0.04875
8.22823	0.04718	8.22823	0.04468	8.22823	0.04235	8.22823	0.04842
8.23824	0.04684	8.23824	0.04436	8.23824	0.04205	8.23824	0.04809
8.24825	0.0465	8.24825	0.04404	8.24825	0.04176	8.24825	0.04777
8.25826	0.04617	8.25826	0.04373	8.25826	0.04146	8.25826	0.04745
8.26827	0.04584	8.26827	0.04342	8.26827	0.04117	8.26827	0.04713
8.27828	0.04551	8.27828	0.04311	8.27828	0.04088	8.27828	0.04681
8.28829	0.04518	8.28829	0.0428	8.28829	0.04059	8.28829	0.0465
8.2983	0.04485	8.2983	0.04249	8.2983	0.0403	8.2983	0.04619
8.30831	0.04453	8.30831	0.04219	8.30831	0.04002	8.30831	0.04588
8.31832	0.04421	8.31832	0.04189	8.31832	0.03974	8.31832	0.04557
8.32833	0.04389	8.32833	0.04159	8.32833	0.03946	8.32833	0.04526
8.33834	0.04358	8.33834	0.04129	8.33834	0.03918	8.33834	0.04496
8.34835	0.04326	8.34835	0.041	8.34835	0.0389	8.34835	0.04466
8.35836	0.04295	8.35836	0.04071	8.35836	0.03863	8.35836	0.04436
8.36837	0.04264	8.36837	0.04042	8.36837	0.03836	8.36837	0.04406
8.37838	0.04234	8.37838	0.04013	8.37838	0.03809	8.37838	0.04376
8.38839	0.04203	8.38839	0.03984	8.38839	0.03782	8.38839	0.04347
8.3984	0.04173	8.3984	0.03956	8.3984	0.03755	8.3984	0.04318
8.40841	0.04143	8.40841	0.03927	8.40841	0.03729	8.40841	0.04289
8.41842	0.04113	8.41842	0.03899	8.41842	0.03702	8.41842	0.0426
8.42843	0.04083	8.42843	0.03872	8.42843	0.03676	8.42843	0.04231
8.43844	0.04054	8.43844	0.03844	8.43844	0.0365	8.43844	0.04203
8.44845	0.04025	8.44845	0.03817	8.44845	0.03624	8.44845	0.04175
8.45846	0.03996	8.45846	0.03789	8.45846	0.03599	8.45846	0.04147
8.46847	0.03967	8.46847	0.03762	8.46847	0.03574	8.46847	0.04119
8.47848	0.03939	8.47848	0.03735	8.47848	0.03548	8.47848	0.04091
8.48849	0.0391	8.48849	0.03709	8.48849	0.03523	8.48849	0.04064
8.4985	0.03882	8.4985	0.03682	8.4985	0.03498	8.4985	0.04036
8.50851	0.03854	8.50851	0.03656	8.50851	0.03474	8.50851	0.04009
8.51852	0.03826	8.51852	0.0363	8.51852	0.03449	8.51852	0.03982
8.52853	0.03799	8.52853	0.03604	8.52853	0.03425	8.52853	0.03956
8.53854	0.03772	8.53854	0.03578	8.53854	0.03401	8.53854	0.03929
8.54855	0.03744	8.54855	0.03553	8.54855	0.03377	8.54855	0.03903
8.55856	0.03718	8.55856	0.03527	8.55856	0.03353	8.55856	0.03876
8.56857	0.03691	8.56857	0.03502	8.56857	0.03329	8.56857	0.0385
8.57858	0.03664	8.57858	0.03477	8.57858	0.03306	8.57858	0.03825
8.58859	0.03638	8.58859	0.03452	8.58859	0.03283	8.58859	0.03799
8.5986	0.03612	8.5986	0.03428	8.5986	0.03259	8.5986	0.03773
8.60861	0.03586	8.60861	0.03403	8.60861	0.03236	8.60861	0.03748
8.61862	0.0356	8.61862	0.03379	8.61862	0.03214	8.61862	0.03723
8.62863	0.03534	8.62863	0.03355	8.62863	0.03191	8.62863	0.03698
8.63864	0.03509	8.63864	0.03331	8.63864	0.03168	8.63864	0.03673
8.64865	0.03484	8.64865	0.03307	8.64865	0.03146	8.64865	0.03648
8.65866	0.03459	8.65866	0.03284	8.65866	0.03124	8.65866	0.03624
8.66867	0.03434	8.66867	0.0326	8.66867	0.03102	8.66867	0.03599
8.67868	0.03409	8.67868	0.03237	8.67868	0.0308	8.67868	0.03575
8.68869	0.03384	8.68869	0.03214	8.68869	0.03058	8.68869	0.03551
8.6987	0.0336	8.6987	0.03191	8.6987	0.03037	8.6987	0.03527
8.70871	0.03336	8.70871	0.03168	8.70871	0.03015	8.70871	0.03504
8.71872	0.03312	8.71872	0.03145	8.71872	0.02994	8.71872	0.0348
8.72873	0.03288	8.72873	0.03123	8.72873	0.02973	8.72873	0.03457
8.73874	0.03264	8.73874	0.03101	8.73874	0.02952	8.73874	0.03434
8.74875	0.03241	8.74875	0.03079	8.74875	0.02931	8.74875	0.03411
8.75876	0.03218	8.75876	0.03057	8.75876	0.0291	8.75876	0.03388
8.76877	0.03194	8.76877	0.03035	8.76877	0.0289	8.76877	0.03365
8.77878	0.03171	8.77878	0.03013	8.77878	0.02869	8.77878	0.03342
8.78879	0.03149	8.78879	0.02992	8.78879	0.02849	8.78879	0.0332
8.7988	0.03126	8.7988	0.0297	8.7988	0.02829	8.7988	0.03298
8.80881	0.03103	8.80881	0.02949	8.80881	0.02809	8.80881	0.03275
8.81882	0.03081	8.81882	0.02928	8.81882	0.02789	8.81882	0.03253
8.82883	0.03059	8.82883	0.02907	8.82883	0.0277	8.82883	0.03232
8.83884	0.03037	8.83884	0.02886	8.83884	0.0275	8.83884	0.0321
8.84885	0.03015	8.84885	0.02866	8.84885	0.02731	8.84885	0.03188
8.85886	0.02993	8.85886	0.02845	8.85886	0.02711	8.85886	0.03167
8.86887	0.02972	8.86887	0.02825	8.86887	0.02692	8.86887	0.03146
8.87888	0.0295	8.87888	0.02805	8.87888	0.02673	8.87888	0.03124
8.88889	0.02929	8.88889	0.02785	8.88889	0.02655	8.88889	0.03103
8.8989	0.02908	8.8989	0.02765	8.8989	0.02636	8.8989	0.03083
8.90891	0.02887	8.90891	0.02745	8.90891	0.02617	8.90891	0.03062
8.91892	0.02866	8.91892	0.02726	8.91892	0.02599	8.91892	0.03041
8.92893	0.02846	8.92893	0.02706	8.92893	0.0258	8.92893	0.03021
8.93894	0.02825	8.93894	0.02687	8.93894	0.02562	8.93894	0.03001
8.94895	0.02805	8.94895	0.02668	8.94895	0.02544	8.94895	0.02981
8.95896	0.02785	8.95896	0.02649	8.95896	0.02526	8.95896	0.0296
8.96897	0.02765	8.96897	0.0263	8.96897	0.02508	8.96897	0.02941
8.97898	0.02745	8.97898	0.02611	8.97898	0.02491	8.97898	0.02921
8.98899	0.02725	8.98899	0.02592	8.98899	0.02473	8.98899	0.02901
8.999	0.02706	8.999	0.02574	8.999	0.02456	8.999	0.02882
9.00901	0.02686	9.00901	0.02555	9.00901	0.02438	9.00901	0.02862
9.01902	0.02667	9.01902	0.02537	9.01902	0.02421	9.01902	0.02843
9.02903	0.02648	9.02903	0.02519	9.02903	0.02404	9.02903	0.02824
9.03904	0.02628	9.03904	0.02501	9.03904	0.02387	9.03904	0.02805
9.04905	0.0261	9.04905	0.02483	9.04905	0.0237	9.04905	0.02786
9.05906	0.02591	9.05906	0.02466	9.05906	0.02354	9.05906	0.02768
9.06907	0.02572	9.06907	0.02448	9.06907	0.02337	9.06907	0.02749
9.07908	0.02554	9.07908	0.0243	9.07908	0.0232	9.07908	0.02731
9.08909	0.02535	9.08909	0.02413	9.08909	0.02304	9.08909	0.02712
9.0991	0.02517	9.0991	0.02396	9.0991	0.02288	9.0991	0.02694
9.10911	0.02499	9.10911	0.02379	9.10911	0.02272	9.10911	0.02676
9.11912	0.02481	9.11912	0.02362	9.11912	0.02256	9.11912	0.02658
9.12913	0.02463	9.12913	0.02345	9.12913	0.0224	9.12913	0.0264
9.13914	0.02445	9.13914	0.02328	9.13914	0.02224	9.13914	0.02622
9.14915	0.02428	9.14915	0.02312	9.14915	0.02208	9.14915	0.02605
9.15916	0.0241	9.15916	0.02295	9.15916	0.02193	9.15916	0.02587
9.16917	0.02393	9.16917	0.02279	9.16917	0.02177	9.16917	0.0257
9.17918	0.02376	9.17918	0.02262	9.17918	0.02162	9.17918	0.02553
9.18919	0.02359	9.18919	0.02246	9.18919	0.02147	9.18919	0.02535
9.1992	0.02342	9.1992	0.0223	9.1992	0.02132	9.1992	0.02518
9.20921	0.02325	9.20921	0.02214	9.20921	0.02116	9.20921	0.02501
9.21922	0.02308	9.21922	0.02199	9.21922	0.02102	9.21922	0.02485
9.22923	0.02291	9.22923	0.02183	9.22923	0.02087	9.22923	0.02468
9.23924	0.02275	9.23924	0.02167	9.23924	0.02072	9.23924	0.02451
9.24925	0.02259	9.24925	0.02152	9.24925	0.02057	9.24925	0.02435
9.25926	0.02242	9.25926	0.02136	9.25926	0.02043	9.25926	0.02419
9.26927	0.02226	9.26927	0.02121	9.26927	0.02028	9.26927	0.02402
9.27928	0.0221	9.27928	0.02106	9.27928	0.02014	9.27928	0.02386
9.28929	0.02194	9.28929	0.02091	9.28929	0.02	9.28929	0.0237
9.2993	0.02178	9.2993	0.02076	9.2993	0.01986	9.2993	0.02354
9.30931	0.02163	9.30931	0.02061	9.30931	0.01972	9.30931	0.02338
9.31932	0.02147	9.31932	0.02047	9.31932	0.01958	9.31932	0.02323
9.32933	0.02132	9.32933	0.02032	9.32933	0.01944	9.32933	0.02307
9.33934	0.02116	9.33934	0.02017	9.33934	0.0193	9.33934	0.02292
9.34935	0.02101	9.34935	0.02003	9.34935	0.01917	9.34935	0.02276
9.35936	0.02086	9.35936	0.01989	9.35936	0.01903	9.35936	0.02261
9.36937	0.02071	9.36937	0.01975	9.36937	0.0189	9.36937	0.02246
9.37938	0.02056	9.37938	0.0196	9.37938	0.01877	9.37938	0.02231
9.38939	0.02041	9.38939	0.01947	9.38939	0.01863	9.38939	0.02216
9.3994	0.02027	9.3994	0.01933	9.3994	0.0185	9.3994	0.02201
9.40941	0.02012	9.40941	0.01919	9.40941	0.01837	9.40941	0.02186
9.41942	0.01998	9.41942	0.01905	9.41942	0.01824	9.41942	0.02171
9.42943	0.01983	9.42943	0.01892	9.42943	0.01811	9.42943	0.02157
9.43944	0.01969	9.43944	0.01878	9.43944	0.01799	9.43944	0.02142
9.44945	0.01955	9.44945	0.01865	9.44945	0.01786	9.44945	0.02128
9.45946	0.01941	9.45946	0.01851	9.45946	0.01773	9.45946	0.02114
9.46947	0.01927	9.46947	0.01838	9.46947	0.01761	9.46947	0.02099
9.47948	0.01913	9.47948	0.01825	9.47948	0.01748	9.47948	0.02085
9.48949	0.01899	9.48949	0.01812	9.48949	0.01736	9.48949	0.02071
9.4995	0.01886	9.4995	0.01799	9.4995	0.01724	9.4995	0.02057
9.50951	0.01872	9.50951	0.01786	9.50951	0.01712	9.50951	0.02044
9.51952	0.01858	9.51952	0.01773	9.51952	0.01699	9.51952	0.0203
9.52953	0.01845	9.52953	0.01761	9.52953	0.01688	9.52953	0.02016
9.53954	0.01832	9.53954	0.01748	9.53954	0.01676	9.53954	0.02003
9.54955	0.01819	9.54955	0.01736	9.54955	0.01664	9.54955	0.01989
9.55956	0.01806	9.55956	0.01723	9.55956	0.01652	9.55956	0.01976
9.56957	0.01793	9.56957	0.01711	9.56957	0.0164	9.56957	0.01963
9.57958	0.0178	9.57958	0.01699	9.57958	0.01629	9.57958	0.01949
9.58959	0.01767	9.58959	0.01687	9.58959	0.01617	9.58959	0.01936
9.5996	0.01754	9.5996	0.01675	9.5996	0.01606	9.5996	0.01923
9.60961	0.01742	9.60961	0.01663	9.60961	0.01595	9.60961	0.0191
9.61962	0.01729	9.61962	0.01651	9.61962	0.01583	9.61962	0.01898
9.62963	0.01717	9.62963	0.01639	9.62963	0.01572	9.62963	0.01885
9.63964	0.01704	9.63964	0.01627	9.63964	0.01561	9.63964	0.01872
9.64965	0.01692	9.64965	0.01616	9.64965	0.0155	9.64965	0.0186
9.65966	0.0168	9.65966	0.01604	9.65966	0.01539	9.65966	0.01847
9.66967	0.01668	9.66967	0.01593	9.66967	0.01528	9.66967	0.01835
9.67968	0.01656	9.67968	0.01581	9.67968	0.01518	9.67968	0.01822
9.68969	0.01644	9.68969	0.0157	9.68969	0.01507	9.68969	0.0181
9.6997	0.01632	9.6997	0.01559	9.6997	0.01496	9.6997	0.01798
9.70971	0.0162	9.70971	0.01548	9.70971	0.01486	9.70971	0.01786
9.71972	0.01609	9.71972	0.01537	9.71972	0.01475	9.71972	0.01774
9.72973	0.01597	9.72973	0.01526	9.72973	0.01465	9.72973	0.01762
9.73974	0.01585	9.73974	0.01515	9.73974	0.01454	9.73974	0.0175
9.74975	0.01574	9.74975	0.01504	9.74975	0.01444	9.74975	0.01738
9.75976	0.01563	9.75976	0.01493	9.75976	0.01434	9.75976	0.01727
9.76977	0.01551	9.76977	0.01483	9.76977	0.01424	9.76977	0.01715
9.77978	0.0154	9.77978	0.01472	9.77978	0.01414	9.77978	0.01704
9.78979	0.01529	9.78979	0.01462	9.78979	0.01404	9.78979	0.01692
9.7998	0.01518	9.7998	0.01451	9.7998	0.01394	9.7998	0.01681
9.80981	0.01507	9.80981	0.01441	9.80981	0.01384	9.80981	0.0167
9.81982	0.01496	9.81982	0.01431	9.81982	0.01374	9.81982	0.01658
9.82983	0.01486	9.82983	0.0142	9.82983	0.01365	9.82983	0.01647
9.83984	0.01475	9.83984	0.0141	9.83984	0.01355	9.83984	0.01636
9.84985	0.01464	9.84985	0.014	9.84985	0.01345	9.84985	0.01625
9.85986	0.01454	9.85986	0.0139	9.85986	0.01336	9.85986	0.01614
9.86987	0.01443	9.86987	0.0138	9.86987	0.01327	9.86987	0.01603
9.87988	0.01433	9.87988	0.0137	9.87988	0.01317	9.87988	0.01593
9.88989	0.01423	9.88989	0.01361	9.88989	0.01308	9.88989	0.01582
9.8999	0.01412	9.8999	0.01351	9.8999	0.01299	9.8999	0.01571
9.90991	0.01402	9.90991	0.01341	9.90991	0.0129	9.90991	0.01561
9.91992	0.01392	9.91992	0.01332	9.91992	0.0128	9.91992	0.0155
9.92993	0.01382	9.92993	0.01322	9.92993	0.01271	9.92993	0.0154
9.93994	0.01372	9.93994	0.01313	9.93994	0.01262	9.93994	0.0153
9.94995	0.01362	9.94995	0.01303	9.94995	0.01254	9.94995	0.01519
9.95996	0.01353	9.95996	0.01294	9.95996	0.01245	9.95996	0.01509
9.96997	0.01343	9.96997	0.01285	9.96997	0.01236	9.96997	0.01499
9.97998	0.01333	9.97998	0.01276	9.97998	0.01227	9.97998	0.01489
9.98999	0.01324	9.98999	0.01267	9.98999	0.01219	9.98999	0.01479
10	0.01314	10	0.01257	10	0.0121	10	0.01469
