# Supplementary material for: The study on the adsorption characteristics of anthracite under different temperature and pressure conditions
Source: PLoS One. 2025 Mar 11;20(3):e0310863. doi: 10.1371/journal.pone.0310863 (PMC11896062; doi:10.1371/journal.pone.0310863)
Supplement: S1 Data — (ZIP) [file pone.0310863.s002.zip › Minimal data set/Fig.8f.xlsx]

## Sheet: Sheet1
0	9.8652	0	8.40847	0	7.97687	0	7.15127
0.01001	9.817	0.01001	8.37107	0.01001	7.93949	0.01001	7.11916
0.02002	9.76902	0.02002	8.33383	0.02002	7.90229	0.02002	7.08718
0.03003	9.72129	0.03003	8.29676	0.03003	7.86526	0.03003	7.05536
0.04004	9.67378	0.04004	8.25986	0.04004	7.82841	0.04004	7.02367
0.05005	9.62651	0.05005	8.22312	0.05005	7.79172	0.05005	6.99213
0.06006	9.57947	0.06006	8.18654	0.06006	7.75521	0.06006	6.96073
0.07007	9.53266	0.07007	8.15013	0.07007	7.71887	0.07007	6.92947
0.08008	9.48607	0.08008	8.11388	0.08008	7.6827	0.08008	6.89836
0.09009	9.43972	0.09009	8.07779	0.09009	7.6467	0.09009	6.86738
0.1001	9.39359	0.1001	8.04186	0.1001	7.61087	0.1001	6.83654
0.11011	9.34769	0.11011	8.00608	0.11011	7.57521	0.11011	6.80584
0.12012	9.30201	0.12012	7.97047	0.12012	7.53971	0.12012	6.77527
0.13013	9.25655	0.13013	7.93502	0.13013	7.50438	0.13013	6.74485
0.14014	9.21132	0.14014	7.89973	0.14014	7.46922	0.14014	6.71456
0.15015	9.16631	0.15015	7.86459	0.15015	7.43422	0.15015	6.6844
0.16016	9.12152	0.16016	7.82961	0.16016	7.39939	0.16016	6.65439
0.17017	9.07694	0.17017	7.79478	0.17017	7.36471	0.17017	6.6245
0.18018	9.03259	0.18018	7.76011	0.18018	7.3302	0.18018	6.59475
0.19019	8.98845	0.19019	7.72559	0.19019	7.29586	0.19019	6.56514
0.2002	8.94452	0.2002	7.69123	0.2002	7.26167	0.2002	6.53566
0.21021	8.90082	0.21021	7.65702	0.21021	7.22764	0.21021	6.50631
0.22022	8.85732	0.22022	7.62296	0.22022	7.19378	0.22022	6.47709
0.23023	8.81404	0.23023	7.58905	0.23023	7.16007	0.23023	6.448
0.24024	8.77097	0.24024	7.55529	0.24024	7.12652	0.24024	6.41904
0.25025	8.72811	0.25025	7.52169	0.25025	7.09312	0.25025	6.39022
0.26026	8.68546	0.26026	7.48823	0.26026	7.05989	0.26026	6.36152
0.27027	8.64301	0.27027	7.45492	0.27027	7.0268	0.27027	6.33295
0.28028	8.60078	0.28028	7.42176	0.28028	6.99388	0.28028	6.30451
0.29029	8.55875	0.29029	7.38875	0.29029	6.96111	0.29029	6.2762
0.3003	8.51693	0.3003	7.35588	0.3003	6.92849	0.3003	6.24802
0.31031	8.47531	0.31031	7.32317	0.31031	6.89602	0.31031	6.21996
0.32032	8.43389	0.32032	7.29059	0.32032	6.86371	0.32032	6.19203
0.33033	8.39268	0.33033	7.25816	0.33033	6.83155	0.33033	6.16422
0.34034	8.35167	0.34034	7.22588	0.34034	6.79954	0.34034	6.13654
0.35035	8.31085	0.35035	7.19374	0.35035	6.76767	0.35035	6.10898
0.36036	8.27024	0.36036	7.16174	0.36036	6.73596	0.36036	6.08155
0.37037	8.22983	0.37037	7.12988	0.37037	6.7044	0.37037	6.05424
0.38038	8.18961	0.38038	7.09817	0.38038	6.67298	0.38038	6.02705
0.39039	8.14959	0.39039	7.0666	0.39039	6.64171	0.39039	5.99998
0.4004	8.10977	0.4004	7.03516	0.4004	6.61059	0.4004	5.97304
0.41041	8.07014	0.41041	7.00387	0.41041	6.57962	0.41041	5.94621
0.42042	8.0307	0.42042	6.97272	0.42042	6.54879	0.42042	5.91951
0.43043	7.99146	0.43043	6.9417	0.43043	6.5181	0.43043	5.89293
0.44044	7.95241	0.44044	6.91083	0.44044	6.48756	0.44044	5.86646
0.45045	7.91355	0.45045	6.88009	0.45045	6.45716	0.45045	5.84012
0.46046	7.87488	0.46046	6.84948	0.46046	6.4269	0.46046	5.81389
0.47047	7.8364	0.47047	6.81902	0.47047	6.39679	0.47047	5.78778
0.48048	7.7981	0.48048	6.78869	0.48048	6.36681	0.48048	5.76179
0.49049	7.76	0.49049	6.75849	0.49049	6.33698	0.49049	5.73592
0.5005	7.72208	0.5005	6.72843	0.5005	6.30728	0.5005	5.71016
0.51051	7.68434	0.51051	6.6985	0.51051	6.27773	0.51051	5.68452
0.52052	7.64679	0.52052	6.6687	0.52052	6.24831	0.52052	5.65899
0.53053	7.60942	0.53053	6.63904	0.53053	6.21903	0.53053	5.63358
0.54054	7.57224	0.54054	6.60951	0.54054	6.18989	0.54054	5.60828
0.55055	7.53524	0.55055	6.58011	0.55055	6.16089	0.55055	5.58309
0.56056	7.49841	0.56056	6.55084	0.56056	6.13202	0.56056	5.55802
0.57057	7.46177	0.57057	6.5217	0.57057	6.10329	0.57057	5.53306
0.58058	7.42531	0.58058	6.4927	0.58058	6.07469	0.58058	5.50821
0.59059	7.38902	0.59059	6.46382	0.59059	6.04622	0.59059	5.48348
0.6006	7.35292	0.6006	6.43506	0.6006	6.01789	0.6006	5.45885
0.61061	7.31699	0.61061	6.40644	0.61061	5.98969	0.61061	5.43434
0.62062	7.28123	0.62062	6.37795	0.62062	5.96163	0.62062	5.40993
0.63063	7.24565	0.63063	6.34958	0.63063	5.93369	0.63063	5.38564
0.64064	7.21024	0.64064	6.32133	0.64064	5.90589	0.64064	5.36145
0.65065	7.17501	0.65065	6.29322	0.65065	5.87821	0.65065	5.33738
0.66066	7.13995	0.66066	6.26522	0.66066	5.85067	0.66066	5.31341
0.67067	7.10506	0.67067	6.23735	0.67067	5.82325	0.67067	5.28955
0.68068	7.07034	0.68068	6.20961	0.68068	5.79597	0.68068	5.26579
0.69069	7.03579	0.69069	6.18199	0.69069	5.76881	0.69069	5.24214
0.7007	7.00141	0.7007	6.15449	0.7007	5.74178	0.7007	5.2186
0.71071	6.96719	0.71071	6.12712	0.71071	5.71487	0.71071	5.19517
0.72072	6.93315	0.72072	6.09986	0.72072	5.68809	0.72072	5.17184
0.73073	6.89927	0.73073	6.07273	0.73073	5.66144	0.73073	5.14861
0.74074	6.86555	0.74074	6.04572	0.74074	5.63491	0.74074	5.12549
0.75075	6.832	0.75075	6.01883	0.75075	5.60851	0.75075	5.10247
0.76076	6.79862	0.76076	5.99206	0.76076	5.58223	0.76076	5.07956
0.77077	6.7654	0.77077	5.9654	0.77077	5.55607	0.77077	5.05675
0.78078	6.73234	0.78078	5.93887	0.78078	5.53004	0.78078	5.03404
0.79079	6.69944	0.79079	5.91245	0.79079	5.50412	0.79079	5.01143
0.8008	6.6667	0.8008	5.88615	0.8008	5.47833	0.8008	4.98893
0.81081	6.63412	0.81081	5.85997	0.81081	5.45266	0.81081	4.96652
0.82082	6.6017	0.82082	5.83391	0.82082	5.42711	0.82082	4.94422
0.83083	6.56944	0.83083	5.80796	0.83083	5.40168	0.83083	4.92202
0.84084	6.53734	0.84084	5.78212	0.84084	5.37637	0.84084	4.89991
0.85085	6.50539	0.85085	5.7564	0.85085	5.35118	0.85085	4.87791
0.86086	6.47361	0.86086	5.7308	0.86086	5.3261	0.86086	4.85601
0.87087	6.44197	0.87087	5.70531	0.87087	5.30114	0.87087	4.8342
0.88088	6.41049	0.88088	5.67993	0.88088	5.2763	0.88088	4.81249
0.89089	6.37917	0.89089	5.65467	0.89089	5.25158	0.89089	4.79088
0.9009	6.34799	0.9009	5.62951	0.9009	5.22697	0.9009	4.76936
0.91091	6.31697	0.91091	5.60447	0.91091	5.20248	0.91091	4.74794
0.92092	6.2861	0.92092	5.57954	0.92092	5.1781	0.92092	4.72662
0.93093	6.25539	0.93093	5.55473	0.93093	5.15384	0.93093	4.7054
0.94094	6.22482	0.94094	5.53002	0.94094	5.12969	0.94094	4.68427
0.95095	6.1944	0.95095	5.50542	0.95095	5.10565	0.95095	4.66323
0.96096	6.16413	0.96096	5.48093	0.96096	5.08173	0.96096	4.64229
0.97097	6.13401	0.97097	5.45655	0.97097	5.05792	0.97097	4.62144
0.98098	6.10403	0.98098	5.43228	0.98098	5.03422	0.98098	4.60069
0.99099	6.07421	0.99099	5.40812	0.99099	5.01063	0.99099	4.58003
1.001	6.04452	1.001	5.38406	1.001	4.98715	1.001	4.55946
1.01101	6.01499	1.01101	5.36012	1.01101	4.96378	1.01101	4.53898
1.02102	5.98559	1.02102	5.33627	1.02102	4.94052	1.02102	4.5186
1.03103	5.95634	1.03103	5.31254	1.03103	4.91737	1.03103	4.49831
1.04104	5.92724	1.04104	5.28891	1.04104	4.89433	1.04104	4.47811
1.05105	5.89827	1.05105	5.26538	1.05105	4.87139	1.05105	4.458
1.06106	5.86945	1.06106	5.24196	1.06106	4.84857	1.06106	4.43798
1.07107	5.84077	1.07107	5.21864	1.07107	4.82585	1.07107	4.41805
1.08108	5.81223	1.08108	5.19543	1.08108	4.80323	1.08108	4.39821
1.09109	5.78382	1.09109	5.17232	1.09109	4.78073	1.09109	4.37846
1.1011	5.75556	1.1011	5.14932	1.1011	4.75833	1.1011	4.35879
1.11111	5.72744	1.11111	5.12641	1.11111	4.73603	1.11111	4.33922
1.12112	5.69945	1.12112	5.10361	1.12112	4.71384	1.12112	4.31973
1.13113	5.6716	1.13113	5.08091	1.13113	4.69175	1.13113	4.30033
1.14114	5.64388	1.14114	5.05831	1.14114	4.66976	1.14114	4.28102
1.15115	5.6163	1.15115	5.03581	1.15115	4.64788	1.15115	4.2618
1.16116	5.58886	1.16116	5.01341	1.16116	4.6261	1.16116	4.24266
1.17117	5.56155	1.17117	4.99111	1.17117	4.60443	1.17117	4.22361
1.18118	5.53437	1.18118	4.96891	1.18118	4.58285	1.18118	4.20464
1.19119	5.50733	1.19119	4.94681	1.19119	4.56138	1.19119	4.18576
1.2012	5.48041	1.2012	4.9248	1.2012	4.54	1.2012	4.16696
1.21121	5.45363	1.21121	4.9029	1.21121	4.51873	1.21121	4.14825
1.22122	5.42698	1.22122	4.88109	1.22122	4.49756	1.22122	4.12962
1.23123	5.40046	1.23123	4.85938	1.23123	4.47648	1.23123	4.11107
1.24124	5.37407	1.24124	4.83776	1.24124	4.45551	1.24124	4.09261
1.25125	5.34781	1.25125	4.81624	1.25125	4.43463	1.25125	4.07423
1.26126	5.32168	1.26126	4.79482	1.26126	4.41385	1.26126	4.05594
1.27127	5.29567	1.27127	4.77349	1.27127	4.39317	1.27127	4.03772
1.28128	5.2698	1.28128	4.75226	1.28128	4.37258	1.28128	4.01959
1.29129	5.24404	1.29129	4.73112	1.29129	4.35209	1.29129	4.00154
1.3013	5.21842	1.3013	4.71008	1.3013	4.3317	1.3013	3.98357
1.31131	5.19292	1.31131	4.68913	1.31131	4.3114	1.31131	3.96568
1.32132	5.16754	1.32132	4.66827	1.32132	4.2912	1.32132	3.94787
1.33133	5.14229	1.33133	4.64751	1.33133	4.27109	1.33133	3.93014
1.34134	5.11716	1.34134	4.62683	1.34134	4.25108	1.34134	3.91249
1.35135	5.09216	1.35135	4.60625	1.35135	4.23116	1.35135	3.89492
1.36136	5.06727	1.36136	4.58577	1.36136	4.21133	1.36136	3.87743
1.37137	5.04251	1.37137	4.56537	1.37137	4.1916	1.37137	3.86002
1.38138	5.01787	1.38138	4.54506	1.38138	4.17196	1.38138	3.84269
1.39139	4.99335	1.39139	4.52484	1.39139	4.15241	1.39139	3.82543
1.4014	4.96895	1.4014	4.50472	1.4014	4.13295	1.4014	3.80825
1.41141	4.94467	1.41141	4.48468	1.41141	4.11358	1.41141	3.79115
1.42142	4.9205	1.42142	4.46473	1.42142	4.09431	1.42142	3.77412
1.43143	4.89646	1.43143	4.44487	1.43143	4.07512	1.43143	3.75717
1.44144	4.87253	1.44144	4.4251	1.44144	4.05603	1.44144	3.7403
1.45145	4.84872	1.45145	4.40542	1.45145	4.03702	1.45145	3.7235
1.46146	4.82503	1.46146	4.38582	1.46146	4.01811	1.46146	3.70678
1.47147	4.80145	1.47147	4.36632	1.47147	3.99928	1.47147	3.69014
1.48148	4.77799	1.48148	4.34689	1.48148	3.98054	1.48148	3.67357
1.49149	4.75464	1.49149	4.32756	1.49149	3.96189	1.49149	3.65707
1.5015	4.7314	1.5015	4.30831	1.5015	3.94332	1.5015	3.64065
1.51151	4.70828	1.51151	4.28915	1.51151	3.92484	1.51151	3.6243
1.52152	4.68528	1.52152	4.27007	1.52152	3.90645	1.52152	3.60802
1.53153	4.66238	1.53153	4.25107	1.53153	3.88815	1.53153	3.59182
1.54154	4.6396	1.54154	4.23217	1.54154	3.86993	1.54154	3.57569
1.55155	4.61693	1.55155	4.21334	1.55155	3.85179	1.55155	3.55963
1.56156	4.59436	1.56156	4.1946	1.56156	3.83375	1.56156	3.54365
1.57157	4.57191	1.57157	4.17594	1.57157	3.81578	1.57157	3.52773
1.58158	4.54957	1.58158	4.15737	1.58158	3.7979	1.58158	3.51189
1.59159	4.52734	1.59159	4.13887	1.59159	3.7801	1.59159	3.49612
1.6016	4.50522	1.6016	4.12046	1.6016	3.76239	1.6016	3.48042
1.61161	4.4832	1.61161	4.10214	1.61161	3.74476	1.61161	3.46479
1.62162	4.46129	1.62162	4.08389	1.62162	3.72721	1.62162	3.44923
1.63163	4.43949	1.63163	4.06572	1.63163	3.70975	1.63163	3.43374
1.64164	4.4178	1.64164	4.04764	1.64164	3.69237	1.64164	3.41832
1.65165	4.39621	1.65165	4.02964	1.65165	3.67507	1.65165	3.40297
1.66166	4.37473	1.66166	4.01171	1.66166	3.65784	1.66166	3.38769
1.67167	4.35335	1.67167	3.99387	1.67167	3.6407	1.67167	3.37247
1.68168	4.33208	1.68168	3.9761	1.68168	3.62364	1.68168	3.35733
1.69169	4.31091	1.69169	3.95842	1.69169	3.60667	1.69169	3.34225
1.7017	4.28984	1.7017	3.94081	1.7017	3.58976	1.7017	3.32724
1.71171	4.26888	1.71171	3.92328	1.71171	3.57294	1.71171	3.3123
1.72172	4.24802	1.72172	3.90583	1.72172	3.5562	1.72172	3.29743
1.73173	4.22726	1.73173	3.88846	1.73173	3.53954	1.73173	3.28262
1.74174	4.2066	1.74174	3.87116	1.74174	3.52295	1.74174	3.26788
1.75175	4.18605	1.75175	3.85394	1.75175	3.50644	1.75175	3.2532
1.76176	4.16559	1.76176	3.8368	1.76176	3.49001	1.76176	3.23859
1.77177	4.14524	1.77177	3.81973	1.77177	3.47366	1.77177	3.22405
1.78178	4.12498	1.78178	3.80274	1.78178	3.45738	1.78178	3.20957
1.79179	4.10482	1.79179	3.78583	1.79179	3.44118	1.79179	3.19516
1.8018	4.08476	1.8018	3.76899	1.8018	3.42506	1.8018	3.18081
1.81181	4.0648	1.81181	3.75222	1.81181	3.40901	1.81181	3.16652
1.82182	4.04494	1.82182	3.73553	1.82182	3.39304	1.82182	3.1523
1.83183	4.02517	1.83183	3.71892	1.83183	3.37714	1.83183	3.13815
1.84184	4.0055	1.84184	3.70238	1.84184	3.36131	1.84184	3.12406
1.85185	3.98593	1.85185	3.68591	1.85185	3.34556	1.85185	3.11003
1.86186	3.96645	1.86186	3.66951	1.86186	3.32988	1.86186	3.09606
1.87187	3.94707	1.87187	3.65319	1.87187	3.31428	1.87187	3.08216
1.88188	3.92778	1.88188	3.63694	1.88188	3.29875	1.88188	3.06831
1.89189	3.90859	1.89189	3.62076	1.89189	3.28329	1.89189	3.05454
1.9019	3.88949	1.9019	3.60466	1.9019	3.26791	1.9019	3.04082
1.91191	3.87048	1.91191	3.58863	1.91191	3.2526	1.91191	3.02716
1.92192	3.85157	1.92192	3.57266	1.92192	3.23736	1.92192	3.01357
1.93193	3.83275	1.93193	3.55677	1.93193	3.22219	1.93193	3.00004
1.94194	3.81402	1.94194	3.54095	1.94194	3.20709	1.94194	2.98656
1.95195	3.79538	1.95195	3.5252	1.95195	3.19206	1.95195	2.97315
1.96196	3.77683	1.96196	3.50952	1.96196	3.1771	1.96196	2.9598
1.97197	3.75838	1.97197	3.49391	1.97197	3.16221	1.97197	2.94651
1.98198	3.74001	1.98198	3.47837	1.98198	3.1474	1.98198	2.93328
1.99199	3.72174	1.99199	3.4629	1.99199	3.13265	1.99199	2.9201
2.002	3.70355	2.002	3.44749	2.002	3.11797	2.002	2.90699
2.01201	3.68545	2.01201	3.43216	2.01201	3.10336	2.01201	2.89394
2.02202	3.66744	2.02202	3.41689	2.02202	3.08882	2.02202	2.88094
2.03203	3.64952	2.03203	3.40169	2.03203	3.07434	2.03203	2.868
2.04204	3.63169	2.04204	3.38656	2.04204	3.05994	2.04204	2.85512
2.05205	3.61394	2.05205	3.3715	2.05205	3.0456	2.05205	2.8423
2.06206	3.59628	2.06206	3.3565	2.06206	3.03133	2.06206	2.82954
2.07207	3.57871	2.07207	3.34157	2.07207	3.01712	2.07207	2.81683
2.08208	3.56122	2.08208	3.32671	2.08208	3.00299	2.08208	2.80418
2.09209	3.54382	2.09209	3.31191	2.09209	2.98892	2.09209	2.79159
2.1021	3.5265	2.1021	3.29718	2.1021	2.97491	2.1021	2.77905
2.11211	3.50927	2.11211	3.28252	2.11211	2.96097	2.11211	2.76657
2.12212	3.49212	2.12212	3.26791	2.12212	2.9471	2.12212	2.75415
2.13213	3.47505	2.13213	3.25338	2.13213	2.93329	2.13213	2.74178
2.14214	3.45807	2.14214	3.23891	2.14214	2.91954	2.14214	2.72947
2.15215	3.44117	2.15215	3.2245	2.15215	2.90586	2.15215	2.71721
2.16216	3.42436	2.16216	3.21016	2.16216	2.89224	2.16216	2.70501
2.17217	3.40762	2.17217	3.19588	2.17217	2.87869	2.17217	2.69286
2.18218	3.39097	2.18218	3.18166	2.18218	2.8652	2.18218	2.68077
2.19219	3.3744	2.19219	3.16751	2.19219	2.85178	2.19219	2.66873
2.2022	3.35791	2.2022	3.15342	2.2022	2.83841	2.2022	2.65674
2.21221	3.3415	2.21221	3.1394	2.21221	2.82511	2.21221	2.64481
2.22222	3.32517	2.22222	3.12543	2.22222	2.81188	2.22222	2.63294
2.23223	3.30893	2.23223	3.11153	2.23223	2.7987	2.23223	2.62111
2.24224	3.29276	2.24224	3.09769	2.24224	2.78559	2.24224	2.60934
2.25225	3.27667	2.25225	3.08391	2.25225	2.77253	2.25225	2.59762
2.26226	3.26065	2.26226	3.07019	2.26226	2.75954	2.26226	2.58596
2.27227	3.24472	2.27227	3.05654	2.27227	2.74661	2.27227	2.57434
2.28228	3.22886	2.28228	3.04294	2.28228	2.73374	2.28228	2.56278
2.29229	3.21309	2.29229	3.02941	2.29229	2.72093	2.29229	2.55128
2.3023	3.19738	2.3023	3.01593	2.3023	2.70818	2.3023	2.53982
2.31231	3.18176	2.31231	3.00252	2.31231	2.69549	2.31231	2.52841
2.32232	3.16621	2.32232	2.98916	2.32232	2.68286	2.32232	2.51706
2.33233	3.15074	2.33233	2.97587	2.33233	2.67029	2.33233	2.50575
2.34234	3.13534	2.34234	2.96263	2.34234	2.65778	2.34234	2.4945
2.35235	3.12002	2.35235	2.94945	2.35235	2.64532	2.35235	2.4833
2.36236	3.10478	2.36236	2.93633	2.36236	2.63293	2.36236	2.47215
2.37237	3.0896	2.37237	2.92327	2.37237	2.62059	2.37237	2.46105
2.38238	3.07451	2.38238	2.91027	2.38238	2.60831	2.38238	2.44999
2.39239	3.05948	2.39239	2.89732	2.39239	2.59609	2.39239	2.43899
2.4024	3.04453	2.4024	2.88444	2.4024	2.58392	2.4024	2.42804
2.41241	3.02965	2.41241	2.87161	2.41241	2.57182	2.41241	2.41714
2.42242	3.01485	2.42242	2.85883	2.42242	2.55977	2.42242	2.40628
2.43243	3.00012	2.43243	2.84612	2.43243	2.54777	2.43243	2.39547
2.44244	2.98546	2.44244	2.83346	2.44244	2.53583	2.44244	2.38472
2.45245	2.97087	2.45245	2.82085	2.45245	2.52395	2.45245	2.37401
2.46246	2.95635	2.46246	2.80831	2.46246	2.51212	2.46246	2.36335
2.47247	2.9419	2.47247	2.79581	2.47247	2.50035	2.47247	2.35273
2.48248	2.92753	2.48248	2.78338	2.48248	2.48864	2.48248	2.34217
2.49249	2.91322	2.49249	2.771	2.49249	2.47697	2.49249	2.33165
2.5025	2.89899	2.5025	2.75867	2.5025	2.46537	2.5025	2.32118
2.51251	2.88482	2.51251	2.7464	2.51251	2.45382	2.51251	2.31076
2.52252	2.87072	2.52252	2.73419	2.52252	2.44232	2.52252	2.30038
2.53253	2.85669	2.53253	2.72202	2.53253	2.43087	2.53253	2.29005
2.54254	2.84273	2.54254	2.70992	2.54254	2.41948	2.54254	2.27976
2.55255	2.82884	2.55255	2.69786	2.55255	2.40815	2.55255	2.26953
2.56256	2.81502	2.56256	2.68586	2.56256	2.39686	2.56256	2.25933
2.57257	2.80126	2.57257	2.67392	2.57257	2.38563	2.57257	2.24919
2.58258	2.78758	2.58258	2.66202	2.58258	2.37445	2.58258	2.23909
2.59259	2.77395	2.59259	2.65018	2.59259	2.36333	2.59259	2.22903
2.6026	2.7604	2.6026	2.63839	2.6026	2.35225	2.6026	2.21902
2.61261	2.74691	2.61261	2.62666	2.61261	2.34123	2.61261	2.20906
2.62262	2.73349	2.62262	2.61497	2.62262	2.33026	2.62262	2.19914
2.63263	2.72013	2.63263	2.60334	2.63263	2.31934	2.63263	2.18926
2.64264	2.70684	2.64264	2.59176	2.64264	2.30847	2.64264	2.17943
2.65265	2.69361	2.65265	2.58023	2.65265	2.29765	2.65265	2.16964
2.66266	2.68045	2.66266	2.56876	2.66266	2.28689	2.66266	2.1599
2.67267	2.66735	2.67267	2.55733	2.67267	2.27617	2.67267	2.1502
2.68268	2.65431	2.68268	2.54596	2.68268	2.26551	2.68268	2.14054
2.69269	2.64134	2.69269	2.53463	2.69269	2.25489	2.69269	2.13093
2.7027	2.62844	2.7027	2.52336	2.7027	2.24432	2.7027	2.12136
2.71271	2.61559	2.71271	2.51213	2.71271	2.23381	2.71271	2.11183
2.72272	2.60281	2.72272	2.50096	2.72272	2.22334	2.72272	2.10235
2.73273	2.59009	2.73273	2.48984	2.73273	2.21292	2.73273	2.09291
2.74274	2.57743	2.74274	2.47876	2.74274	2.20255	2.74274	2.08351
2.75275	2.56484	2.75275	2.46773	2.75275	2.19223	2.75275	2.07415
2.76276	2.55231	2.76276	2.45676	2.76276	2.18196	2.76276	2.06484
2.77277	2.53983	2.77277	2.44583	2.77277	2.17174	2.77277	2.05557
2.78278	2.52742	2.78278	2.43495	2.78278	2.16156	2.78278	2.04634
2.79279	2.51507	2.79279	2.42412	2.79279	2.15143	2.79279	2.03715
2.8028	2.50278	2.8028	2.41334	2.8028	2.14135	2.8028	2.028
2.81281	2.49055	2.81281	2.4026	2.81281	2.13132	2.81281	2.01889
2.82282	2.47838	2.82282	2.39192	2.82282	2.12133	2.82282	2.00983
2.83283	2.46627	2.83283	2.38128	2.83283	2.11139	2.83283	2.0008
2.84284	2.45422	2.84284	2.37069	2.84284	2.1015	2.84284	1.99181
2.85285	2.44223	2.85285	2.36014	2.85285	2.09165	2.85285	1.98287
2.86286	2.43029	2.86286	2.34964	2.86286	2.08185	2.86286	1.97397
2.87287	2.41842	2.87287	2.33919	2.87287	2.07209	2.87287	1.9651
2.88288	2.4066	2.88288	2.32879	2.88288	2.06238	2.88288	1.95628
2.89289	2.39484	2.89289	2.31843	2.89289	2.05272	2.89289	1.94749
2.9029	2.38313	2.9029	2.30812	2.9029	2.0431	2.9029	1.93875
2.91291	2.37149	2.91291	2.29785	2.91291	2.03353	2.91291	1.93004
2.92292	2.3599	2.92292	2.28763	2.92292	2.024	2.92292	1.92137
2.93293	2.34837	2.93293	2.27745	2.93293	2.01451	2.93293	1.91274
2.94294	2.33689	2.94294	2.26732	2.94294	2.00507	2.94294	1.90415
2.95295	2.32547	2.95295	2.25724	2.95295	1.99568	2.95295	1.8956
2.96296	2.31411	2.96296	2.2472	2.96296	1.98633	2.96296	1.88709
2.97297	2.3028	2.97297	2.2372	2.97297	1.97702	2.97297	1.87862
2.98298	2.29155	2.98298	2.22725	2.98298	1.96776	2.98298	1.87018
2.99299	2.28035	2.99299	2.21734	2.99299	1.95854	2.99299	1.86178
3.003	2.26921	3.003	2.20748	3.003	1.94936	3.003	1.85342
3.01301	2.25812	3.01301	2.19766	3.01301	1.94022	3.01301	1.8451
3.02302	2.24708	3.02302	2.18789	3.02302	1.93113	3.02302	1.83681
3.03303	2.2361	3.03303	2.17815	3.03303	1.92208	3.03303	1.82856
3.04304	2.22518	3.04304	2.16847	3.04304	1.91308	3.04304	1.82035
3.05305	2.2143	3.05305	2.15882	3.05305	1.90411	3.05305	1.81218
3.06306	2.20348	3.06306	2.14922	3.06306	1.89519	3.06306	1.80404
3.07307	2.19271	3.07307	2.13966	3.07307	1.88631	3.07307	1.79594
3.08308	2.182	3.08308	2.13014	3.08308	1.87747	3.08308	1.78787
3.09309	2.17134	3.09309	2.12067	3.09309	1.86867	3.09309	1.77984
3.1031	2.16073	3.1031	2.11123	3.1031	1.85992	3.1031	1.77185
3.11311	2.15017	3.11311	2.10184	3.11311	1.8512	3.11311	1.76389
3.12312	2.13966	3.12312	2.09249	3.12312	1.84253	3.12312	1.75597
3.13313	2.1292	3.13313	2.08319	3.13313	1.83389	3.13313	1.74809
3.14314	2.1188	3.14314	2.07392	3.14314	1.8253	3.14314	1.74024
3.15315	2.10845	3.15315	2.06469	3.15315	1.81675	3.15315	1.73242
3.16316	2.09814	3.16316	2.05551	3.16316	1.80823	3.16316	1.72464
3.17317	2.08789	3.17317	2.04637	3.17317	1.79976	3.17317	1.7169
3.18318	2.07769	3.18318	2.03727	3.18318	1.79133	3.18318	1.70919
3.19319	2.06753	3.19319	2.0282	3.19319	1.78293	3.19319	1.70151
3.2032	2.05743	3.2032	2.01918	3.2032	1.77458	3.2032	1.69387
3.21321	2.04738	3.21321	2.0102	3.21321	1.76626	3.21321	1.68626
3.22322	2.03737	3.22322	2.00126	3.22322	1.75799	3.22322	1.67869
3.23323	2.02742	3.23323	1.99236	3.23323	1.74975	3.23323	1.67115
3.24324	2.01751	3.24324	1.9835	3.24324	1.74155	3.24324	1.66365
3.25325	2.00765	3.25325	1.97467	3.25325	1.73339	3.25325	1.65618
3.26326	1.99784	3.26326	1.96589	3.26326	1.72527	3.26326	1.64874
3.27327	1.98808	3.27327	1.95714	3.27327	1.71718	3.27327	1.64133
3.28328	1.97836	3.28328	1.94844	3.28328	1.70914	3.28328	1.63396
3.29329	1.96869	3.29329	1.93977	3.29329	1.70113	3.29329	1.62663
3.3033	1.95907	3.3033	1.93114	3.3033	1.69316	3.3033	1.61932
3.31331	1.9495	3.31331	1.92255	3.31331	1.68522	3.31331	1.61205
3.32332	1.93997	3.32332	1.914	3.32332	1.67733	3.32332	1.60481
3.33333	1.93049	3.33333	1.90549	3.33333	1.66947	3.33333	1.5976
3.34334	1.92106	3.34334	1.89701	3.34334	1.66165	3.34334	1.59043
3.35335	1.91167	3.35335	1.88858	3.35335	1.65386	3.35335	1.58329
3.36336	1.90233	3.36336	1.88018	3.36336	1.64611	3.36336	1.57618
3.37337	1.89304	3.37337	1.87181	3.37337	1.6384	3.37337	1.5691
3.38338	1.88379	3.38338	1.86349	3.38338	1.63072	3.38338	1.56205
3.39339	1.87458	3.39339	1.8552	3.39339	1.62308	3.39339	1.55504
3.4034	1.86542	3.4034	1.84695	3.4034	1.61547	3.4034	1.54805
3.41341	1.8563	3.41341	1.83873	3.41341	1.6079	3.41341	1.5411
3.42342	1.84723	3.42342	1.83055	3.42342	1.60037	3.42342	1.53418
3.43343	1.83821	3.43343	1.82241	3.43343	1.59287	3.43343	1.52729
3.44344	1.82922	3.44344	1.8143	3.44344	1.58541	3.44344	1.52043
3.45345	1.82028	3.45345	1.80623	3.45345	1.57798	3.45345	1.5136
3.46346	1.81139	3.46346	1.7982	3.46346	1.57058	3.46346	1.50681
3.47347	1.80254	3.47347	1.7902	3.47347	1.56322	3.47347	1.50004
3.48348	1.79373	3.48348	1.78224	3.48348	1.5559	3.48348	1.4933
3.49349	1.78496	3.49349	1.77431	3.49349	1.54861	3.49349	1.4866
3.5035	1.77624	3.5035	1.76642	3.5035	1.54135	3.5035	1.47992
3.51351	1.76756	3.51351	1.75856	3.51351	1.53413	3.51351	1.47328
3.52352	1.75892	3.52352	1.75074	3.52352	1.52694	3.52352	1.46666
3.53353	1.75033	3.53353	1.74295	3.53353	1.51978	3.53353	1.46007
3.54354	1.74178	3.54354	1.7352	3.54354	1.51266	3.54354	1.45352
3.55355	1.73326	3.55355	1.72748	3.55355	1.50558	3.55355	1.44699
3.56356	1.7248	3.56356	1.7198	3.56356	1.49852	3.56356	1.44049
3.57357	1.71637	3.57357	1.71215	3.57357	1.4915	3.57357	1.43402
3.58358	1.70798	3.58358	1.70453	3.58358	1.48451	3.58358	1.42758
3.59359	1.69963	3.59359	1.69695	3.59359	1.47755	3.59359	1.42117
3.6036	1.69133	3.6036	1.6894	3.6036	1.47063	3.6036	1.41479
3.61361	1.68306	3.61361	1.68189	3.61361	1.46374	3.61361	1.40844
3.62362	1.67484	3.62362	1.67441	3.62362	1.45688	3.62362	1.40211
3.63363	1.66665	3.63363	1.66696	3.63363	1.45005	3.63363	1.39581
3.64364	1.65851	3.64364	1.65954	3.64364	1.44326	3.64364	1.38955
3.65365	1.65041	3.65365	1.65216	3.65365	1.4365	3.65365	1.38331
3.66366	1.64234	3.66366	1.64481	3.66366	1.42976	3.66366	1.37709
3.67367	1.63431	3.67367	1.6375	3.67367	1.42307	3.67367	1.37091
3.68368	1.62633	3.68368	1.63021	3.68368	1.4164	3.68368	1.36475
3.69369	1.61838	3.69369	1.62296	3.69369	1.40976	3.69369	1.35862
3.7037	1.61047	3.7037	1.61574	3.7037	1.40315	3.7037	1.35252
3.71371	1.6026	3.71371	1.60856	3.71371	1.39658	3.71371	1.34645
3.72372	1.59477	3.72372	1.6014	3.72372	1.39004	3.72372	1.3404
3.73373	1.58698	3.73373	1.59428	3.73373	1.38352	3.73373	1.33438
3.74374	1.57922	3.74374	1.58719	3.74374	1.37704	3.74374	1.32839
3.75375	1.57151	3.75375	1.58013	3.75375	1.37059	3.75375	1.32243
3.76376	1.56383	3.76376	1.5731	3.76376	1.36416	3.76376	1.31649
3.77377	1.55619	3.77377	1.5661	3.77377	1.35777	3.77377	1.31058
3.78378	1.54858	3.78378	1.55913	3.78378	1.35141	3.78378	1.30469
3.79379	1.54101	3.79379	1.5522	3.79379	1.34508	3.79379	1.29883
3.8038	1.53348	3.8038	1.5453	3.8038	1.33877	3.8038	1.293
3.81381	1.52599	3.81381	1.53842	3.81381	1.3325	3.81381	1.28719
3.82382	1.51853	3.82382	1.53158	3.82382	1.32626	3.82382	1.28141
3.83383	1.51111	3.83383	1.52477	3.83383	1.32004	3.83383	1.27566
3.84384	1.50373	3.84384	1.51798	3.84384	1.31386	3.84384	1.26993
3.85385	1.49638	3.85385	1.51123	3.85385	1.3077	3.85385	1.26423
3.86386	1.48907	3.86386	1.50451	3.86386	1.30157	3.86386	1.25855
3.87387	1.48179	3.87387	1.49782	3.87387	1.29547	3.87387	1.2529
3.88388	1.47455	3.88388	1.49116	3.88388	1.2894	3.88388	1.24727
3.89389	1.46734	3.89389	1.48452	3.89389	1.28336	3.89389	1.24167
3.9039	1.46017	3.9039	1.47792	3.9039	1.27735	3.9039	1.23609
3.91391	1.45304	3.91391	1.47135	3.91391	1.27136	3.91391	1.23054
3.92392	1.44594	3.92392	1.4648	3.92392	1.26541	3.92392	1.22502
3.93393	1.43887	3.93393	1.45829	3.93393	1.25948	3.93393	1.21951
3.94394	1.43184	3.94394	1.4518	3.94394	1.25357	3.94394	1.21404
3.95395	1.42484	3.95395	1.44534	3.95395	1.2477	3.95395	1.20859
3.96396	1.41788	3.96396	1.43891	3.96396	1.24185	3.96396	1.20316
3.97397	1.41095	3.97397	1.43251	3.97397	1.23603	3.97397	1.19776
3.98398	1.40406	3.98398	1.42614	3.98398	1.23024	3.98398	1.19238
3.99399	1.3972	3.99399	1.4198	3.99399	1.22448	3.99399	1.18702
4.004	1.39037	4.004	1.41348	4.004	1.21874	4.004	1.18169
4.01401	1.38358	4.01401	1.40719	4.01401	1.21303	4.01401	1.17638
4.02402	1.37681	4.02402	1.40093	4.02402	1.20735	4.02402	1.1711
4.03403	1.37009	4.03403	1.3947	4.03403	1.20169	4.03403	1.16584
4.04404	1.36339	4.04404	1.3885	4.04404	1.19606	4.04404	1.16061
4.05405	1.35673	4.05405	1.38232	4.05405	1.19045	4.05405	1.15539
4.06406	1.3501	4.06406	1.37618	4.06406	1.18487	4.06406	1.15021
4.07407	1.3435	4.07407	1.37005	4.07407	1.17932	4.07407	1.14504
4.08408	1.33694	4.08408	1.36396	4.08408	1.1738	4.08408	1.1399
4.09409	1.3304	4.09409	1.35789	4.09409	1.1683	4.09409	1.13478
4.1041	1.3239	4.1041	1.35185	4.1041	1.16282	4.1041	1.12968
4.11411	1.31743	4.11411	1.34584	4.11411	1.15737	4.11411	1.12461
4.12412	1.31099	4.12412	1.33985	4.12412	1.15195	4.12412	1.11956
4.13413	1.30459	4.13413	1.33389	4.13413	1.14655	4.13413	1.11453
4.14414	1.29821	4.14414	1.32796	4.14414	1.14118	4.14414	1.10953
4.15415	1.29187	4.15415	1.32205	4.15415	1.13583	4.15415	1.10455
4.16416	1.28556	4.16416	1.31617	4.16416	1.13051	4.16416	1.09958
4.17417	1.27927	4.17417	1.31032	4.17417	1.12521	4.17417	1.09465
4.18418	1.27302	4.18418	1.30449	4.18418	1.11994	4.18418	1.08973
4.19419	1.2668	4.19419	1.29869	4.19419	1.11469	4.19419	1.08484
4.2042	1.26061	4.2042	1.29291	4.2042	1.10947	4.2042	1.07997
4.21421	1.25445	4.21421	1.28716	4.21421	1.10427	4.21421	1.07512
4.22422	1.24832	4.22422	1.28144	4.22422	1.0991	4.22422	1.07029
4.23423	1.24222	4.23423	1.27574	4.23423	1.09395	4.23423	1.06548
4.24424	1.23615	4.24424	1.27006	4.24424	1.08882	4.24424	1.0607
4.25425	1.23011	4.25425	1.26441	4.25425	1.08372	4.25425	1.05593
4.26426	1.2241	4.26426	1.25879	4.26426	1.07864	4.26426	1.05119
4.27427	1.21812	4.27427	1.25319	4.27427	1.07359	4.27427	1.04647
4.28428	1.21217	4.28428	1.24761	4.28428	1.06855	4.28428	1.04177
4.29429	1.20624	4.29429	1.24206	4.29429	1.06355	4.29429	1.03709
4.3043	1.20035	4.3043	1.23654	4.3043	1.05856	4.3043	1.03244
4.31431	1.19448	4.31431	1.23104	4.31431	1.0536	4.31431	1.0278
4.32432	1.18864	4.32432	1.22556	4.32432	1.04867	4.32432	1.02318
4.33433	1.18284	4.33433	1.22011	4.33433	1.04375	4.33433	1.01859
4.34434	1.17706	4.34434	1.21469	4.34434	1.03886	4.34434	1.01401
4.35435	1.1713	4.35435	1.20928	4.35435	1.03399	4.35435	1.00946
4.36436	1.16558	4.36436	1.2039	4.36436	1.02915	4.36436	1.00493
4.37437	1.15988	4.37437	1.19855	4.37437	1.02433	4.37437	1.00041
4.38438	1.15422	4.38438	1.19322	4.38438	1.01953	4.38438	0.99592
4.39439	1.14858	4.39439	1.18791	4.39439	1.01475	4.39439	0.99145
4.4044	1.14296	4.4044	1.18263	4.4044	1.00999	4.4044	0.987
4.41441	1.13738	4.41441	1.17737	4.41441	1.00526	4.41441	0.98257
4.42442	1.13182	4.42442	1.17213	4.42442	1.00055	4.42442	0.97815
4.43443	1.12629	4.43443	1.16691	4.43443	0.99586	4.43443	0.97376
4.44444	1.12079	4.44444	1.16172	4.44444	0.9912	4.44444	0.96939
4.45445	1.11531	4.45445	1.15656	4.45445	0.98655	4.45445	0.96503
4.46446	1.10986	4.46446	1.15141	4.46446	0.98193	4.46446	0.9607
4.47447	1.10444	4.47447	1.14629	4.47447	0.97733	4.47447	0.95639
4.48448	1.09904	4.48448	1.14119	4.48448	0.97275	4.48448	0.95209
4.49449	1.09367	4.49449	1.13612	4.49449	0.96819	4.49449	0.94782
4.5045	1.08832	4.5045	1.13106	4.5045	0.96365	4.5045	0.94356
4.51451	1.08301	4.51451	1.12603	4.51451	0.95914	4.51451	0.93932
4.52452	1.07771	4.52452	1.12102	4.52452	0.95464	4.52452	0.9351
4.53453	1.07245	4.53453	1.11604	4.53453	0.95017	4.53453	0.9309
4.54454	1.06721	4.54454	1.11107	4.54454	0.94572	4.54454	0.92672
4.55455	1.06199	4.55455	1.10613	4.55455	0.94129	4.55455	0.92256
4.56456	1.0568	4.56456	1.10121	4.56456	0.93688	4.56456	0.91842
4.57457	1.05164	4.57457	1.09631	4.57457	0.93249	4.57457	0.91429
4.58458	1.0465	4.58458	1.09144	4.58458	0.92812	4.58458	0.91019
4.59459	1.04138	4.59459	1.08658	4.59459	0.92377	4.59459	0.9061
4.6046	1.0363	4.6046	1.08175	4.6046	0.91944	4.6046	0.90203
4.61461	1.03123	4.61461	1.07694	4.61461	0.91513	4.61461	0.89798
4.62462	1.02619	4.62462	1.07215	4.62462	0.91084	4.62462	0.89395
4.63463	1.02118	4.63463	1.06738	4.63463	0.90657	4.63463	0.88993
4.64464	1.01619	4.64464	1.06263	4.64464	0.90233	4.64464	0.88594
4.65465	1.01122	4.65465	1.0579	4.65465	0.8981	4.65465	0.88196
4.66466	1.00628	4.66466	1.0532	4.66466	0.89389	4.66466	0.878
4.67467	1.00136	4.67467	1.04851	4.67467	0.8897	4.67467	0.87406
4.68468	0.99647	4.68468	1.04385	4.68468	0.88553	4.68468	0.87013
4.69469	0.9916	4.69469	1.03921	4.69469	0.88138	4.69469	0.86622
4.7047	0.98676	4.7047	1.03458	4.7047	0.87725	4.7047	0.86233
4.71471	0.98193	4.71471	1.02998	4.71471	0.87314	4.71471	0.85846
4.72472	0.97713	4.72472	1.0254	4.72472	0.86905	4.72472	0.85461
4.73473	0.97236	4.73473	1.02084	4.73473	0.86498	4.73473	0.85077
4.74474	0.96761	4.74474	1.0163	4.74474	0.86093	4.74474	0.84695
4.75475	0.96288	4.75475	1.01178	4.75475	0.85689	4.75475	0.84314
4.76476	0.95817	4.76476	1.00728	4.76476	0.85288	4.76476	0.83936
4.77477	0.95349	4.77477	1.0028	4.77477	0.84888	4.77477	0.83559
4.78478	0.94883	4.78478	0.99834	4.78478	0.8449	4.78478	0.83184
4.79479	0.9442	4.79479	0.9939	4.79479	0.84094	4.79479	0.8281
4.8048	0.93958	4.8048	0.98947	4.8048	0.837	4.8048	0.82438
4.81481	0.93499	4.81481	0.98507	4.81481	0.83308	4.81481	0.82068
4.82482	0.93042	4.82482	0.98069	4.82482	0.82918	4.82482	0.81699
4.83483	0.92588	4.83483	0.97633	4.83483	0.82529	4.83483	0.81332
4.84484	0.92135	4.84484	0.97199	4.84484	0.82142	4.84484	0.80967
4.85485	0.91685	4.85485	0.96766	4.85485	0.81758	4.85485	0.80604
4.86486	0.91237	4.86486	0.96336	4.86486	0.81374	4.86486	0.80242
4.87487	0.90791	4.87487	0.95907	4.87487	0.80993	4.87487	0.79881
4.88488	0.90347	4.88488	0.95481	4.88488	0.80614	4.88488	0.79523
4.89489	0.89906	4.89489	0.95056	4.89489	0.80236	4.89489	0.79165
4.9049	0.89467	4.9049	0.94633	4.9049	0.7986	4.9049	0.7881
4.91491	0.89029	4.91491	0.94212	4.91491	0.79486	4.91491	0.78456
4.92492	0.88594	4.92492	0.93793	4.92492	0.79113	4.92492	0.78104
4.93493	0.88161	4.93493	0.93376	4.93493	0.78743	4.93493	0.77753
4.94494	0.87731	4.94494	0.92961	4.94494	0.78374	4.94494	0.77404
4.95495	0.87302	4.95495	0.92547	4.95495	0.78006	4.95495	0.77056
4.96496	0.86875	4.96496	0.92136	4.96496	0.77641	4.96496	0.7671
4.97497	0.86451	4.97497	0.91726	4.97497	0.77277	4.97497	0.76366
4.98498	0.86028	4.98498	0.91318	4.98498	0.76915	4.98498	0.76023
4.99499	0.85608	4.99499	0.90912	4.99499	0.76555	4.99499	0.75681
5.00501	0.8519	5.00501	0.90507	5.00501	0.76196	5.00501	0.75341
5.01502	0.84773	5.01502	0.90105	5.01502	0.75839	5.01502	0.75003
5.02503	0.84359	5.02503	0.89704	5.02503	0.75483	5.02503	0.74666
5.03504	0.83947	5.03504	0.89305	5.03504	0.7513	5.03504	0.74331
5.04505	0.83537	5.04505	0.88908	5.04505	0.74778	5.04505	0.73997
5.05506	0.83128	5.05506	0.88512	5.05506	0.74427	5.05506	0.73665
5.06507	0.82722	5.06507	0.88118	5.06507	0.74078	5.06507	0.73334
5.07508	0.82318	5.07508	0.87727	5.07508	0.73731	5.07508	0.73005
5.08509	0.81916	5.08509	0.87336	5.08509	0.73386	5.08509	0.72677
5.0951	0.81515	5.0951	0.86948	5.0951	0.73042	5.0951	0.72351
5.10511	0.81117	5.10511	0.86561	5.10511	0.727	5.10511	0.72026
5.11512	0.80721	5.11512	0.86176	5.11512	0.72359	5.11512	0.71702
5.12513	0.80326	5.12513	0.85793	5.12513	0.7202	5.12513	0.7138
5.13514	0.79934	5.13514	0.85411	5.13514	0.71683	5.13514	0.7106
5.14515	0.79543	5.14515	0.85031	5.14515	0.71347	5.14515	0.70741
5.15516	0.79154	5.15516	0.84653	5.15516	0.71012	5.15516	0.70423
5.16517	0.78768	5.16517	0.84276	5.16517	0.7068	5.16517	0.70107
5.17518	0.78383	5.17518	0.83902	5.17518	0.70348	5.17518	0.69792
5.18519	0.78	5.18519	0.83528	5.18519	0.70019	5.18519	0.69478
5.1952	0.77618	5.1952	0.83157	5.1952	0.69691	5.1952	0.69166
5.20521	0.77239	5.20521	0.82787	5.20521	0.69364	5.20521	0.68856
5.21522	0.76862	5.21522	0.82419	5.21522	0.69039	5.21522	0.68547
5.22523	0.76486	5.22523	0.82052	5.22523	0.68716	5.22523	0.68239
5.23524	0.76112	5.23524	0.81687	5.23524	0.68394	5.23524	0.67932
5.24525	0.7574	5.24525	0.81324	5.24525	0.68073	5.24525	0.67627
5.25526	0.7537	5.25526	0.80962	5.25526	0.67754	5.25526	0.67323
5.26527	0.75002	5.26527	0.80602	5.26527	0.67437	5.26527	0.67021
5.27528	0.74635	5.27528	0.80243	5.27528	0.67121	5.27528	0.6672
5.28529	0.74271	5.28529	0.79887	5.28529	0.66806	5.28529	0.66421
5.2953	0.73908	5.2953	0.79531	5.2953	0.66493	5.2953	0.66122
5.30531	0.73547	5.30531	0.79177	5.30531	0.66182	5.30531	0.65825
5.31532	0.73187	5.31532	0.78825	5.31532	0.65871	5.31532	0.6553
5.32533	0.7283	5.32533	0.78475	5.32533	0.65563	5.32533	0.65235
5.33534	0.72474	5.33534	0.78126	5.33534	0.65256	5.33534	0.64943
5.34535	0.7212	5.34535	0.77778	5.34535	0.6495	5.34535	0.64651
5.35536	0.71767	5.35536	0.77432	5.35536	0.64645	5.35536	0.64361
5.36537	0.71416	5.36537	0.77088	5.36537	0.64343	5.36537	0.64072
5.37538	0.71067	5.37538	0.76745	5.37538	0.64041	5.37538	0.63784
5.38539	0.7072	5.38539	0.76403	5.38539	0.63741	5.38539	0.63497
5.3954	0.70375	5.3954	0.76064	5.3954	0.63442	5.3954	0.63212
5.40541	0.70031	5.40541	0.75725	5.40541	0.63145	5.40541	0.62928
5.41542	0.69689	5.41542	0.75388	5.41542	0.62849	5.41542	0.62646
5.42543	0.69348	5.42543	0.75053	5.42543	0.62555	5.42543	0.62364
5.43544	0.69009	5.43544	0.74719	5.43544	0.62261	5.43544	0.62084
5.44545	0.68672	5.44545	0.74387	5.44545	0.6197	5.44545	0.61806
5.45546	0.68336	5.45546	0.74056	5.45546	0.61679	5.45546	0.61528
5.46547	0.68002	5.46547	0.73727	5.46547	0.6139	5.46547	0.61252
5.47548	0.6767	5.47548	0.73399	5.47548	0.61103	5.47548	0.60977
5.48549	0.67339	5.48549	0.73072	5.48549	0.60816	5.48549	0.60703
5.4955	0.6701	5.4955	0.72747	5.4955	0.60531	5.4955	0.6043
5.50551	0.66683	5.50551	0.72424	5.50551	0.60248	5.50551	0.60159
5.51552	0.66357	5.51552	0.72101	5.51552	0.59965	5.51552	0.59889
5.52553	0.66033	5.52553	0.71781	5.52553	0.59684	5.52553	0.5962
5.53554	0.6571	5.53554	0.71461	5.53554	0.59405	5.53554	0.59352
5.54555	0.65389	5.54555	0.71144	5.54555	0.59126	5.54555	0.59085
5.55556	0.65069	5.55556	0.70827	5.55556	0.58849	5.55556	0.5882
5.56557	0.64751	5.56557	0.70512	5.56557	0.58574	5.56557	0.58556
5.57558	0.64435	5.57558	0.70198	5.57558	0.58299	5.57558	0.58293
5.58559	0.6412	5.58559	0.69886	5.58559	0.58026	5.58559	0.58031
5.5956	0.63807	5.5956	0.69575	5.5956	0.57754	5.5956	0.57771
5.60561	0.63495	5.60561	0.69266	5.60561	0.57483	5.60561	0.57511
5.61562	0.63185	5.61562	0.68958	5.61562	0.57214	5.61562	0.57253
5.62563	0.62876	5.62563	0.68651	5.62563	0.56946	5.62563	0.56996
5.63564	0.62569	5.63564	0.68346	5.63564	0.56679	5.63564	0.5674
5.64565	0.62263	5.64565	0.68042	5.64565	0.56414	5.64565	0.56485
5.65566	0.61959	5.65566	0.67739	5.65566	0.56149	5.65566	0.56231
5.66567	0.61656	5.66567	0.67438	5.66567	0.55886	5.66567	0.55979
5.67568	0.61355	5.67568	0.67138	5.67568	0.55624	5.67568	0.55727
5.68569	0.61055	5.68569	0.66839	5.68569	0.55364	5.68569	0.55477
5.6957	0.60757	5.6957	0.66542	5.6957	0.55104	5.6957	0.55228
5.70571	0.6046	5.70571	0.66246	5.70571	0.54846	5.70571	0.5498
5.71572	0.60164	5.71572	0.65951	5.71572	0.54589	5.71572	0.54733
5.72573	0.5987	5.72573	0.65658	5.72573	0.54333	5.72573	0.54487
5.73574	0.59578	5.73574	0.65366	5.73574	0.54079	5.73574	0.54243
5.74575	0.59286	5.74575	0.65075	5.74575	0.53825	5.74575	0.53999
5.75576	0.58997	5.75576	0.64786	5.75576	0.53573	5.75576	0.53757
5.76577	0.58708	5.76577	0.64497	5.76577	0.53322	5.76577	0.53515
5.77578	0.58422	5.77578	0.64211	5.77578	0.53072	5.77578	0.53275
5.78579	0.58136	5.78579	0.63925	5.78579	0.52823	5.78579	0.53036
5.7958	0.57852	5.7958	0.63641	5.7958	0.52576	5.7958	0.52797
5.80581	0.57569	5.80581	0.63357	5.80581	0.5233	5.80581	0.5256
5.81582	0.57288	5.81582	0.63076	5.81582	0.52084	5.81582	0.52324
5.82583	0.57008	5.82583	0.62795	5.82583	0.5184	5.82583	0.52089
5.83584	0.56729	5.83584	0.62516	5.83584	0.51597	5.83584	0.51855
5.84585	0.56452	5.84585	0.62238	5.84585	0.51356	5.84585	0.51623
5.85586	0.56176	5.85586	0.61961	5.85586	0.51115	5.85586	0.51391
5.86587	0.55902	5.86587	0.61685	5.86587	0.50875	5.86587	0.5116
5.87588	0.55629	5.87588	0.61411	5.87588	0.50637	5.87588	0.5093
5.88589	0.55357	5.88589	0.61138	5.88589	0.504	5.88589	0.50701
5.8959	0.55086	5.8959	0.60866	5.8959	0.50164	5.8959	0.50474
5.90591	0.54817	5.90591	0.60595	5.90591	0.49929	5.90591	0.50247
5.91592	0.54549	5.91592	0.60326	5.91592	0.49695	5.91592	0.50021
5.92593	0.54283	5.92593	0.60057	5.92593	0.49462	5.92593	0.49797
5.93594	0.54017	5.93594	0.5979	5.93594	0.4923	5.93594	0.49573
5.94595	0.53754	5.94595	0.59524	5.94595	0.48999	5.94595	0.49351
5.95596	0.53491	5.95596	0.59259	5.95596	0.4877	5.95596	0.49129
5.96597	0.53229	5.96597	0.58996	5.96597	0.48541	5.96597	0.48908
5.97598	0.52969	5.97598	0.58733	5.97598	0.48314	5.97598	0.48689
5.98599	0.5271	5.98599	0.58472	5.98599	0.48087	5.98599	0.4847
5.996	0.52453	5.996	0.58212	5.996	0.47862	5.996	0.48252
6.00601	0.52197	6.00601	0.57953	6.00601	0.47638	6.00601	0.48036
6.01602	0.51942	6.01602	0.57695	6.01602	0.47414	6.01602	0.4782
6.02603	0.51688	6.02603	0.57439	6.02603	0.47192	6.02603	0.47605
6.03604	0.51435	6.03604	0.57183	6.03604	0.46971	6.03604	0.47391
6.04605	0.51184	6.04605	0.56929	6.04605	0.46751	6.04605	0.47179
6.05606	0.50934	6.05606	0.56676	6.05606	0.46532	6.05606	0.46967
6.06607	0.50685	6.06607	0.56424	6.06607	0.46314	6.06607	0.46756
6.07608	0.50437	6.07608	0.56173	6.07608	0.46097	6.07608	0.46546
6.08609	0.50191	6.08609	0.55923	6.08609	0.45881	6.08609	0.46337
6.0961	0.49945	6.0961	0.55674	6.0961	0.45666	6.0961	0.46129
6.10611	0.49701	6.10611	0.55426	6.10611	0.45452	6.10611	0.45922
6.11612	0.49458	6.11612	0.5518	6.11612	0.45239	6.11612	0.45715
6.12613	0.49217	6.12613	0.54934	6.12613	0.45027	6.12613	0.4551
6.13614	0.48976	6.13614	0.5469	6.13614	0.44816	6.13614	0.45306
6.14615	0.48737	6.14615	0.54447	6.14615	0.44606	6.14615	0.45102
6.15616	0.48499	6.15616	0.54205	6.15616	0.44397	6.15616	0.449
6.16617	0.48262	6.16617	0.53963	6.16617	0.44189	6.16617	0.44698
6.17618	0.48026	6.17618	0.53723	6.17618	0.43982	6.17618	0.44497
6.18619	0.47791	6.18619	0.53484	6.18619	0.43776	6.18619	0.44298
6.1962	0.47558	6.1962	0.53247	6.1962	0.43571	6.1962	0.44099
6.20621	0.47325	6.20621	0.5301	6.20621	0.43367	6.20621	0.43901
6.21622	0.47094	6.21622	0.52774	6.21622	0.43163	6.21622	0.43703
6.22623	0.46864	6.22623	0.52539	6.22623	0.42961	6.22623	0.43507
6.23624	0.46635	6.23624	0.52305	6.23624	0.4276	6.23624	0.43312
6.24625	0.46407	6.24625	0.52073	6.24625	0.42559	6.24625	0.43117
6.25626	0.4618	6.25626	0.51841	6.25626	0.4236	6.25626	0.42924
6.26627	0.45955	6.26627	0.51611	6.26627	0.42161	6.26627	0.42731
6.27628	0.4573	6.27628	0.51381	6.27628	0.41964	6.27628	0.42539
6.28629	0.45507	6.28629	0.51152	6.28629	0.41767	6.28629	0.42348
6.2963	0.45284	6.2963	0.50925	6.2963	0.41572	6.2963	0.42158
6.30631	0.45063	6.30631	0.50698	6.30631	0.41377	6.30631	0.41968
6.31632	0.44843	6.31632	0.50473	6.31632	0.41183	6.31632	0.4178
6.32633	0.44624	6.32633	0.50248	6.32633	0.4099	6.32633	0.41592
6.33634	0.44405	6.33634	0.50025	6.33634	0.40798	6.33634	0.41406
6.34635	0.44189	6.34635	0.49802	6.34635	0.40607	6.34635	0.4122
6.35636	0.43973	6.35636	0.49581	6.35636	0.40416	6.35636	0.41035
6.36637	0.43758	6.36637	0.4936	6.36637	0.40227	6.36637	0.4085
6.37638	0.43544	6.37638	0.49141	6.37638	0.40039	6.37638	0.40667
6.38639	0.43331	6.38639	0.48922	6.38639	0.39851	6.38639	0.40484
6.3964	0.43119	6.3964	0.48705	6.3964	0.39664	6.3964	0.40302
6.40641	0.42909	6.40641	0.48488	6.40641	0.39478	6.40641	0.40121
6.41642	0.42699	6.41642	0.48272	6.41642	0.39293	6.41642	0.39941
6.42643	0.4249	6.42643	0.48058	6.42643	0.39109	6.42643	0.39762
6.43644	0.42283	6.43644	0.47844	6.43644	0.38926	6.43644	0.39583
6.44645	0.42076	6.44645	0.47631	6.44645	0.38744	6.44645	0.39406
6.45646	0.4187	6.45646	0.47419	6.45646	0.38562	6.45646	0.39229
6.46647	0.41666	6.46647	0.47208	6.46647	0.38381	6.46647	0.39052
6.47648	0.41462	6.47648	0.46998	6.47648	0.38201	6.47648	0.38877
6.48649	0.4126	6.48649	0.46789	6.48649	0.38022	6.48649	0.38702
6.4965	0.41058	6.4965	0.46581	6.4965	0.37844	6.4965	0.38529
6.50651	0.40857	6.50651	0.46374	6.50651	0.37667	6.50651	0.38356
6.51652	0.40658	6.51652	0.46168	6.51652	0.3749	6.51652	0.38183
6.52653	0.40459	6.52653	0.45962	6.52653	0.37315	6.52653	0.38012
6.53654	0.40261	6.53654	0.45758	6.53654	0.3714	6.53654	0.37841
6.54655	0.40065	6.54655	0.45554	6.54655	0.36966	6.54655	0.37671
6.55656	0.39869	6.55656	0.45352	6.55656	0.36793	6.55656	0.37502
6.56657	0.39674	6.56657	0.4515	6.56657	0.3662	6.56657	0.37334
6.57658	0.3948	6.57658	0.44949	6.57658	0.36449	6.57658	0.37166
6.58659	0.39287	6.58659	0.44749	6.58659	0.36278	6.58659	0.36999
6.5966	0.39095	6.5966	0.4455	6.5966	0.36108	6.5966	0.36833
6.60661	0.38904	6.60661	0.44352	6.60661	0.35939	6.60661	0.36668
6.61662	0.38714	6.61662	0.44155	6.61662	0.3577	6.61662	0.36503
6.62663	0.38525	6.62663	0.43958	6.62663	0.35603	6.62663	0.36339
6.63664	0.38337	6.63664	0.43763	6.63664	0.35436	6.63664	0.36176
6.64665	0.38149	6.64665	0.43568	6.64665	0.3527	6.64665	0.36013
6.65666	0.37963	6.65666	0.43374	6.65666	0.35105	6.65666	0.35852
6.66667	0.37777	6.66667	0.43181	6.66667	0.3494	6.66667	0.35691
6.67668	0.37593	6.67668	0.42989	6.67668	0.34776	6.67668	0.3553
6.68669	0.37409	6.68669	0.42798	6.68669	0.34613	6.68669	0.35371
6.6967	0.37226	6.6967	0.42608	6.6967	0.34451	6.6967	0.35212
6.70671	0.37044	6.70671	0.42418	6.70671	0.3429	6.70671	0.35054
6.71672	0.36863	6.71672	0.42229	6.71672	0.34129	6.71672	0.34896
6.72673	0.36683	6.72673	0.42042	6.72673	0.33969	6.72673	0.3474
6.73674	0.36504	6.73674	0.41855	6.73674	0.3381	6.73674	0.34584
6.74675	0.36326	6.74675	0.41668	6.74675	0.33652	6.74675	0.34428
6.75676	0.36148	6.75676	0.41483	6.75676	0.33494	6.75676	0.34274
6.76677	0.35971	6.76677	0.41299	6.76677	0.33337	6.76677	0.3412
6.77678	0.35796	6.77678	0.41115	6.77678	0.33181	6.77678	0.33967
6.78679	0.35621	6.78679	0.40932	6.78679	0.33025	6.78679	0.33814
6.7968	0.35447	6.7968	0.4075	6.7968	0.3287	6.7968	0.33662
6.80681	0.35273	6.80681	0.40569	6.80681	0.32716	6.80681	0.33511
6.81682	0.35101	6.81682	0.40388	6.81682	0.32563	6.81682	0.33361
6.82683	0.34929	6.82683	0.40209	6.82683	0.32411	6.82683	0.33211
6.83684	0.34759	6.83684	0.4003	6.83684	0.32259	6.83684	0.33062
6.84685	0.34589	6.84685	0.39852	6.84685	0.32108	6.84685	0.32913
6.85686	0.3442	6.85686	0.39674	6.85686	0.31957	6.85686	0.32765
6.86687	0.34252	6.86687	0.39498	6.86687	0.31807	6.86687	0.32618
6.87688	0.34084	6.87688	0.39322	6.87688	0.31658	6.87688	0.32472
6.88689	0.33918	6.88689	0.39147	6.88689	0.3151	6.88689	0.32326
6.8969	0.33752	6.8969	0.38973	6.8969	0.31362	6.8969	0.32181
6.90691	0.33587	6.90691	0.388	6.90691	0.31215	6.90691	0.32036
6.91692	0.33423	6.91692	0.38627	6.91692	0.31069	6.91692	0.31892
6.92693	0.3326	6.92693	0.38456	6.92693	0.30924	6.92693	0.31749
6.93694	0.33097	6.93694	0.38284	6.93694	0.30779	6.93694	0.31607
6.94695	0.32935	6.94695	0.38114	6.94695	0.30634	6.94695	0.31465
6.95696	0.32774	6.95696	0.37945	6.95696	0.30491	6.95696	0.31323
6.96697	0.32614	6.96697	0.37776	6.96697	0.30348	6.96697	0.31183
6.97698	0.32455	6.97698	0.37608	6.97698	0.30206	6.97698	0.31043
6.98699	0.32296	6.98699	0.37441	6.98699	0.30064	6.98699	0.30903
6.997	0.32139	6.997	0.37274	6.997	0.29923	6.997	0.30764
7.00701	0.31981	7.00701	0.37108	7.00701	0.29783	7.00701	0.30626
7.01702	0.31825	7.01702	0.36943	7.01702	0.29644	7.01702	0.30489
7.02703	0.3167	7.02703	0.36779	7.02703	0.29505	7.02703	0.30352
7.03704	0.31515	7.03704	0.36615	7.03704	0.29366	7.03704	0.30216
7.04705	0.31361	7.04705	0.36452	7.04705	0.29229	7.04705	0.3008
7.05706	0.31208	7.05706	0.3629	7.05706	0.29092	7.05706	0.29945
7.06707	0.31055	7.06707	0.36129	7.06707	0.28956	7.06707	0.2981
7.07708	0.30903	7.07708	0.35968	7.07708	0.2882	7.07708	0.29676
7.08709	0.30752	7.08709	0.35808	7.08709	0.28685	7.08709	0.29543
7.0971	0.30602	7.0971	0.35649	7.0971	0.2855	7.0971	0.2941
7.10711	0.30453	7.10711	0.3549	7.10711	0.28417	7.10711	0.29278
7.11712	0.30304	7.11712	0.35332	7.11712	0.28283	7.11712	0.29147
7.12713	0.30156	7.12713	0.35175	7.12713	0.28151	7.12713	0.29016
7.13714	0.30008	7.13714	0.35019	7.13714	0.28019	7.13714	0.28886
7.14715	0.29862	7.14715	0.34863	7.14715	0.27888	7.14715	0.28756
7.15716	0.29716	7.15716	0.34708	7.15716	0.27757	7.15716	0.28627
7.16717	0.29571	7.16717	0.34554	7.16717	0.27627	7.16717	0.28498
7.17718	0.29426	7.17718	0.344	7.17718	0.27498	7.17718	0.2837
7.18719	0.29282	7.18719	0.34247	7.18719	0.27369	7.18719	0.28243
7.1972	0.29139	7.1972	0.34095	7.1972	0.2724	7.1972	0.28116
7.20721	0.28997	7.20721	0.33943	7.20721	0.27113	7.20721	0.2799
7.21722	0.28855	7.21722	0.33792	7.21722	0.26986	7.21722	0.27864
7.22723	0.28714	7.22723	0.33642	7.22723	0.26859	7.22723	0.27739
7.23724	0.28574	7.23724	0.33492	7.23724	0.26733	7.23724	0.27614
7.24725	0.28434	7.24725	0.33343	7.24725	0.26608	7.24725	0.2749
7.25726	0.28295	7.25726	0.33195	7.25726	0.26483	7.25726	0.27367
7.26727	0.28157	7.26727	0.33047	7.26727	0.26359	7.26727	0.27244
7.27728	0.28019	7.27728	0.329	7.27728	0.26236	7.27728	0.27122
7.28729	0.27882	7.28729	0.32754	7.28729	0.26113	7.28729	0.27
7.2973	0.27746	7.2973	0.32608	7.2973	0.25991	7.2973	0.26879
7.30731	0.27611	7.30731	0.32463	7.30731	0.25869	7.30731	0.26758
7.31732	0.27476	7.31732	0.32319	7.31732	0.25748	7.31732	0.26638
7.32733	0.27341	7.32733	0.32175	7.32733	0.25627	7.32733	0.26518
7.33734	0.27208	7.33734	0.32032	7.33734	0.25507	7.33734	0.26399
7.34735	0.27075	7.34735	0.31889	7.34735	0.25387	7.34735	0.26281
7.35736	0.26943	7.35736	0.31747	7.35736	0.25268	7.35736	0.26163
7.36737	0.26811	7.36737	0.31606	7.36737	0.2515	7.36737	0.26045
7.37738	0.2668	7.37738	0.31466	7.37738	0.25032	7.37738	0.25928
7.38739	0.26549	7.38739	0.31326	7.38739	0.24915	7.38739	0.25812
7.3974	0.2642	7.3974	0.31186	7.3974	0.24798	7.3974	0.25696
7.40741	0.26291	7.40741	0.31048	7.40741	0.24682	7.40741	0.2558
7.41742	0.26162	7.41742	0.30909	7.41742	0.24566	7.41742	0.25465
7.42743	0.26034	7.42743	0.30772	7.42743	0.24451	7.42743	0.25351
7.43744	0.25907	7.43744	0.30635	7.43744	0.24337	7.43744	0.25237
7.44745	0.2578	7.44745	0.30499	7.44745	0.24223	7.44745	0.25124
7.45746	0.25654	7.45746	0.30363	7.45746	0.24109	7.45746	0.25011
7.46747	0.25529	7.46747	0.30228	7.46747	0.23996	7.46747	0.24899
7.47748	0.25404	7.47748	0.30094	7.47748	0.23884	7.47748	0.24787
7.48749	0.2528	7.48749	0.2996	7.48749	0.23772	7.48749	0.24676
7.4975	0.25157	7.4975	0.29827	7.4975	0.2366	7.4975	0.24565
7.50751	0.25034	7.50751	0.29694	7.50751	0.23549	7.50751	0.24455
7.51752	0.24911	7.51752	0.29562	7.51752	0.23439	7.51752	0.24345
7.52753	0.2479	7.52753	0.2943	7.52753	0.23329	7.52753	0.24235
7.53754	0.24669	7.53754	0.29299	7.53754	0.2322	7.53754	0.24127
7.54755	0.24548	7.54755	0.29169	7.54755	0.23111	7.54755	0.24018
7.55756	0.24428	7.55756	0.29039	7.55756	0.23003	7.55756	0.2391
7.56757	0.24309	7.56757	0.2891	7.56757	0.22895	7.56757	0.23803
7.57758	0.2419	7.57758	0.28782	7.57758	0.22788	7.57758	0.23696
7.58759	0.24072	7.58759	0.28654	7.58759	0.22681	7.58759	0.2359
7.5976	0.23954	7.5976	0.28526	7.5976	0.22575	7.5976	0.23484
7.60761	0.23837	7.60761	0.28399	7.60761	0.22469	7.60761	0.23378
7.61762	0.23721	7.61762	0.28273	7.61762	0.22364	7.61762	0.23273
7.62763	0.23605	7.62763	0.28147	7.62763	0.22259	7.62763	0.23169
7.63764	0.23489	7.63764	0.28022	7.63764	0.22155	7.63764	0.23065
7.64765	0.23374	7.64765	0.27897	7.64765	0.22051	7.64765	0.22961
7.65766	0.2326	7.65766	0.27773	7.65766	0.21947	7.65766	0.22858
7.66767	0.23147	7.66767	0.2765	7.66767	0.21845	7.66767	0.22755
7.67768	0.23033	7.67768	0.27527	7.67768	0.21742	7.67768	0.22653
7.68769	0.22921	7.68769	0.27404	7.68769	0.2164	7.68769	0.22551
7.6977	0.22809	7.6977	0.27282	7.6977	0.21539	7.6977	0.2245
7.70771	0.22697	7.70771	0.27161	7.70771	0.21438	7.70771	0.22349
7.71772	0.22587	7.71772	0.2704	7.71772	0.21338	7.71772	0.22249
7.72773	0.22476	7.72773	0.2692	7.72773	0.21238	7.72773	0.22149
7.73774	0.22366	7.73774	0.268	7.73774	0.21138	7.73774	0.2205
7.74775	0.22257	7.74775	0.26681	7.74775	0.21039	7.74775	0.21951
7.75776	0.22148	7.75776	0.26562	7.75776	0.2094	7.75776	0.21852
7.76777	0.2204	7.76777	0.26444	7.76777	0.20842	7.76777	0.21754
7.77778	0.21932	7.77778	0.26326	7.77778	0.20745	7.77778	0.21656
7.78779	0.21825	7.78779	0.26209	7.78779	0.20647	7.78779	0.21559
7.7978	0.21719	7.7978	0.26093	7.7978	0.20551	7.7978	0.21462
7.80781	0.21612	7.80781	0.25977	7.80781	0.20454	7.80781	0.21366
7.81782	0.21507	7.81782	0.25861	7.81782	0.20359	7.81782	0.2127
7.82783	0.21402	7.82783	0.25746	7.82783	0.20263	7.82783	0.21174
7.83784	0.21297	7.83784	0.25632	7.83784	0.20168	7.83784	0.21079
7.84785	0.21193	7.84785	0.25518	7.84785	0.20074	7.84785	0.20985
7.85786	0.21089	7.85786	0.25404	7.85786	0.1998	7.85786	0.2089
7.86787	0.20986	7.86787	0.25291	7.86787	0.19886	7.86787	0.20797
7.87788	0.20884	7.87788	0.25179	7.87788	0.19793	7.87788	0.20703
7.88789	0.20782	7.88789	0.25067	7.88789	0.197	7.88789	0.2061
7.8979	0.2068	7.8979	0.24955	7.8979	0.19608	7.8979	0.20518
7.90791	0.20579	7.90791	0.24844	7.90791	0.19516	7.90791	0.20425
7.91792	0.20479	7.91792	0.24734	7.91792	0.19424	7.91792	0.20334
7.92793	0.20379	7.92793	0.24624	7.92793	0.19333	7.92793	0.20242
7.93794	0.20279	7.93794	0.24514	7.93794	0.19243	7.93794	0.20152
7.94795	0.2018	7.94795	0.24405	7.94795	0.19153	7.94795	0.20061
7.95796	0.20081	7.95796	0.24296	7.95796	0.19063	7.95796	0.19971
7.96797	0.19983	7.96797	0.24188	7.96797	0.18974	7.96797	0.19881
7.97798	0.19886	7.97798	0.24081	7.97798	0.18885	7.97798	0.19792
7.98799	0.19788	7.98799	0.23974	7.98799	0.18796	7.98799	0.19703
7.998	0.19692	7.998	0.23867	7.998	0.18708	7.998	0.19615
8.00801	0.19595	8.00801	0.23761	8.00801	0.1862	8.00801	0.19527
8.01802	0.195	8.01802	0.23655	8.01802	0.18533	8.01802	0.19439
8.02803	0.19404	8.02803	0.2355	8.02803	0.18446	8.02803	0.19352
8.03804	0.1931	8.03804	0.23445	8.03804	0.1836	8.03804	0.19265
8.04805	0.19215	8.04805	0.23341	8.04805	0.18274	8.04805	0.19178
8.05806	0.19121	8.05806	0.23237	8.05806	0.18188	8.05806	0.19092
8.06807	0.19028	8.06807	0.23134	8.06807	0.18103	8.06807	0.19006
8.07808	0.18935	8.07808	0.23031	8.07808	0.18018	8.07808	0.18921
8.08809	0.18842	8.08809	0.22928	8.08809	0.17934	8.08809	0.18836
8.0981	0.1875	8.0981	0.22826	8.0981	0.1785	8.0981	0.18751
8.10811	0.18659	8.10811	0.22725	8.10811	0.17766	8.10811	0.18667
8.11812	0.18567	8.11812	0.22624	8.11812	0.17683	8.11812	0.18583
8.12813	0.18477	8.12813	0.22523	8.12813	0.176	8.12813	0.185
8.13814	0.18386	8.13814	0.22423	8.13814	0.17518	8.13814	0.18417
8.14815	0.18297	8.14815	0.22323	8.14815	0.17435	8.14815	0.18334
8.15816	0.18207	8.15816	0.22224	8.15816	0.17354	8.15816	0.18252
8.16817	0.18118	8.16817	0.22125	8.16817	0.17272	8.16817	0.1817
8.17818	0.1803	8.17818	0.22027	8.17818	0.17191	8.17818	0.18088
8.18819	0.17942	8.18819	0.21929	8.18819	0.17111	8.18819	0.18007
8.1982	0.17854	8.1982	0.21831	8.1982	0.17031	8.1982	0.17926
8.20821	0.17767	8.20821	0.21734	8.20821	0.16951	8.20821	0.17846
8.21822	0.1768	8.21822	0.21637	8.21822	0.16872	8.21822	0.17765
8.22823	0.17593	8.22823	0.21541	8.22823	0.16792	8.22823	0.17686
8.23824	0.17507	8.23824	0.21445	8.23824	0.16714	8.23824	0.17606
8.24825	0.17422	8.24825	0.2135	8.24825	0.16635	8.24825	0.17527
8.25826	0.17337	8.25826	0.21255	8.25826	0.16558	8.25826	0.17448
8.26827	0.17252	8.26827	0.2116	8.26827	0.1648	8.26827	0.1737
8.27828	0.17168	8.27828	0.21066	8.27828	0.16403	8.27828	0.17292
8.28829	0.17084	8.28829	0.20973	8.28829	0.16326	8.28829	0.17214
8.2983	0.17	8.2983	0.20879	8.2983	0.16249	8.2983	0.17137
8.30831	0.16917	8.30831	0.20786	8.30831	0.16173	8.30831	0.1706
8.31832	0.16835	8.31832	0.20694	8.31832	0.16097	8.31832	0.16984
8.32833	0.16752	8.32833	0.20602	8.32833	0.16022	8.32833	0.16907
8.33834	0.16671	8.33834	0.2051	8.33834	0.15947	8.33834	0.16831
8.34835	0.16589	8.34835	0.20419	8.34835	0.15872	8.34835	0.16756
8.35836	0.16508	8.35836	0.20328	8.35836	0.15798	8.35836	0.16681
8.36837	0.16427	8.36837	0.20238	8.36837	0.15724	8.36837	0.16606
8.37838	0.16347	8.37838	0.20148	8.37838	0.1565	8.37838	0.16531
8.38839	0.16267	8.38839	0.20058	8.38839	0.15577	8.38839	0.16457
8.3984	0.16188	8.3984	0.19969	8.3984	0.15504	8.3984	0.16383
8.40841	0.16109	8.40841	0.1988	8.40841	0.15431	8.40841	0.16309
8.41842	0.1603	8.41842	0.19792	8.41842	0.15359	8.41842	0.16236
8.42843	0.15952	8.42843	0.19704	8.42843	0.15287	8.42843	0.16163
8.43844	0.15874	8.43844	0.19616	8.43844	0.15215	8.43844	0.16091
8.44845	0.15796	8.44845	0.19529	8.44845	0.15144	8.44845	0.16018
8.45846	0.15719	8.45846	0.19442	8.45846	0.15073	8.45846	0.15946
8.46847	0.15642	8.46847	0.19355	8.46847	0.15002	8.46847	0.15875
8.47848	0.15566	8.47848	0.19269	8.47848	0.14932	8.47848	0.15804
8.48849	0.15489	8.48849	0.19184	8.48849	0.14862	8.48849	0.15733
8.4985	0.15414	8.4985	0.19098	8.4985	0.14792	8.4985	0.15662
8.50851	0.15338	8.50851	0.19013	8.50851	0.14723	8.50851	0.15592
8.51852	0.15264	8.51852	0.18929	8.51852	0.14654	8.51852	0.15522
8.52853	0.15189	8.52853	0.18845	8.52853	0.14585	8.52853	0.15452
8.53854	0.15115	8.53854	0.18761	8.53854	0.14517	8.53854	0.15382
8.54855	0.15041	8.54855	0.18677	8.54855	0.14449	8.54855	0.15313
8.55856	0.14967	8.55856	0.18594	8.55856	0.14381	8.55856	0.15245
8.56857	0.14894	8.56857	0.18512	8.56857	0.14314	8.56857	0.15176
8.57858	0.14821	8.57858	0.18429	8.57858	0.14247	8.57858	0.15108
8.58859	0.14749	8.58859	0.18347	8.58859	0.1418	8.58859	0.1504
8.5986	0.14677	8.5986	0.18266	8.5986	0.14114	8.5986	0.14973
8.60861	0.14605	8.60861	0.18184	8.60861	0.14048	8.60861	0.14905
8.61862	0.14534	8.61862	0.18104	8.61862	0.13982	8.61862	0.14838
8.62863	0.14463	8.62863	0.18023	8.62863	0.13916	8.62863	0.14772
8.63864	0.14392	8.63864	0.17943	8.63864	0.13851	8.63864	0.14705
8.64865	0.14322	8.64865	0.17863	8.64865	0.13786	8.64865	0.14639
8.65866	0.14252	8.65866	0.17784	8.65866	0.13722	8.65866	0.14574
8.66867	0.14182	8.66867	0.17704	8.66867	0.13657	8.66867	0.14508
8.67868	0.14113	8.67868	0.17626	8.67868	0.13593	8.67868	0.14443
8.68869	0.14044	8.68869	0.17547	8.68869	0.1353	8.68869	0.14378
8.6987	0.13975	8.6987	0.17469	8.6987	0.13466	8.6987	0.14314
8.70871	0.13907	8.70871	0.17392	8.70871	0.13403	8.70871	0.14249
8.71872	0.13839	8.71872	0.17314	8.71872	0.1334	8.71872	0.14185
8.72873	0.13771	8.72873	0.17237	8.72873	0.13278	8.72873	0.14122
8.73874	0.13704	8.73874	0.17161	8.73874	0.13216	8.73874	0.14058
8.74875	0.13637	8.74875	0.17084	8.74875	0.13154	8.74875	0.13995
8.75876	0.13571	8.75876	0.17008	8.75876	0.13092	8.75876	0.13932
8.76877	0.13504	8.76877	0.16933	8.76877	0.13031	8.76877	0.1387
8.77878	0.13438	8.77878	0.16857	8.77878	0.1297	8.77878	0.13807
8.78879	0.13373	8.78879	0.16782	8.78879	0.12909	8.78879	0.13745
8.7988	0.13307	8.7988	0.16708	8.7988	0.12848	8.7988	0.13684
8.80881	0.13242	8.80881	0.16633	8.80881	0.12788	8.80881	0.13622
8.81882	0.13177	8.81882	0.16559	8.81882	0.12728	8.81882	0.13561
8.82883	0.13113	8.82883	0.16486	8.82883	0.12669	8.82883	0.135
8.83884	0.13049	8.83884	0.16412	8.83884	0.12609	8.83884	0.1344
8.84885	0.12985	8.84885	0.16339	8.84885	0.1255	8.84885	0.13379
8.85886	0.12922	8.85886	0.16267	8.85886	0.12491	8.85886	0.13319
8.86887	0.12859	8.86887	0.16194	8.86887	0.12433	8.86887	0.13259
8.87888	0.12796	8.87888	0.16122	8.87888	0.12374	8.87888	0.132
8.88889	0.12733	8.88889	0.16051	8.88889	0.12317	8.88889	0.1314
8.8989	0.12671	8.8989	0.15979	8.8989	0.12259	8.8989	0.13081
8.90891	0.12609	8.90891	0.15908	8.90891	0.12201	8.90891	0.13023
8.91892	0.12548	8.91892	0.15837	8.91892	0.12144	8.91892	0.12964
8.92893	0.12486	8.92893	0.15767	8.92893	0.12087	8.92893	0.12906
8.93894	0.12425	8.93894	0.15697	8.93894	0.12031	8.93894	0.12848
8.94895	0.12364	8.94895	0.15627	8.94895	0.11974	8.94895	0.1279
8.95896	0.12304	8.95896	0.15557	8.95896	0.11918	8.95896	0.12733
8.96897	0.12244	8.96897	0.15488	8.96897	0.11862	8.96897	0.12676
8.97898	0.12184	8.97898	0.15419	8.97898	0.11807	8.97898	0.12619
8.98899	0.12125	8.98899	0.15351	8.98899	0.11751	8.98899	0.12562
8.999	0.12065	8.999	0.15282	8.999	0.11696	8.999	0.12506
9.00901	0.12006	9.00901	0.15214	9.00901	0.11642	9.00901	0.1245
9.01902	0.11948	9.01902	0.15147	9.01902	0.11587	9.01902	0.12394
9.02903	0.11889	9.02903	0.15079	9.02903	0.11533	9.02903	0.12338
9.03904	0.11831	9.03904	0.15012	9.03904	0.11479	9.03904	0.12283
9.04905	0.11773	9.04905	0.14946	9.04905	0.11425	9.04905	0.12227
9.05906	0.11716	9.05906	0.14879	9.05906	0.11371	9.05906	0.12173
9.06907	0.11659	9.06907	0.14813	9.06907	0.11318	9.06907	0.12118
9.07908	0.11602	9.07908	0.14747	9.07908	0.11265	9.07908	0.12063
9.08909	0.11545	9.08909	0.14681	9.08909	0.11212	9.08909	0.12009
9.0991	0.11489	9.0991	0.14616	9.0991	0.1116	9.0991	0.11955
9.10911	0.11432	9.10911	0.14551	9.10911	0.11107	9.10911	0.11902
9.11912	0.11376	9.11912	0.14486	9.11912	0.11055	9.11912	0.11848
9.12913	0.11321	9.12913	0.14422	9.12913	0.11004	9.12913	0.11795
9.13914	0.11266	9.13914	0.14358	9.13914	0.10952	9.13914	0.11742
9.14915	0.11211	9.14915	0.14294	9.14915	0.10901	9.14915	0.11689
9.15916	0.11156	9.15916	0.1423	9.15916	0.1085	9.15916	0.11637
9.16917	0.11101	9.16917	0.14167	9.16917	0.10799	9.16917	0.11585
9.17918	0.11047	9.17918	0.14104	9.17918	0.10748	9.17918	0.11533
9.18919	0.10993	9.18919	0.14041	9.18919	0.10698	9.18919	0.11481
9.1992	0.10939	9.1992	0.13979	9.1992	0.10648	9.1992	0.11429
9.20921	0.10886	9.20921	0.13917	9.20921	0.10598	9.20921	0.11378
9.21922	0.10833	9.21922	0.13855	9.21922	0.10548	9.21922	0.11327
9.22923	0.1078	9.22923	0.13793	9.22923	0.10499	9.22923	0.11276
9.23924	0.10727	9.23924	0.13732	9.23924	0.10449	9.23924	0.11225
9.24925	0.10675	9.24925	0.13671	9.24925	0.10401	9.24925	0.11175
9.25926	0.10622	9.25926	0.1361	9.25926	0.10352	9.25926	0.11125
9.26927	0.10571	9.26927	0.13549	9.26927	0.10303	9.26927	0.11075
9.27928	0.10519	9.27928	0.13489	9.27928	0.10255	9.27928	0.11025
9.28929	0.10467	9.28929	0.13429	9.28929	0.10207	9.28929	0.10975
9.2993	0.10416	9.2993	0.13369	9.2993	0.10159	9.2993	0.10926
9.30931	0.10365	9.30931	0.1331	9.30931	0.10112	9.30931	0.10877
9.31932	0.10315	9.31932	0.13251	9.31932	0.10064	9.31932	0.10828
9.32933	0.10264	9.32933	0.13192	9.32933	0.10017	9.32933	0.1078
9.33934	0.10214	9.33934	0.13133	9.33934	0.0997	9.33934	0.10731
9.34935	0.10164	9.34935	0.13075	9.34935	0.09923	9.34935	0.10683
9.35936	0.10115	9.35936	0.13016	9.35936	0.09877	9.35936	0.10635
9.36937	0.10065	9.36937	0.12959	9.36937	0.09831	9.36937	0.10587
9.37938	0.10016	9.37938	0.12901	9.37938	0.09784	9.37938	0.1054
9.38939	0.09967	9.38939	0.12844	9.38939	0.09739	9.38939	0.10492
9.3994	0.09918	9.3994	0.12786	9.3994	0.09693	9.3994	0.10445
9.40941	0.0987	9.40941	0.1273	9.40941	0.09648	9.40941	0.10398
9.41942	0.09822	9.41942	0.12673	9.41942	0.09602	9.41942	0.10352
9.42943	0.09774	9.42943	0.12617	9.42943	0.09557	9.42943	0.10305
9.43944	0.09726	9.43944	0.1256	9.43944	0.09513	9.43944	0.10259
9.44945	0.09678	9.44945	0.12505	9.44945	0.09468	9.44945	0.10213
9.45946	0.09631	9.45946	0.12449	9.45946	0.09424	9.45946	0.10167
9.46947	0.09584	9.46947	0.12394	9.46947	0.09379	9.46947	0.10121
9.47948	0.09537	9.47948	0.12338	9.47948	0.09336	9.47948	0.10076
9.48949	0.09491	9.48949	0.12284	9.48949	0.09292	9.48949	0.10031
9.4995	0.09444	9.4995	0.12229	9.4995	0.09248	9.4995	0.09986
9.50951	0.09398	9.50951	0.12175	9.50951	0.09205	9.50951	0.09941
9.51952	0.09352	9.51952	0.1212	9.51952	0.09162	9.51952	0.09896
9.52953	0.09306	9.52953	0.12066	9.52953	0.09119	9.52953	0.09852
9.53954	0.09261	9.53954	0.12013	9.53954	0.09076	9.53954	0.09807
9.54955	0.09216	9.54955	0.11959	9.54955	0.09034	9.54955	0.09763
9.55956	0.09171	9.55956	0.11906	9.55956	0.08991	9.55956	0.0972
9.56957	0.09126	9.56957	0.11853	9.56957	0.08949	9.56957	0.09676
9.57958	0.09081	9.57958	0.11801	9.57958	0.08907	9.57958	0.09632
9.58959	0.09037	9.58959	0.11748	9.58959	0.08865	9.58959	0.09589
9.5996	0.08993	9.5996	0.11696	9.5996	0.08824	9.5996	0.09546
9.60961	0.08949	9.60961	0.11644	9.60961	0.08783	9.60961	0.09503
9.61962	0.08905	9.61962	0.11592	9.61962	0.08741	9.61962	0.09461
9.62963	0.08862	9.62963	0.1154	9.62963	0.087	9.62963	0.09418
9.63964	0.08818	9.63964	0.11489	9.63964	0.0866	9.63964	0.09376
9.64965	0.08775	9.64965	0.11438	9.64965	0.08619	9.64965	0.09334
9.65966	0.08732	9.65966	0.11387	9.65966	0.08579	9.65966	0.09292
9.66967	0.0869	9.66967	0.11336	9.66967	0.08539	9.66967	0.0925
9.67968	0.08647	9.67968	0.11286	9.67968	0.08499	9.67968	0.09209
9.68969	0.08605	9.68969	0.11236	9.68969	0.08459	9.68969	0.09167
9.6997	0.08563	9.6997	0.11186	9.6997	0.08419	9.6997	0.09126
9.70971	0.08521	9.70971	0.11136	9.70971	0.0838	9.70971	0.09085
9.71972	0.08479	9.71972	0.11087	9.71972	0.0834	9.71972	0.09044
9.72973	0.08438	9.72973	0.11037	9.72973	0.08301	9.72973	0.09004
9.73974	0.08397	9.73974	0.10988	9.73974	0.08262	9.73974	0.08963
9.74975	0.08356	9.74975	0.10939	9.74975	0.08224	9.74975	0.08923
9.75976	0.08315	9.75976	0.10891	9.75976	0.08185	9.75976	0.08883
9.76977	0.08274	9.76977	0.10842	9.76977	0.08147	9.76977	0.08843
9.77978	0.08234	9.77978	0.10794	9.77978	0.08109	9.77978	0.08803
9.78979	0.08194	9.78979	0.10746	9.78979	0.08071	9.78979	0.08764
9.7998	0.08153	9.7998	0.10698	9.7998	0.08033	9.7998	0.08724
9.80981	0.08114	9.80981	0.10651	9.80981	0.07995	9.80981	0.08685
9.81982	0.08074	9.81982	0.10603	9.81982	0.07958	9.81982	0.08646
9.82983	0.08035	9.82983	0.10556	9.82983	0.0792	9.82983	0.08607
9.83984	0.07995	9.83984	0.10509	9.83984	0.07883	9.83984	0.08569
9.84985	0.07956	9.84985	0.10462	9.84985	0.07846	9.84985	0.0853
9.85986	0.07917	9.85986	0.10416	9.85986	0.0781	9.85986	0.08492
9.86987	0.07879	9.86987	0.10369	9.86987	0.07773	9.86987	0.08454
9.87988	0.0784	9.87988	0.10323	9.87988	0.07737	9.87988	0.08416
9.88989	0.07802	9.88989	0.10277	9.88989	0.077	9.88989	0.08378
9.8999	0.07764	9.8999	0.10232	9.8999	0.07664	9.8999	0.0834
9.90991	0.07726	9.90991	0.10186	9.90991	0.07628	9.90991	0.08303
9.91992	0.07688	9.91992	0.10141	9.91992	0.07593	9.91992	0.08266
9.92993	0.0765	9.92993	0.10096	9.92993	0.07557	9.92993	0.08229
9.93994	0.07613	9.93994	0.10051	9.93994	0.07522	9.93994	0.08192
9.94995	0.07576	9.94995	0.10006	9.94995	0.07486	9.94995	0.08155
9.95996	0.07539	9.95996	0.09962	9.95996	0.07451	9.95996	0.08118
9.96997	0.07502	9.96997	0.09917	9.96997	0.07416	9.96997	0.08082
9.97998	0.07465	9.97998	0.09873	9.97998	0.07382	9.97998	0.08045
9.98999	0.07429	9.98999	0.09829	9.98999	0.07347	9.98999	0.08009
10	0.07393	10	0.09786	10	0.07313	10	0.07973
